# Supplementary material for: Metallically gradated silicon nanowire and palladium nanoparticle composites as robust hydrogenation catalysts
Source: Commun Chem. 2020 Jun 26;3:81. doi: 10.1038/s42004-020-0332-z (PMC9814402; doi:10.1038/s42004-020-0332-z)
Supplement: Supplementary file 3 — Supplementary Data 1 [file 42004_2020_332_MOESM3_ESM.txt]

 
data_TS1815
 
_audit_creation_method            'SHELXL-2018/1'
_shelx_SHELXL_version_number      '2018/1'
_chemical_name_systematic         ?
_chemical_name_common             ?
_chemical_melting_point           ?
_chemical_formula_moiety        'C16 H16' 
_chemical_formula_sum           'C16 H16' 
_chemical_formula_weight          208.29

loop_
 _atom_type_symbol
 _atom_type_description
 _atom_type_scat_dispersion_real
 _atom_type_scat_dispersion_imag
 _atom_type_scat_source
 'C'  'C'   0.0181   0.0091
 'International Tables Vol C Tables 4.2.6.8 and 6.1.1.4'
 'H'  'H'   0.0000   0.0000
 'International Tables Vol C Tables 4.2.6.8 and 6.1.1.4'
 
_space_group_crystal_system       monoclinic
_space_group_IT_number            14
_space_group_name_H-M_alt         'P 21/n'
_space_group_name_Hall            '-P 2yn'
 
_shelx_space_group_comment
;
The symmetry employed for this shelxl refinement is uniquely defined
by the following loop, which should always be used as a source of
symmetry information in preference to the above space-group names.
They are only intended as comments.
;
 
loop_
 _space_group_symop_operation_xyz
 'x, y, z'
 '-x+1/2, y+1/2, -z+1/2'
 '-x, -y, -z'
 'x-1/2, -y-1/2, z-1/2'
 
_cell_length_a                    10.2003(4)
_cell_length_b                    8.4836(3)
_cell_length_c                    14.1475(6)
_cell_angle_alpha                 90
_cell_angle_beta                  94.953(2)
_cell_angle_gamma                 90
_cell_volume                      1219.69(8)
_cell_formula_units_Z             4
_cell_measurement_temperature     90
_cell_measurement_reflns_used     11625
_cell_measurement_theta_min       3.135
_cell_measurement_theta_max       68.27
 
_exptl_crystal_description       'block'
_exptl_crystal_colour            'colourless'
_exptl_crystal_density_meas       ?
_exptl_crystal_density_method     ?
_exptl_crystal_density_diffrn     1.134          
_exptl_crystal_F_000              448
_exptl_transmission_factor_min    ?
_exptl_transmission_factor_max    ?
_exptl_crystal_size_max           0.618
_exptl_crystal_size_mid           0.430
_exptl_crystal_size_min           0.383
_exptl_absorpt_coefficient_mu     0.475
_shelx_estimated_absorpt_T_min    0.758
_shelx_estimated_absorpt_T_max    0.839
_exptl_absorpt_correction_type   'numerical'
_exptl_absorpt_correction_T_min   0.7839
_exptl_absorpt_correction_T_max   0.8570
_exptl_absorpt_process_details
;
 Numabs
;
_exptl_absorpt_special_details    ?
_diffrn_ambient_temperature       90
_diffrn_radiation_wavelength      1.54187
_diffrn_radiation_type            CuK\a
_diffrn_source                   'Fine-focus sealed-tube'
_diffrn_measurement_device_type  'Rigaku RAXIS-RAPID'
_diffrn_measurement_method       '\w-scan'
_diffrn_detector_area_resol_mean  10
_diffrn_reflns_number             13457
_diffrn_reflns_av_unetI/netI      0.0418
_diffrn_reflns_av_R_equivalents   0.0633
_diffrn_reflns_limit_h_min        -12
_diffrn_reflns_limit_h_max        12
_diffrn_reflns_limit_k_min        -10
_diffrn_reflns_limit_k_max        10
_diffrn_reflns_limit_l_min        -16
_diffrn_reflns_limit_l_max        16
_diffrn_reflns_theta_min          5.141
_diffrn_reflns_theta_max          68.234
_diffrn_reflns_theta_full         67.687
_diffrn_measured_fraction_theta_max   0.996
_diffrn_measured_fraction_theta_full  0.999
_diffrn_reflns_Laue_measured_fraction_max    0.996
_diffrn_reflns_Laue_measured_fraction_full   0.999
_diffrn_reflns_point_group_measured_fraction_max   0.996
_diffrn_reflns_point_group_measured_fraction_full  0.999
_reflns_number_total              2220
_reflns_number_gt                 1918
_reflns_threshold_expression      'I > 2\s(I)'
_reflns_Friedel_coverage          0.000
_reflns_Friedel_fraction_max      .
_reflns_Friedel_fraction_full     .
 
_reflns_special_details
;
 Reflections were merged by SHELXL according to the crystal
 class for the calculation of statistics and refinement.
 
 _reflns_Friedel_fraction is defined as the number of unique
 Friedel pairs measured divided by the number that would be
 possible theoretically, ignoring centric projections and
 systematic absences.
;
 
_computing_data_collection     'Process-Auto'
_computing_cell_refinement     'Process-Auto'
_computing_data_reduction      'Process-Auto'
_computing_structure_solution  'SIR-2004'
_computing_structure_refinement 'SHELXL-2018/1 (Sheldrick, 2018)'
_computing_molecular_graphics   'SHELXLE'
_computing_publication_material 'SHELXL-2018/1 (Sheldrick, 2018)'
_refine_special_details           ?
_refine_ls_structure_factor_coef  Fsqd
_refine_ls_matrix_type            full
_refine_ls_weighting_scheme       calc
_refine_ls_weighting_details
'w=1/[\s^2^(Fo^2^)+(0.0625P)^2^+0.1154P] where P=(Fo^2^+2Fc^2^)/3'
_atom_sites_solution_primary      direct
_atom_sites_solution_secondary    difmap
_atom_sites_solution_hydrogens    difmap
_refine_ls_hydrogen_treatment     constr
_refine_ls_extinction_method      none
_refine_ls_extinction_coef        .
_refine_ls_number_reflns          2220
_refine_ls_number_parameters      149
_refine_ls_number_restraints      0
_refine_ls_R_factor_all           0.0490
_refine_ls_R_factor_gt            0.0443
_refine_ls_wR_factor_ref          0.1173
_refine_ls_wR_factor_gt           0.1144
_refine_ls_goodness_of_fit_ref    1.079
_refine_ls_restrained_S_all       1.079
_refine_ls_shift/su_max           0.000
_refine_ls_shift/su_mean          0.000
 
loop_
 _atom_site_label
 _atom_site_type_symbol
 _atom_site_fract_x
 _atom_site_fract_y
 _atom_site_fract_z
 _atom_site_U_iso_or_equiv
 _atom_site_adp_type
 _atom_site_occupancy
 _atom_site_site_symmetry_order  
 _atom_site_calc_flag
 _atom_site_refinement_flags_posn
 _atom_site_refinement_flags_adp
 _atom_site_refinement_flags_occupancy
 _atom_site_disorder_assembly
 _atom_site_disorder_group
C1 C 0.61064(12) 0.21560(14) 0.41458(9) 0.0281(3) Uani 1 1 d . . . . .
C2 C 0.50293(13) 0.24022(13) 0.46137(9) 0.0266(3) Uani 1 1 d . . . . .
C3 C 0.60772(12) 0.22766(14) 0.30898(9) 0.0278(3) Uani 1 1 d . . . . .
C4 C 0.55014(12) 0.35552(15) 0.25959(9) 0.0291(3) Uani 1 1 d . . . . .
H4 H 0.512345 0.437793 0.293814 0.035 Uiso 1 1 calc R U . . .
C5 C 0.54672(13) 0.36547(16) 0.16166(9) 0.0323(3) Uani 1 1 d . . . . .
H5 H 0.505656 0.453132 0.129506 0.039 Uiso 1 1 calc R U . . .
C6 C 0.60291(13) 0.24814(16) 0.11058(9) 0.0354(4) Uani 1 1 d . . . . .
H6 H 0.600579 0.254487 0.043410 0.043 Uiso 1 1 calc R U . . .
C7 C 0.66251(13) 0.12150(17) 0.15848(9) 0.0363(4) Uani 1 1 d . . . . .
H7 H 0.701997 0.040796 0.124020 0.044 Uiso 1 1 calc R U . . .
C8 C 0.66508(13) 0.11143(16) 0.25655(9) 0.0329(3) Uani 1 1 d . . . . .
H8 H 0.706635 0.023824 0.288436 0.039 Uiso 1 1 calc R U . . .
C9 C 0.74323(14) 0.17112(18) 0.46398(10) 0.0381(4) Uani 1 1 d . . . . .
H9A H 0.745919 0.200339 0.531134 0.057 Uiso 0.835(16) 1 calc R U P . .
H9B H 0.812973 0.227067 0.434220 0.057 Uiso 0.835(16) 1 calc R U P . .
H9C H 0.756520 0.057185 0.458522 0.057 Uiso 0.835(16) 1 calc R U P . .
H9D H 0.797689 0.122722 0.418117 0.057 Uiso 0.165(16) 1 calc R U P . .
H9E H 0.730635 0.095994 0.515031 0.057 Uiso 0.165(16) 1 calc R U P . .
H9F H 0.787089 0.265876 0.490728 0.057 Uiso 0.165(16) 1 calc R U P . .
C10 C 0.37016(12) 0.27070(14) 0.41146(8) 0.0251(3) Uani 1 1 d . . . . .
C11 C 0.29961(12) 0.40620(15) 0.43002(8) 0.0282(3) Uani 1 1 d . . . . .
H11 H 0.337000 0.481173 0.474384 0.034 Uiso 1 1 calc R U . . .
C12 C 0.17556(13) 0.43330(16) 0.38469(9) 0.0337(3) Uani 1 1 d . . . . .
H12 H 0.129368 0.527028 0.397614 0.040 Uiso 1 1 calc R U . . .
C13 C 0.11892(13) 0.32481(17) 0.32094(9) 0.0352(3) Uani 1 1 d . . . . .
H13 H 0.033658 0.342831 0.290312 0.042 Uiso 1 1 calc R U . . .
C14 C 0.18765(13) 0.18974(16) 0.30218(9) 0.0345(3) Uani 1 1 d . . . . .
H14 H 0.149407 0.114665 0.258226 0.041 Uiso 1 1 calc R U . . .
C15 C 0.31181(13) 0.16273(15) 0.34685(8) 0.0298(3) Uani 1 1 d . . . . .
H15 H 0.357762 0.069190 0.333186 0.036 Uiso 1 1 calc R U . . .
C16 C 0.50228(14) 0.23048(16) 0.56815(9) 0.0340(3) Uani 1 1 d . . . . .
H16A H 0.593061 0.227916 0.597123 0.051 Uiso 0.893(15) 1 calc R U P . .
H16B H 0.456365 0.134436 0.585123 0.051 Uiso 0.893(15) 1 calc R U P . .
H16C H 0.457001 0.322792 0.591337 0.051 Uiso 0.893(15) 1 calc R U P . .
H16D H 0.411224 0.228846 0.585266 0.051 Uiso 0.107(15) 1 calc R U P . .
H16E H 0.547920 0.322327 0.597266 0.051 Uiso 0.107(15) 1 calc R U P . .
H16F H 0.547283 0.133970 0.591052 0.051 Uiso 0.107(15) 1 calc R U P . .
 
loop_
 _atom_site_aniso_label
 _atom_site_aniso_U_11
 _atom_site_aniso_U_22
 _atom_site_aniso_U_33
 _atom_site_aniso_U_23
 _atom_site_aniso_U_13
 _atom_site_aniso_U_12
C1 0.0298(7) 0.0264(6) 0.0275(7) -0.0025(5) -0.0013(5) 0.0017(5)
C2 0.0324(7) 0.0227(6) 0.0242(6) -0.0025(5) 0.0002(5) -0.0002(5)
C3 0.0223(6) 0.0314(7) 0.0295(7) -0.0029(5) 0.0016(5) -0.0022(5)
C4 0.0263(7) 0.0309(7) 0.0304(7) -0.0028(5) 0.0048(5) 0.0000(5)
C5 0.0292(7) 0.0371(7) 0.0309(7) 0.0033(6) 0.0045(6) -0.0019(6)
C6 0.0327(8) 0.0477(8) 0.0267(7) -0.0021(6) 0.0073(6) -0.0062(6)
C7 0.0350(8) 0.0408(8) 0.0345(7) -0.0072(6) 0.0110(6) 0.0012(6)
C8 0.0293(7) 0.0346(7) 0.0349(7) -0.0018(6) 0.0043(6) 0.0026(5)
C9 0.0342(8) 0.0455(8) 0.0335(8) -0.0033(6) -0.0033(6) 0.0067(6)
C10 0.0284(7) 0.0286(6) 0.0189(6) 0.0028(5) 0.0046(5) -0.0026(5)
C11 0.0314(7) 0.0308(7) 0.0229(6) -0.0005(5) 0.0048(5) -0.0007(5)
C12 0.0338(7) 0.0392(8) 0.0289(7) 0.0050(6) 0.0069(6) 0.0065(6)
C13 0.0273(7) 0.0504(8) 0.0276(7) 0.0089(6) 0.0004(5) -0.0010(6)
C14 0.0360(8) 0.0405(8) 0.0261(7) 0.0011(6) -0.0023(6) -0.0091(6)
C15 0.0341(7) 0.0299(7) 0.0253(6) -0.0006(5) 0.0016(5) -0.0017(5)
C16 0.0387(8) 0.0376(8) 0.0250(7) -0.0003(5) -0.0010(6) 0.0012(6)
 
_geom_special_details
;
 All esds (except the esd in the dihedral angle between two l.s. planes)
 are estimated using the full covariance matrix.  The cell esds are taken
 into account individually in the estimation of esds in distances, angles
 and torsion angles; correlations between esds in cell parameters are only
 used when they are defined by crystal symmetry.  An approximate (isotropic)
 treatment of cell esds is used for estimating esds involving l.s. planes.
;
 
loop_
 _geom_bond_atom_site_label_1
 _geom_bond_atom_site_label_2
 _geom_bond_distance
 _geom_bond_site_symmetry_2
 _geom_bond_publ_flag
C1 C2 1.3470(18) . ?
C1 C3 1.4952(16) . ?
C1 C9 1.5154(18) . ?
C2 C10 1.4949(17) . ?
C2 C16 1.5135(16) . ?
C3 C4 1.3924(17) . ?
C3 C8 1.3927(17) . ?
C4 C5 1.3854(17) . ?
C4 H4 0.9500 . ?
C5 C6 1.3831(19) . ?
C5 H5 0.9500 . ?
C6 C7 1.3828(19) . ?
C6 H6 0.9500 . ?
C7 C8 1.3881(18) . ?
C7 H7 0.9500 . ?
C8 H8 0.9500 . ?
C9 H9A 0.9800 . ?
C9 H9B 0.9800 . ?
C9 H9C 0.9800 . ?
C9 H9D 0.9800 . ?
C9 H9E 0.9800 . ?
C9 H9F 0.9800 . ?
C10 C15 1.3909(17) . ?
C10 C11 1.3932(17) . ?
C11 C12 1.3875(18) . ?
C11 H11 0.9500 . ?
C12 C13 1.3801(19) . ?
C12 H12 0.9500 . ?
C13 C14 1.381(2) . ?
C13 H13 0.9500 . ?
C14 C15 1.3848(18) . ?
C14 H14 0.9500 . ?
C15 H15 0.9500 . ?
C16 H16A 0.9800 . ?
C16 H16B 0.9800 . ?
C16 H16C 0.9800 . ?
C16 H16D 0.9800 . ?
C16 H16E 0.9800 . ?
C16 H16F 0.9800 . ?
 
loop_
 _geom_angle_atom_site_label_1
 _geom_angle_atom_site_label_2
 _geom_angle_atom_site_label_3
 _geom_angle
 _geom_angle_site_symmetry_1
 _geom_angle_site_symmetry_3
 _geom_angle_publ_flag
C2 C1 C3 122.25(11) . . ?
C2 C1 C9 123.04(11) . . ?
C3 C1 C9 114.70(10) . . ?
C1 C2 C10 122.61(11) . . ?
C1 C2 C16 123.78(11) . . ?
C10 C2 C16 113.52(10) . . ?
C4 C3 C8 117.56(12) . . ?
C4 C3 C1 121.73(11) . . ?
C8 C3 C1 120.70(11) . . ?
C5 C4 C3 121.50(11) . . ?
C5 C4 H4 119.3 . . ?
C3 C4 H4 119.3 . . ?
C6 C5 C4 120.19(12) . . ?
C6 C5 H5 119.9 . . ?
C4 C5 H5 119.9 . . ?
C7 C6 C5 119.18(12) . . ?
C7 C6 H6 120.4 . . ?
C5 C6 H6 120.4 . . ?
C6 C7 C8 120.48(12) . . ?
C6 C7 H7 119.8 . . ?
C8 C7 H7 119.8 . . ?
C7 C8 C3 121.08(12) . . ?
C7 C8 H8 119.5 . . ?
C3 C8 H8 119.5 . . ?
C1 C9 H9A 109.5 . . ?
C1 C9 H9B 109.5 . . ?
H9A C9 H9B 109.5 . . ?
C1 C9 H9C 109.5 . . ?
H9A C9 H9C 109.5 . . ?
H9B C9 H9C 109.5 . . ?
C1 C9 H9D 109.5 . . ?
H9A C9 H9D 141.1 . . ?
H9B C9 H9D 56.3 . . ?
H9C C9 H9D 56.3 . . ?
C1 C9 H9E 109.5 . . ?
H9A C9 H9E 56.3 . . ?
H9B C9 H9E 141.1 . . ?
H9C C9 H9E 56.3 . . ?
H9D C9 H9E 109.5 . . ?
C1 C9 H9F 109.5 . . ?
H9A C9 H9F 56.3 . . ?
H9B C9 H9F 56.3 . . ?
H9C C9 H9F 141.1 . . ?
H9D C9 H9F 109.5 . . ?
H9E C9 H9F 109.5 . . ?
C15 C10 C11 117.94(12) . . ?
C15 C10 C2 121.02(11) . . ?
C11 C10 C2 121.02(11) . . ?
C12 C11 C10 120.99(12) . . ?
C12 C11 H11 119.5 . . ?
C10 C11 H11 119.5 . . ?
C13 C12 C11 120.34(12) . . ?
C13 C12 H12 119.8 . . ?
C11 C12 H12 119.8 . . ?
C12 C13 C14 119.23(12) . . ?
C12 C13 H13 120.4 . . ?
C14 C13 H13 120.4 . . ?
C13 C14 C15 120.59(12) . . ?
C13 C14 H14 119.7 . . ?
C15 C14 H14 119.7 . . ?
C14 C15 C10 120.90(12) . . ?
C14 C15 H15 119.5 . . ?
C10 C15 H15 119.5 . . ?
C2 C16 H16A 109.5 . . ?
C2 C16 H16B 109.5 . . ?
H16A C16 H16B 109.5 . . ?
C2 C16 H16C 109.5 . . ?
H16A C16 H16C 109.5 . . ?
H16B C16 H16C 109.5 . . ?
C2 C16 H16D 109.5 . . ?
H16A C16 H16D 141.1 . . ?
H16B C16 H16D 56.3 . . ?
H16C C16 H16D 56.3 . . ?
C2 C16 H16E 109.5 . . ?
H16A C16 H16E 56.3 . . ?
H16B C16 H16E 141.1 . . ?
H16C C16 H16E 56.3 . . ?
H16D C16 H16E 109.5 . . ?
C2 C16 H16F 109.5 . . ?
H16A C16 H16F 56.3 . . ?
H16B C16 H16F 56.3 . . ?
H16C C16 H16F 141.1 . . ?
H16D C16 H16F 109.5 . . ?
H16E C16 H16F 109.5 . . ?
 
loop_
 _geom_torsion_atom_site_label_1
 _geom_torsion_atom_site_label_2
 _geom_torsion_atom_site_label_3
 _geom_torsion_atom_site_label_4
 _geom_torsion
 _geom_torsion_site_symmetry_1
 _geom_torsion_site_symmetry_2
 _geom_torsion_site_symmetry_3
 _geom_torsion_site_symmetry_4
 _geom_torsion_publ_flag
C3 C1 C2 C10 4.25(18) . . . . ?
C9 C1 C2 C10 -174.71(12) . . . . ?
C3 C1 C2 C16 -179.45(11) . . . . ?
C9 C1 C2 C16 1.58(19) . . . . ?
C2 C1 C3 C4 47.99(17) . . . . ?
C9 C1 C3 C4 -132.96(13) . . . . ?
C2 C1 C3 C8 -133.11(13) . . . . ?
C9 C1 C3 C8 45.93(16) . . . . ?
C8 C3 C4 C5 1.62(18) . . . . ?
C1 C3 C4 C5 -179.45(11) . . . . ?
C3 C4 C5 C6 -0.97(19) . . . . ?
C4 C5 C6 C7 -0.13(19) . . . . ?
C5 C6 C7 C8 0.5(2) . . . . ?
C6 C7 C8 C3 0.2(2) . . . . ?
C4 C3 C8 C7 -1.23(19) . . . . ?
C1 C3 C8 C7 179.84(11) . . . . ?
C1 C2 C10 C15 58.07(16) . . . . ?
C16 C2 C10 C15 -118.57(12) . . . . ?
C1 C2 C10 C11 -123.59(13) . . . . ?
C16 C2 C10 C11 59.77(14) . . . . ?
C15 C10 C11 C12 -0.66(17) . . . . ?
C2 C10 C11 C12 -179.05(11) . . . . ?
C10 C11 C12 C13 0.83(18) . . . . ?
C11 C12 C13 C14 -0.58(18) . . . . ?
C12 C13 C14 C15 0.19(19) . . . . ?
C13 C14 C15 C10 -0.04(18) . . . . ?
C11 C10 C15 C14 0.27(17) . . . . ?
C2 C10 C15 C14 178.66(11) . . . . ?
 
_refine_diff_density_max    0.242
_refine_diff_density_min   -0.246
_refine_diff_density_rms    0.044

_shelx_res_file
;
TITL TS1815
    TS1815.res
    created by SHELXL-2018/1 at 17:45:20 on 05-Mar-2018
CELL 1.54187 10.20034 8.48356 14.14750 90 94.95250 90
ZERR 4 0.00038 0.00034 0.00055 0 0.00240 0
LATT 1
SYMM 1/2-x, 1/2+y, 1/2-z
SFAC C H
UNIT 64 64
L.S. 10
FMAP 2
PLAN 10
TEMP -183
SIZE 0.618 0.430 0.383
BOND $H
CONF
ACTA
WGHT    0.062500    0.115400
FVAR       1.36012   0.83526   0.89265
C1    1    0.610645    0.215601    0.414578    11.00000    0.02976    0.02643 =
         0.02747   -0.00254   -0.00126    0.00169
C2    1    0.502931    0.240218    0.461368    11.00000    0.03238    0.02269 =
         0.02422   -0.00247    0.00023   -0.00018
C3    1    0.607715    0.227663    0.308980    11.00000    0.02230    0.03137 =
         0.02947   -0.00287    0.00160   -0.00223
C4    1    0.550138    0.355519    0.259586    11.00000    0.02633    0.03090 =
         0.03038   -0.00277    0.00479   -0.00004
AFIX  43
H4    2    0.512345    0.437793    0.293814    11.00000   -1.20000
AFIX   0
C5    1    0.546715    0.365471    0.161661    11.00000    0.02920    0.03711 =
         0.03093    0.00326    0.00447   -0.00191
AFIX  43
H5    2    0.505656    0.453132    0.129506    11.00000   -1.20000
AFIX   0
C6    1    0.602906    0.248144    0.110576    11.00000    0.03268    0.04772 =
         0.02673   -0.00209    0.00731   -0.00622
AFIX  43
H6    2    0.600579    0.254487    0.043410    11.00000   -1.20000
AFIX   0
C7    1    0.662514    0.121498    0.158480    11.00000    0.03499    0.04081 =
         0.03450   -0.00721    0.01105    0.00117
AFIX  43
H7    2    0.701997    0.040796    0.124020    11.00000   -1.20000
AFIX   0
C8    1    0.665075    0.111431    0.256555    11.00000    0.02927    0.03461 =
         0.03495   -0.00177    0.00432    0.00259
AFIX  43
H8    2    0.706635    0.023824    0.288436    11.00000   -1.20000
AFIX   0
C9    1    0.743225    0.171119    0.463977    11.00000    0.03421    0.04554 =
         0.03355   -0.00329   -0.00325    0.00674
AFIX 127
H9A   2    0.745919    0.200339    0.531134    21.00000   -1.50000
H9B   2    0.812973    0.227067    0.434220    21.00000   -1.50000
H9C   2    0.756520    0.057185    0.458522    21.00000   -1.50000
H9D   2    0.797689    0.122722    0.418117   -21.00000   -1.50000
H9E   2    0.730635    0.095994    0.515031   -21.00000   -1.50000
H9F   2    0.787089    0.265876    0.490728   -21.00000   -1.50000
AFIX   0
C10   1    0.370156    0.270698    0.411458    11.00000    0.02837    0.02863 =
         0.01888    0.00284    0.00462   -0.00257
C11   1    0.299609    0.406204    0.430024    11.00000    0.03137    0.03082 =
         0.02285   -0.00047    0.00481   -0.00075
AFIX  43
H11   2    0.337000    0.481173    0.474384    11.00000   -1.20000
AFIX   0
C12   1    0.175559    0.433302    0.384694    11.00000    0.03379    0.03919 =
         0.02887    0.00500    0.00690    0.00651
AFIX  43
H12   2    0.129368    0.527028    0.397614    11.00000   -1.20000
AFIX   0
C13   1    0.118925    0.324808    0.320937    11.00000    0.02731    0.05039 =
         0.02759    0.00894    0.00040   -0.00103
AFIX  43
H13   2    0.033658    0.342831    0.290312    11.00000   -1.20000
AFIX   0
C14   1    0.187650    0.189736    0.302176    11.00000    0.03600    0.04048 =
         0.02612    0.00115   -0.00232   -0.00908
AFIX  43
H14   2    0.149407    0.114665    0.258226    11.00000   -1.20000
AFIX   0
C15   1    0.311810    0.162733    0.346851    11.00000    0.03407    0.02993 =
         0.02534   -0.00063    0.00162   -0.00172
AFIX  43
H15   2    0.357762    0.069190    0.333186    11.00000   -1.20000
AFIX   0
C16   1    0.502282    0.230482    0.568148    11.00000    0.03870    0.03756 =
         0.02502   -0.00035   -0.00097    0.00118
AFIX 127
H16A  2    0.593061    0.227916    0.597123    31.00000   -1.50000
H16B  2    0.456365    0.134436    0.585123    31.00000   -1.50000
H16C  2    0.457001    0.322792    0.591337    31.00000   -1.50000
H16D  2    0.411224    0.228846    0.585266   -31.00000   -1.50000
H16E  2    0.547920    0.322327    0.597266   -31.00000   -1.50000
H16F  2    0.547283    0.133970    0.591052   -31.00000   -1.50000
AFIX   0
HKLF 4


REM  TS1815
REM R1 =  0.0443 for    1918 Fo > 4sig(Fo)  and  0.0490 for all    2220 data
REM    149 parameters refined using      0 restraints

END

WGHT      0.0625      0.1154

REM Highest difference peak  0.242,  deepest hole -0.246,  1-sigma level  0.044
Q1    1   0.5465  0.1807  0.4398  11.00000  0.05    0.24
Q2    1   0.5671  0.2657  0.4402  11.00000  0.05    0.22
Q3    1   0.3611  0.3635  0.4023  11.00000  0.05    0.17
Q4    1   0.6150  0.0782  0.2038  11.00000  0.05    0.17
Q5    1   0.4207  0.2778  0.5966  11.00000  0.05    0.16
Q6    1   0.5980  0.3884  0.2093  11.00000  0.05    0.16
Q7    1   0.5802  0.2067  0.6199  11.00000  0.05    0.15
Q8    1   0.3204  0.3128  0.4494  11.00000  0.05    0.15
Q9    1   0.4869  0.3496  0.2057  11.00000  0.05    0.14
Q10   1   0.2157  0.4110  0.4436  11.00000  0.05    0.14
;
_shelx_res_checksum   75885

_shelx_hkl_file
;
   0   0   1    3.97    0.63
   0   0   1    0.61    0.40
   0   0   1   -0.01    0.93
   0   0   1    1.32    0.58
   0   0  -1    0.48    0.59
   0   0  -1    0.89    0.54
   0   0  -1   -0.00    0.59
   0   0  -1    0.00    0.67
   0   0   2  470.43   28.83
   0   0   2  469.54   29.89
   0   0   2  670.38   41.41
   0   0   2  481.75   30.39
   0   0  -2  465.66   30.96
   0   0  -2  661.57   40.90
   0   0  -2  556.76   35.13
   0   0   3    0.90    1.72
   0   0   3    0.86    1.17
   0   0   3    1.22    1.84
   0   0  -3    0.49    1.73
   0   0  -3    0.76    1.93
   0   0   4 2632.23  203.79
   0   0   4 2972.70  234.43
   0   0   4 2739.52  218.38
   0   0   4 2669.28  210.72
   0   0  -4 2909.42  229.80
   0   0  -4 2771.12  217.78
   0   0   5    0.35    0.97
   0   0   5    0.31    1.59
   0   0   5   -0.06    1.63
   0   0   5    0.20    1.71
   0   0  -5    0.36    1.74
   0   0  -5    0.36    1.06
   0   0  -5   -0.08    2.73
   0   0   6 1120.21   81.54
   0   0   6 1160.02   85.48
   0   0   6 1371.93  100.62
   0   0   6 1108.98   82.19
   0   0  -6 1290.05   96.55
   0   0  -6 1165.01   83.43
   0   0  -6 1189.09   87.47
   0   0   7    0.31    1.05
   0   0   7    0.26    1.89
   0   0   7    0.25    1.82
   0   0  -7    0.10    1.24
   0   0  -7    0.10    2.15
   0   0  -7    0.22    1.83
   0   0  -7    0.20    1.88
   0   0   8 1105.48   83.91
   0   0   8 1114.73   84.50
   0   0   8 1064.07   77.79
   0   0  -8 1125.52   85.13
   0   0  -8 1089.01   81.86
   0   0  -8 1309.18  100.10
   0   0  -8 1274.61   95.80
   0   0   9    0.05    2.28
   0   0   9    0.33    2.37
   0   0   9    0.66    1.36
   0   0  -9    0.35    2.68
   0   0  -9    0.30    2.25
   0   0  -9    0.42    1.42
   0   0  -9    0.39    2.28
   0   0  10  108.93    8.82
   0   0  10  115.36   11.50
   0   0  10  118.90   11.33
   0   0 -10  107.30   10.98
   0   0 -10  111.92    9.29
   0   0  11    0.34    2.62
   0   0  11    0.28    2.49
   0   0 -11    0.20    3.94
   0   0  12  417.90   34.00
   0   0  12  406.70   36.78
   0   0 -12  335.01   29.07
   0   0  13    0.93    3.26
   0   0  13    0.72    3.09
   0   0 -13    0.13    4.91
   0   0  14  230.72   19.92
   0   0  14  237.29   20.63
   0   0 -14  183.85   17.52
   0   0  15    1.79    2.98
   0   0  15    0.50    2.70
   0   0  16    4.60    2.84
   0   0  16    4.40    3.24
   0   1   0   28.83    2.57
   0   1   0   21.96    2.17
   0   1   0   33.04    2.72
   0   1   0   30.96    2.46
   0   1   0   21.66    2.09
   0  -1   0   30.44    2.61
   0  -1   0   23.38    1.37
   0  -1   0   28.45    2.28
   0   1  -1  212.73   13.24
   0   1   1  211.57   12.69
   0   1   1  193.33   11.34
   0   1   1  205.04   12.15
   0   1  -1  192.83   11.36
   0   1  -1  204.83   12.69
   0   1   1  214.24   12.76
   0   1   1  185.51   11.21
   0   1   1  223.56   13.56
   0   1  -1  201.28   11.98
   0  -1   1  209.12   12.41
   0  -1   1  199.92   10.17
   0  -1   1  202.53   12.68
   0  -1   1  195.58   12.30
   0  -1  -1  192.04   11.29
   0  -1  -1  215.48   12.14
   0  -1  -1  187.20   11.44
   0  -1   1  203.09   10.36
   0  -1   1  198.82   11.67
   0  -1  -1  180.59   11.17
   0   1   2 7129.86  621.80
   0   1   2 6281.24  552.17
   0   1   2 7082.44  618.09
   0   1   2 6391.46  558.53
   0   1  -2 6072.43  527.84
   0   1   2 6125.99  538.63
   0   1  -2 7211.29  637.01
   0   1   2 6055.22  533.70
   0   1  -2 6502.90  567.54
   0   1  -2 7281.30  641.97
   0   1  -2 6860.08  596.75
   0  -1  -2 7881.94  686.96
   0  -1   2 6206.84  542.02
   0  -1   2 5869.85  511.01
   0  -1   2 7452.02  658.49
   0  -1   2 7432.48  656.04
   0  -1  -2 6372.95  561.00
   0  -1  -2 5896.48  519.16
   0  -1  -2 5840.25  514.81
   0   1   3   44.96    5.03
   0   1   3   42.42    3.22
   0   1   3   43.16    3.26
   0   1  -3   44.31    5.58
   0   1   3   43.22    4.23
   0   1   3   44.75    4.77
   0   1  -3   43.48    3.79
   0   1  -3   45.31    2.96
   0   1  -3   42.69    5.52
   0  -1   3   42.42    5.50
   0  -1  -3   43.92    4.03
   0  -1  -3   45.25    4.95
   0  -1   3   47.51    3.76
   0  -1   3   43.11    5.60
   0  -1  -3   43.17    4.37
   0  -1  -3   44.13    4.74
   0  -1   3   44.95    3.84
   0   1   4  178.51   12.72
   0   1   4  203.54   11.58
   0   1   4  179.01   13.18
   0   1   4  176.06   11.80
   0   1  -4  199.27   14.99
   0   1  -4  194.21   10.51
   0   1  -4  229.15   16.11
   0   1   4  203.99   11.68
   0   1  -4  181.02   11.97
   0  -1   4  203.68   15.20
   0  -1   4  219.53   13.40
   0  -1  -4  184.29   13.28
   0  -1  -4  173.90   11.94
   0  -1   4  176.78   11.75
   0  -1   4  183.76   13.91
   0  -1  -4  180.03   12.08
   0  -1  -4  182.81   13.03
   0   1   5 1226.61   80.60
   0   1  -5 1143.82   83.65
   0   1   5 1167.22   76.69
   0   1   5 1029.28   74.24
   0   1   5 1075.33   78.05
   0   1  -5 1111.34   78.44
   0   1   5 1035.01   73.14
   0   1  -5 1151.09   84.67
   0  -1   5 1065.84   75.58
   0  -1   5 1050.70   76.57
   0  -1  -5 1032.84   74.96
   0  -1   5 1127.58   82.66
   0  -1  -5 1111.35   79.02
   0  -1  -5 1003.45   71.55
   0  -1   5 1069.82   74.41
   0  -1  -5 1060.66   77.02
   0   1   6 5594.33  495.03
   0   1  -6 5707.40  506.78
   0   1  -6 5780.10  507.37
   0   1  -6 6231.53  559.97
   0   1   6 5856.83  527.40
   0   1   6 5886.09  523.96
   0  -1   6 5709.12  506.70
   0  -1   6 6218.76  558.95
   0  -1   6 5742.94  504.35
   0  -1   6 5841.42  521.96
   0  -1  -6 5853.83  518.41
   0  -1  -6 5815.88  524.39
   0  -1  -6 6247.70  555.07
   0  -1  -6 5967.39  535.52
   0   1   7   24.65    3.27
   0   1  -7   24.81    3.96
   0   1   7   24.94    4.89
   0   1   7   23.82    4.49
   0   1  -7   31.14    5.52
   0   1  -7   24.12    3.04
   0  -1   7   25.68    3.88
   0  -1   7   23.85    2.86
   0  -1  -7   27.53    4.97
   0  -1  -7   25.97    5.02
   0  -1   7   29.44    5.59
   0  -1  -7   24.49    3.63
   0  -1   7   24.61    4.90
   0  -1  -7   29.01    4.20
   0   1   8  115.91   11.00
   0   1  -8  107.61    9.46
   0   1  -8  109.95    8.44
   0   1   8  107.35    8.46
   0   1  -8  196.30   15.64
   0   1   8  105.28    9.89
   0  -1   8  110.20   14.03
   0  -1   8  113.64    9.63
   0  -1   8  204.02   15.88
   0  -1  -8  180.05   14.73
   0  -1   8  113.18    8.37
   0  -1  -8  177.63   15.28
   0  -1  -8  106.87    8.82
   0  -1  -8  115.32   11.06
   0   1   9   96.78   10.26
   0   1   9   89.44    9.17
   0   1  -9   88.27    7.31
   0   1  -9   92.36    8.63
   0   1  -9   93.20   10.16
   0   1  -9   96.27   10.87
   0  -1  -9   87.42    7.95
   0  -1  -9   95.33   10.23
   0  -1   9   94.81    8.83
   0  -1   9   93.33    8.76
   0  -1   9   87.00    9.50
   0  -1  -9   92.80    8.89
   0  -1  -9   95.32   10.65
   0   1  10   15.45    3.28
   0   1  10   15.71    5.23
   0   1  10   15.80    4.84
   0   1 -10   18.05    5.43
   0  -1  10   16.67    8.40
   0  -1  10   39.24    4.97
   0  -1 -10   15.21    5.59
   0  -1 -10   16.57    4.49
   0   1  11   26.02    6.02
   0   1  11   28.86    6.55
   0   1 -11   21.81    6.30
   0  -1  11   27.84    6.46
   0  -1  11   26.95    5.27
   0  -1 -11   21.13    7.89
   0   1  12  188.08   17.90
   0   1 -12  179.11   17.55
   0   1  12  182.63   17.13
   0  -1  12  185.16   17.73
   0  -1  12  180.03   16.05
   0  -1 -12  174.10   16.03
   0   1  13    0.74    5.23
   0   1  13    0.74    3.48
   0   1 -13    0.52    3.26
   0  -1  13    1.25    3.44
   0  -1  13    0.63    2.61
   0   1  14    1.44    3.48
   0   1  14    2.18    6.29
   0   1 -14    5.01    3.65
   0  -1  14    0.45    6.46
   0  -1  14    0.56    2.80
   0   1  15    9.73    4.55
   0   1  15    8.32    6.75
   0   1 -15    8.00    4.25
   0  -1  15    8.50    5.20
   0  -1  15   10.36    4.55
   0   1  16   20.15    4.29
   0   1  16   19.94    4.80
   0  -1  16   20.62    4.87
   0   2   031380.17 3475.73
   0   2   025535.61 2841.16
   0   2   023556.70 2617.44
   0   2   026748.94 2977.63
   0   2   030612.17 3399.29
   0   2   021929.99 2439.72
   0  -2   020689.67 2279.58
   0  -2   031342.86 3478.96
   0   2   1   55.12    5.81
   0   2  -1   68.96    8.09
   0   2   1   55.79    4.62
   0   2  -1   57.03    5.69
   0   2   1   64.36    5.99
   0   2   1   64.90    8.45
   0   2  -1   63.51    6.50
   0   2   1   57.08    6.01
   0   2  -1   56.28    5.68
   0   2  -1   61.93    5.24
   0  -2   1   54.65    5.93
   0  -2  -1   64.93    4.50
   0  -2   1   53.92    6.25
   0  -2  -1   68.24    5.89
   0  -2   1   71.52    3.15
   0  -2  -1   58.28    6.24
   0  -2   1   67.70    5.59
   0   2  -2  834.17   56.93
   0   2   2  875.28   60.65
   0   2  -2  837.37   57.61
   0   2  -2  912.59   64.20
   0   2   2  896.52   61.74
   0   2   2  895.91   60.85
   0   2   2  892.58   61.50
   0   2   2  942.28   64.68
   0   2   2  913.22   63.11
   0   2  -2  902.79   63.82
   0  -2   2  925.85   62.75
   0  -2   2  928.49   69.60
   0  -2   2  934.96   66.25
   0  -2   2  908.60   57.18
   0  -2  -2  863.40   60.29
   0  -2  -2  899.40   61.95
   0  -2   2  936.91   58.71
   0  -2  -2  902.65   60.81
   0  -2  -2  869.59   59.00
   0   2  -3  571.77   38.40
   0   2   3  370.41   25.45
   0   2   3  529.00   33.68
   0   2  -3  356.57   23.69
   0   2   3  587.91   37.80
   0   2   3  557.07   37.04
   0   2   3  369.66   25.38
   0   2   3  386.51   26.43
   0   2  -3  561.94   37.53
   0   2  -3  508.36   33.61
   0  -2   3  421.66   25.74
   0  -2   3  393.93   25.75
   0  -2  -3  389.01   26.68
   0  -2  -3  362.32   25.33
   0  -2   3  592.88   39.83
   0  -2  -3  362.77   24.75
   0  -2   3  412.41   24.85
   0  -2  -3  570.83   35.55
   0   2   4  117.40    8.86
   0   2  -4  111.84    7.88
   0   2  -4  131.92   10.70
   0   2   4  126.06    9.81
   0   2   4  149.48    9.65
   0   2   4  137.72    9.01
   0   2  -4  137.95    8.67
   0   2  -4  149.82   11.91
   0   2   4  129.63    9.76
   0   2  -4  112.50    6.99
   0  -2   4  121.78    7.62
   0  -2  -4  141.95    9.39
   0  -2   4  121.29    8.19
   0  -2   4  142.52   11.75
   0  -2  -4  121.55    9.28
   0  -2   4  146.79   11.95
   0  -2  -4  118.56    9.27
   0  -2  -4  118.91    9.25
   0   2   5   18.90    2.21
   0   2   5   18.14    3.58
   0   2  -5   19.50    4.76
   0   2   5   15.88    3.69
   0   2   5   16.92    3.06
   0   2   5   19.65    2.23
   0   2  -5   17.37    1.78
   0   2  -5   19.96    4.35
   0   2  -5   15.62    2.08
   0   2  -5   15.27    2.41
   0  -2   5   19.77    4.77
   0  -2  -5   20.78    4.26
   0  -2  -5   15.91    3.47
   0  -2   5   19.43    4.47
   0  -2   5   18.36    2.41
   0  -2   5   16.05    2.22
   0  -2  -5   15.95    3.31
   0  -2  -5   17.04    3.52
   0   2   6  214.84   13.07
   0   2   6  179.50   13.04
   0   2   6  181.45   14.42
   0   2  -6  166.80   11.50
   0   2   6  207.66   12.60
   0   2  -6  228.15   18.32
   0   2   6  178.69   13.74
   0   2  -6  217.36   16.92
   0   2  -6  188.86   12.60
   0  -2   6  198.14   16.21
   0  -2   6  131.69   13.20
   0  -2  -6  190.19   17.52
   0  -2   6  186.35   12.54
   0  -2  -6  182.82   14.04
   0  -2  -6  180.32   13.64
   0  -2  -6  206.49   14.35
   0  -2   6  183.65   12.33
   0   2   7  276.77   19.82
   0   2  -7  308.44   20.87
   0   2  -7  285.06   19.33
   0   2   7  287.77   21.46
   0   2  -7  331.21   26.48
   0   2   7  292.36   22.49
   0   2  -7  321.36   24.81
   0  -2   7  306.19   20.56
   0  -2   7  323.25   25.62
   0  -2  -7  313.13   22.16
   0  -2   7  281.33   22.20
   0  -2  -7  295.41   22.23
   0  -2  -7  286.19   21.68
   0  -2  -7  287.98   21.13
   0  -2   7  299.73   20.50
   0   2   8 1735.99  134.55
   0   2  -8 1757.75  142.17
   0   2   8 1864.62  150.98
   0   2   8 1724.71  135.54
   0   2  -8 1871.73  142.36
   0   2  -8 1745.34  132.60
   0  -2   8 1731.52  137.78
   0  -2   8 1855.57  154.81
   0  -2  -8 1628.15  132.18
   0  -2  -8 1665.82  131.13
   0  -2   8 1778.54  134.93
   0  -2  -8 1641.09  128.64
   0  -2   8 1760.67  135.45
   0  -2  -8 1725.58  136.93
   0   2   9  309.99   24.25
   0   2   9  284.49   23.01
   0   2   9  300.17   24.19
   0  -2   9  303.89   21.87
   0  -2   9  293.30   24.05
   0  -2   9  279.74   24.75
   0  -2   9  289.93   20.65
   0  -2  -9  261.99   20.42
   0  -2  -9  290.89   22.14
   0  -2  -9  283.66   23.69
   0   2  10  126.78   13.13
   0   2 -10   94.42   11.77
   0   2  10  122.80   15.35
   0  -2  10  123.31   12.76
   0  -2  10  119.85   10.20
   0  -2 -10  117.77   10.80
   0   2  11   35.80    6.59
   0   2 -11   31.40    7.39
   0   2  11   35.13    7.56
   0  -2 -11   29.11    5.12
   0  -2  11   32.15    7.40
   0   2  12   21.63    6.55
   0   2  12   20.51    5.59
   0   2 -12    8.89    6.27
   0  -2  12   19.47    6.44
   0   2  13    1.98    4.22
   0   2  13    1.93    3.38
   0   2 -13    1.19    4.10
   0  -2  13    2.13    4.00
   0   2  14   67.13    8.33
   0   2  14   65.20    9.93
   0   2 -14   55.49    9.23
   0  -2  14   67.20    9.47
   0   2  15   48.34    6.54
   0   2  15   51.85    8.21
   0   2 -15   39.56   10.96
   0  -2  15   47.09    7.53
   0   2  16   36.49    6.07
   0  -2  16   36.42    5.82
   0  -2 -16   19.99    4.85
   0   3   0   13.73    2.76
   0   3   0    0.27    3.93
   0   3   0    0.35    1.69
   0   3   0    0.78    3.57
   0   3   0    0.10    2.51
   0  -3   0    2.38    2.48
   0  -3   0    0.29    1.92
   0  -3   0    1.84    0.53
   0   3   1 2800.67  224.91
   0   3   1 2939.89  237.27
   0   3   1 2794.43  225.14
   0   3   1 2897.88  231.92
   0   3   1 3098.24  245.34
   0   3  -1 2976.03  240.04
   0   3  -1 3220.90  257.95
   0   3  -1 3059.49  247.41
   0   3  -1 2843.08  232.20
   0  -3   1 2862.91  232.13
   0  -3  -1 2726.52  218.46
   0  -3  -1 2990.20  241.14
   0  -3   1 2901.81  233.85
   0  -3  -1 2912.52  226.38
   0   3   2  137.47    8.90
   0   3   2  133.33   10.11
   0   3   2  124.07    9.64
   0   3   2   88.10    8.02
   0   3   2   87.02   10.51
   0   3  -2   88.80    7.24
   0   3  -2  124.60    9.49
   0   3  -2  138.34   10.35
   0   3  -2  137.75   10.93
   0  -3   2  134.39   13.38
   0  -3   2  133.18   10.91
   0  -3  -2   89.54    6.36
   0  -3  -2  138.06   10.62
   0  -3  -2   91.25    7.75
   0  -3   2   89.07    7.11
   0   3   3    2.37    2.28
   0   3   3    2.19    2.29
   0   3   3    3.24    2.50
   0   3  -3    1.74    3.07
   0   3   3    5.72    2.52
   0   3   3    5.71    1.87
   0   3  -3    2.71    2.71
   0   3  -3    2.27    2.14
   0   3  -3    6.06    2.02
   0  -3   3    2.52    3.21
   0  -3  -3    2.21    2.70
   0  -3  -3    5.96    1.82
   0  -3   3    1.83    3.32
   0  -3   3    5.53    1.89
   0  -3  -3    6.00    2.72
   0  -3  -3    2.10    1.60
   0  -3  -3    5.82    2.38
   0   3   4 1193.39   88.23
   0   3   4 1206.06   88.07
   0   3   4 1252.92   89.48
   0   3  -4 1243.96   94.05
   0   3  -4 1250.58   90.52
   0   3   4 1154.86   84.81
   0   3   4 1273.24   93.24
   0   3  -4 1211.24   87.83
   0   3  -4 1254.31   94.83
   0  -3   4 1186.91   86.02
   0  -3   4 1278.11   84.87
   0  -3   4 1240.24   94.61
   0  -3   4 1215.30   92.92
   0  -3  -4 1327.83   96.65
   0  -3  -4 1173.64   87.12
   0  -3  -4 1165.53   85.49
   0  -3  -4 1139.58   85.15
   0  -3   4 1282.85   85.72
   0   3  -5   20.79    2.62
   0   3   5   23.71    3.06
   0   3   5   32.37    4.86
   0   3   5   16.14    3.54
   0   3  -5   24.00    4.87
   0   3   5   18.92    3.62
   0   3  -5   15.03    2.64
   0   3  -5   24.49    4.81
   0   3   5   15.46    3.57
   0  -3   5   25.17    5.36
   0  -3   5   14.96    1.46
   0  -3  -5   15.27    3.84
   0  -3   5   16.56    2.62
   0  -3   5   23.94    8.21
   0  -3  -5   22.17    2.78
   0  -3  -5   16.54    3.38
   0  -3  -5   15.63    3.57
   0  -3   5   15.49    1.34
   0   3   6  359.05   26.06
   0   3  -6  409.22   31.46
   0   3   6  356.05   26.37
   0   3   6  424.04   28.57
   0   3   6  353.54   25.94
   0   3   6  427.58   28.35
   0   3  -6  357.77   24.62
   0   3  -6  388.07   25.35
   0   3  -6  404.99   30.83
   0  -3  -6  367.55   26.87
   0  -3   6  377.18   25.74
   0  -3  -6  410.95   29.36
   0  -3   6  383.01   29.79
   0  -3  -6  368.89   27.36
   0  -3   6  425.05   33.02
   0  -3  -6  355.67   26.45
   0   3  -7    1.03    3.38
   0   3   7    2.85    2.78
   0   3   7    2.41    2.31
   0   3   7    2.61    2.68
   0   3  -7    3.39    1.70
   0   3  -7    0.67    3.57
   0  -3   7    2.71    2.71
   0  -3   7    2.64    3.85
   0  -3  -7    1.08    1.77
   0  -3  -7    2.52    2.74
   0  -3   7    1.80    3.68
   0  -3  -7    6.90    2.81
   0  -3  -7    4.51    2.76
   0   3   8  394.96   29.20
   0   3   8  414.19   34.39
   0   3   8  408.48   31.32
   0   3  -8  394.98   27.56
   0  -3   8  400.92   32.23
   0  -3   8  403.96   28.13
   0  -3  -8  389.74   30.29
   0  -3  -8  401.48   30.57
   0  -3   8  355.30   30.90
   0  -3  -8  412.98   31.56
   0   3   9   59.31    7.72
   0   3   9   59.77    8.29
   0  -3   9   67.39   10.58
   0  -3   9   58.70    8.82
   0  -3  -9   58.61    7.31
   0   3  10  260.67   21.69
   0   3  10  265.79   27.83
   0  -3  10  259.33   25.61
   0  -3  10  260.33   23.67
   0  -3 -10  249.79   20.86
   0   3  11   23.59    5.79
   0   3  11   23.80    4.91
   0   3  11   24.30    7.02
   0   3 -11   17.09    7.26
   0  -3  11   23.76    7.13
   0   3  12  206.92   18.35
   0   3  12  215.82   20.46
   0   3  12  204.82   17.25
   0   3 -12  223.23   21.93
   0  -3  12  212.30   20.63
   0   3 -13   29.83    8.11
   0   3  13   40.66    8.09
   0   3  13   41.66    6.66
   0  -3  13   41.17    8.10
   0   3  14   74.92    9.95
   0   3 -14   66.15   14.84
   0  -3  14   76.52   10.00
   0  -3 -14   61.68    8.78
   0   3  15    6.94    4.25
   0   3 -15    2.23    4.12
   0  -3  15    7.22    3.97
   0  -3 -15    2.65    3.38
   0   3  16   65.36    7.65
   0   3 -16   32.75    6.24
   0  -3  16   65.82    7.12
   0   4   0    1.24    1.56
   0   4   0    0.16    2.07
   0   4   0   -0.44    2.61
   0   4   0    1.59    2.42
   0  -4   0    1.11    1.93
   0  -4   0    0.59    1.86
   0  -4   0    0.67    2.53
   0   4   1  323.00   24.10
   0   4   1  255.30   19.56
   0   4  -1  339.19   25.19
   0   4   1  333.48   22.30
   0   4  -1  244.32   18.37
   0   4   1  312.32   23.08
   0   4   1  250.40   19.17
   0   4  -1  346.74   24.06
   0   4  -1  305.93   22.66
   0  -4   1  318.77   23.97
   0  -4  -1  329.72   22.74
   0  -4   1  326.51   23.55
   0  -4  -1  254.03   19.11
   0  -4  -1  257.53   15.82
   0  -4  -1  334.55   24.58
   0   4  -2 4313.34  374.74
   0   4   2 4054.67  348.79
   0   4   2 4369.21  369.95
   0   4   2 4229.82  362.96
   0   4   2 4235.37  364.59
   0   4   2 4158.89  360.81
   0   4  -2 4134.12  356.46
   0   4  -2 4595.94  396.26
   0   4  -2 4096.75  349.95
   0  -4   2 4270.15  371.65
   0  -4  -2 4052.40  338.86
   0  -4  -2 4243.98  363.54
   0  -4  -2 4269.36  369.08
   0  -4   2 4373.94  379.97
   0   4   3 1169.89   86.58
   0   4   3 1180.76   83.88
   0   4   3 1177.93   87.33
   0   4   3 1057.86   80.25
   0   4   3 1059.96   76.69
   0   4   3 1053.89   79.32
   0   4  -3 1159.52   84.57
   0   4  -3 1059.38   82.11
   0   4  -3 1095.67   83.66
   0   4  -3 1057.71   79.23
   0  -4   3  988.19   77.30
   0  -4  -3 1212.71   89.41
   0  -4  -3 1139.83   81.82
   0  -4   3 1066.00   83.31
   0  -4  -3 1074.08   81.64
   0   4   4  282.82   21.33
   0   4   4  284.26   21.24
   0   4   4  289.82   21.28
   0   4   4  292.16   19.51
   0   4   4  289.11   21.39
   0   4  -4  277.86   19.83
   0   4  -4  299.11   22.94
   0   4  -4  289.70   23.06
   0   4   4  282.79   19.67
   0   4  -4  278.08   20.31
   0  -4   4  292.53   24.01
   0  -4  -4  286.04   21.20
   0  -4  -4  295.70   22.73
   0  -4   4  246.36   17.76
   0  -4   4  290.82   23.22
   0  -4  -4  284.24   19.71
   0   4  -5    7.10    2.39
   0   4   5    7.54    2.69
   0   4  -5    7.95    2.33
   0   4   5    5.10    3.33
   0   4   5    4.81    2.47
   0   4  -5    8.59    3.82
   0   4   5    5.58    3.13
   0   4   5    6.89    2.66
   0  -4   5    8.41    4.60
   0  -4  -5    5.27    2.37
   0  -4  -5    6.90    3.08
   0  -4   5    5.42    2.12
   0  -4  -5   10.54    3.64
   0  -4   5    1.29    4.21
   0   4   6  554.86   40.71
   0   4   6  547.62   40.59
   0   4  -6  487.89   39.14
   0   4   6  507.81   36.57
   0   4   6  540.57   39.47
   0   4   6  514.53   39.74
   0   4  -6  478.10   38.24
   0   4  -6  489.43   34.73
   0   4  -6  522.78   37.04
   0  -4   6  478.91   39.81
   0  -4  -6  578.58   41.55
   0  -4  -6  492.00   38.14
   0  -4   6  491.64   40.05
   0  -4   6  576.35   40.37
   0  -4  -6  537.12   39.87
   0   4   7   77.12    8.15
   0   4  -7   73.07    6.66
   0   4   7   74.26    8.32
   0  -4   7   75.80    6.73
   0  -4   7   81.97   10.71
   0  -4  -7   73.97    8.20
   0  -4  -7   75.94    7.82
   0  -4   7   82.37   15.61
   0  -4  -7   77.28    9.19
   0   4   8  351.47   27.54
   0   4   8  354.67   28.19
   0  -4   8  354.64   31.43
   0  -4   8  357.34   30.23
   0  -4  -8  337.56   28.15
   0   4   9   13.63    4.58
   0   4   9   14.88    5.09
   0  -4   9   13.09    6.12
   0  -4   9    5.84   11.42
   0  -4  -9    5.04    5.34
   0   4  10 1451.47  116.04
   0   4  10 1500.26  121.03
   0  -4  10 1450.35  119.50
   0  -4  10 1280.88  112.35
   0  -4 -10 1187.82  100.77
   0   4  11  292.76   24.53
   0   4  11  284.37   22.80
   0   4 -11  179.90   20.41
   0  -4  11  285.87   25.65
   0  -4 -11  177.29   18.97
   0   4  12  378.92   31.72
   0   4  12  395.76   31.20
   0   4 -12  349.60   32.52
   0  -4  12  378.67   32.93
   0  -4 -12  373.21   32.20
   0   4 -13   65.47   11.08
   0   4  13  105.62   11.65
   0  -4 -13   61.65    9.26
   0  -4  13  108.43   12.14
   0   4  14   10.07    4.73
   0   4 -14    9.18    5.36
   0  -4  14   10.25    4.93
   0  -4 -14    8.02    4.15
   0   4  15    3.34    3.62
   0   4 -15    6.91    4.14
   0  -4  15    4.13    3.72
   0  -4 -15    6.18    2.91
   0   5   0   -0.06    1.55
   0   5   0    2.21    2.06
   0   5   0   -0.20    2.50
   0   5   0   -0.05    2.61
   0  -5   0   -0.02    1.76
   0  -5   0    0.14    2.56
   0  -5   0    0.04    3.60
   0   5   1 1464.55  115.73
   0   5   1 1426.07  108.38
   0   5   1 1458.00  112.46
   0   5  -1 1343.42  103.67
   0   5  -1 1427.06  110.38
   0   5   1 1487.83  116.15
   0   5  -1 1441.23  112.55
   0  -5   1 1310.28  103.86
   0  -5  -1 1479.81  116.00
   0  -5   1 1441.68  111.05
   0  -5  -1 1427.58  110.04
   0  -5  -1 1287.94   99.83
   0  -5   1 1521.43  120.21
   0   5   2   83.30    9.13
   0   5  -2  121.63   10.44
   0   5   2  111.86   10.84
   0   5  -2   79.39    8.10
   0   5   2   81.67    9.23
   0   5   2  119.93   11.50
   0   5   2  121.44    9.16
   0   5  -2  103.24   10.10
   0   5  -2  115.70   11.68
   0  -5   2  116.74   10.93
   0  -5  -2  117.12   11.54
   0  -5  -2   85.03    8.75
   0  -5   2  120.07   12.56
   0  -5  -2  118.63    9.47
   0   5  -3   30.09    4.51
   0   5   3   23.30    5.33
   0   5   3   28.65    5.52
   0   5  -3   24.78    4.94
   0   5   3   29.19    5.36
   0   5   3   25.69    5.30
   0   5  -3   27.98    6.21
   0   5  -3   24.27    5.06
   0  -5   3   23.57    5.46
   0  -5  -3   30.07    5.01
   0  -5   3   25.33    6.68
   0  -5  -3   23.21    5.30
   0   5  -4   19.67    4.32
   0   5   4   23.44    5.30
   0   5   4   22.36    4.92
   0   5   4   17.10    4.58
   0   5  -4   17.21    5.95
   0   5  -4   17.87    5.03
   0   5  -4   23.05    4.07
   0  -5   4   19.68    6.24
   0  -5  -4   16.58    5.08
   0  -5  -4   21.42    2.98
   0  -5   4   20.06    5.67
   0  -5  -4   22.18    4.55
   0   5   5    0.58    3.08
   0   5   5   -0.10    2.58
   0   5   5    7.51    2.84
   0   5   5    0.11    1.83
   0   5  -5    2.01    3.41
   0  -5   5    2.62    6.67
   0  -5   5    2.74    3.72
   0  -5  -5    0.26    1.76
   0  -5  -5    2.89    5.27
   0   5   6    1.36    2.91
   0   5  -6    0.71    3.04
   0   5   6    0.78    1.95
   0   5  -6    0.21    1.92
   0  -5   6    2.73    3.96
   0  -5   6    0.31    3.45
   0  -5  -6    0.82    1.83
   0  -5  -6   -0.07    3.00
   0   5   7  195.33   16.35
   0   5   7  214.01   18.81
   0  -5   7  206.96   20.60
   0  -5   7  210.75   21.18
   0  -5  -7  208.61   19.31
   0   5   8    0.96    3.94
   0   5   8    5.75    3.36
   0  -5   8   11.32    5.71
   0  -5   8    0.57    5.53
   0  -5  -8    0.27    4.42
   0   5   9  124.46   12.79
   0   5   9  119.42   11.83
   0  -5   9   95.05   15.02
   0  -5   9  117.07   14.56
   0  -5  -9   94.33   12.44
   0   5  10   60.46    8.33
   0   5  10   66.24    9.00
   0  -5  10   57.82   11.79
   0  -5  10   61.97   10.72
   0  -5 -10   54.83    9.62
   0   5  11    0.47    3.13
   0   5  11    1.64    3.35
   0   5 -11    2.55    4.91
   0  -5  11    1.09    4.45
   0  -5 -11    2.54    3.91
   0   5  12   66.19   12.46
   0   5 -12   74.87   11.37
   0   5  12   66.40    8.06
   0  -5 -12   76.74    9.71
   0  -5  12   63.01   10.10
   0   5  13    2.74    3.21
   0   5  13    1.39    2.24
   0   5 -13    1.44    4.28
   0  -5  13    2.18    3.86
   0  -5 -13    2.43    3.10
   0   5  14    2.16    2.90
   0   5 -14    2.50    3.82
   0  -5  14    2.97    3.49
   0  -5 -14    1.49    2.47
   0   6   0  395.16   29.52
   0   6   0  395.08   32.24
   0   6   0  363.78   28.76
   0  -6   0  385.64   30.07
   0  -6   0  407.01   33.83
   0   6   1   49.08    7.29
   0   6  -1   56.34    6.65
   0   6  -1   56.22    8.85
   0   6  -1   47.49    6.94
   0  -6   1   58.48    9.40
   0  -6   1   54.99    7.28
   0  -6  -1   54.43    8.94
   0   6  -2  610.83   48.39
   0   6   2  645.69   49.83
   0   6  -2  608.09   49.75
   0   6  -2  599.64   46.68
   0  -6   2  615.61   51.26
   0  -6  -2  610.41   49.25
   0  -6   2  572.19   46.19
   0   6   3   11.80    4.99
   0   6  -3   12.33    3.75
   0  -6   3    6.62    6.14
   0  -6  -3    6.51    5.01
   0  -6   3    6.34    4.43
   0   6  -4  136.00   13.46
   0   6   4  143.35   14.37
   0   6   4  156.80   15.35
   0   6  -4  148.46   13.17
   0  -6   4  136.15   14.72
   0  -6  -4  141.24   14.91
   0  -6   4  142.37   16.78
   0   6   5   12.27    5.31
   0   6  -5   10.36    3.54
   0   6  -5    9.11    4.00
   0  -6   5    2.19    6.79
   0  -6   5   10.67    5.60
   0  -6  -5   11.27    8.97
   0   6  -6  930.71   70.77
   0   6   6  736.15   60.68
   0   6   6  907.58   71.84
   0  -6   6  856.79   74.64
   0  -6  -6  879.93   71.81
   0   6   7  152.88   20.42
   0  -6   7  132.71   16.60
   0  -6   7  127.10   15.84
   0  -6  -7  123.64   14.11
   0   6   8    7.53    5.42
   0  -6   8   16.12   12.01
   0  -6   8   16.87    6.82
   0  -6  -8   14.37    5.81
   0   6   9   69.72    7.33
   0   6   9   74.80    9.75
   0  -6   9   46.98   10.57
   0  -6   9   71.75   11.33
   0  -6  -9   47.93    8.88
   0   6  10  101.41   10.12
   0   6  10  107.90   11.74
   0  -6  10   96.66   14.03
   0  -6  10  105.48   13.35
   0  -6 -10  100.36   11.84
   0   6  11   28.00    4.88
   0   6  11   29.40    5.58
   0   6 -11   15.64    6.94
   0  -6  11   27.25    7.14
   0  -6 -11   13.02    5.24
   0   6  12    0.53    2.37
   0   6  12    1.01    2.58
   0   6 -12    6.58    4.33
   0  -6  12    1.40    3.77
   0  -6 -12    4.79    4.96
   0   6  13    0.24    1.54
   0   6  13    0.17    1.23
   0   6 -13    0.40    2.80
   0  -6  13    0.18    2.42
   0  -6 -13    0.25    1.68
   0   7   0   -0.12    1.60
   0   7   0   -0.14    2.10
   0  -7   0    0.39    2.15
   0   7  -1    2.28    4.42
   0   7   1    1.17    4.66
   0   7   1    0.41    3.52
   0   7  -1    1.47    5.49
   0  -7   1    2.09    4.98
   0  -7  -1    2.86    4.52
   0   7   2  316.58   25.42
   0   7   2  187.09   19.87
   0   7  -2  302.48   23.34
   0   7  -2  178.67   18.62
   0  -7   2  175.22   20.45
   0  -7  -2  156.27   23.52
   0   7  -3   10.73    4.23
   0   7   3   11.34    5.52
   0   7  -3   14.11    5.77
   0  -7   3    6.70    4.73
   0  -7  -3    7.48    5.85
   0  -7   3    8.82    7.07
   0   7  -4  330.37   28.52
   0   7  -4  338.47   26.99
   0   7   4  350.52   29.77
   0  -7   4  323.01   31.50
   0  -7   4  309.70   28.30
   0  -7  -4  330.56   29.81
   0   7   5  122.68   13.70
   0   7  -5  144.05   12.45
   0   7   5  159.07   20.98
   0  -7   5  110.32   16.39
   0  -7   5  111.46   13.80
   0  -7  -5  115.21   19.18
   0   7   6   20.59    6.61
   0  -7   6   16.14    6.30
   0  -7   6   16.61    7.81
   0  -7  -6   16.21    6.35
   0   7   7  141.42   13.92
   0   7   7  198.86   18.51
   0  -7   7  138.43   16.12
   0  -7   7  170.42   19.21
   0  -7  -7  147.54   15.76
   0   7   8  114.66   17.50
   0  -7   8  110.94   14.03
   0  -7   8  102.16   13.52
   0  -7  -8  102.23   12.21
   0   7   9    1.74    3.82
   0  -7   9    3.99    4.75
   0  -7   9    3.92    4.84
   0  -7  -9    3.18    3.77
   0   7 -10    3.53    4.57
   0   7  10    6.43    3.87
   0  -7 -10    3.72    3.78
   0  -7  10    7.82    4.89
   0   7  11    4.57    2.88
   0   7 -11   -0.17    3.88
   0  -7  11    4.15    3.86
   0  -7 -11    1.15    2.74
   0   7  12   16.91    3.08
   0   7 -12    8.89    4.94
   0  -7  12   19.51    4.97
   0   8   0  233.62   21.14
   0  -8   0  255.89   25.79
   0   8  -1  119.51   12.04
   0   8   1  119.81   12.53
   0  -8  -1   59.19   12.39
   0  -8   1   58.40   18.86
   0   8   2    3.58    5.04
   0   8   2    1.55    3.95
   0   8  -2    1.31    3.38
   0  -8   2    4.59    5.57
   0  -8  -2    2.05    4.93
   0   8   3  462.33   37.38
   0   8   3  393.05   35.09
   0   8  -3  487.03   37.53
   0  -8   3  355.34   34.48
   0  -8  -3  357.91   33.01
   0   8  -4   17.50    5.06
   0   8   4    7.63    5.09
   0   8  -4    5.77    3.49
   0  -8   4    0.40    6.70
   0  -8  -4    7.57    5.64
   0   8   5    2.10    3.74
   0  -8   5    0.94    3.10
   0  -8   5    0.86    7.88
   0  -8  -5    0.43    3.80
   0   8   6   54.32    8.84
   0   8   6   51.44    7.84
   0  -8   6   47.74   10.03
   0  -8   6   47.05    7.97
   0  -8  -6   47.31   12.12
   0   8   7    1.40    3.03
   0   8   7    0.09    2.37
   0  -8   7    0.71    3.41
   0  -8   7    0.15    2.87
   0  -8  -7    0.21    2.74
   0   8   8   22.21    5.46
   0   8  -8    9.29    4.48
   0  -8   8   19.97    6.17
   0  -8  -8    9.16    4.57
   0   8   9    7.13    3.84
   0   8  -9    5.35    3.67
   0  -8   9    6.90    4.58
   0  -8  -9    2.43    5.52
   0   8  10  174.17   13.75
   0   8 -10  112.49   11.41
   0  -8  10  173.86   15.08
   0   9   0    0.28    2.18
   0  -9   0   -0.22    2.97
   0   9   1    3.39    3.71
   0   9  -1    2.90    3.38
   0  -9   1    2.98    4.91
   0  -9  -1    2.78    4.71
   0   9   2  263.13   21.85
   0   9   2  254.74   29.41
   0   9  -2  265.21   20.49
   0  -9  -2  160.13   17.92
   0   9   3    4.51    3.90
   0   9  -3    4.10    2.62
   0   9   3    2.48    4.45
   0  -9  -3    1.50    4.24
   0  -9   3    0.12    4.91
   0   9   4    1.87    3.99
   0   9  -4   21.87    4.13
   0   9  -4    1.77    2.28
   0  -9   4    1.60    4.58
   0  -9  -4    2.67    4.14
   0   9   5    3.18    6.14
   0  -9   5    1.85    4.31
   0  -9  -5    3.81    3.63
   0   9   6   15.60    4.82
   0   9   6   13.38    3.92
   0  -9   6   14.75    5.25
   0  -9  -6   13.50    4.54
   0   9   7   91.51   12.39
   0  -9   7   86.94    9.37
   0  -9  -7   45.06    6.39
   0   9   8   12.57    3.94
   0  -9   8   14.15    4.30
   0  10   0  100.64    8.83
   0 -10   0   -0.15    4.56
   0  10   1   10.65    8.36
   0  10   1   18.15    5.92
   0  10  -1   10.94    7.70
   0 -10   1   21.18    4.30
   0 -10  -1    0.08    3.70
   0  10   2    6.01    3.06
   0  10   2   15.01    4.24
   0 -10   2    1.94    3.32
   0 -10  -2    0.15    2.84
   0  10   3    4.47    2.99
   0  10   3    8.21    3.65
   0 -10   3    2.21    3.31
  -1   0  16   -0.02    1.73
  -1   0  16   -0.36    2.71
   1   0 -15   61.11    8.43
  -1   0  15   74.70   12.16
  -1   0  15   74.81    8.36
   1   0 -14    0.36    2.79
  -1   0  14    0.28    2.46
  -1   0  14    0.29    2.75
   1   0 -13   31.41    7.05
  -1   0  13   36.29    7.11
  -1   0  13   34.76    6.45
   1   0 -12    0.28    2.75
  -1   0  12   -0.03    2.45
  -1   0  12    0.47    2.69
   1   0 -11    1.82    2.58
   1   0 -11    3.66    3.73
  -1   0  11    2.12    3.74
  -1   0  11    2.05    3.30
   1   0 -10    0.24    1.88
   1   0 -10    0.02    2.74
  -1   0  10    0.37    2.58
  -1   0  10    1.01    1.73
  -1   0  10    0.17    2.42
   1   0  -9 1051.04   81.05
   1   0  -9 1188.44   95.97
   1   0  -9 1072.22   80.88
   1   0  -9 1184.22   91.92
  -1   0   9 1063.63   79.76
  -1   0   9 1044.54   80.63
  -1   0   9 1083.31   83.67
   1   0  -8   -0.08    1.84
   1   0  -8    0.33    1.93
   1   0  -8    0.56    1.85
   1   0  -8    0.31    1.46
  -1   0   8    0.15    2.96
  -1   0   8    0.07    1.28
  -1   0   8    0.06    1.95
   1   0  -7 4301.30  371.67
   1   0  -7 4313.16  369.92
   1   0  -7 3952.50  334.67
   1   0  -7 4029.03  343.27
  -1   0   7 3953.72  337.10
  -1   0   7 3816.43  322.60
  -1   0   7 3876.11  330.55
   1   0  -6    0.32    2.20
   1   0  -6   10.87    2.65
   1   0  -6    0.31    1.78
   1   0  -6    0.54    2.25
  -1   0   6    0.02    1.64
  -1   0   6    0.03    1.95
   1   0  -5 2632.54  207.60
   1   0  -5 2520.66  196.58
   1   0  -5 2602.62  204.20
   1   0  -5 2645.73  208.51
  -1   0   5 2477.21  194.12
  -1   0   5 2428.85  191.13
  -1   0   5 2416.71  188.37
   1   0  -4    0.32    1.90
   1   0  -4    0.44    1.56
   1   0  -4    0.34    1.93
   1   0  -4   -0.01    2.29
   1   0  -4    0.98    1.62
  -1   0   4    0.80    0.22
  -1   0   4    0.41    3.22
  -1   0   4   -0.07    1.51
  -1   0   4    0.95    1.46
   1   0  -311683.61 1108.92
   1   0  -3 8931.87  852.18
   1   0  -311570.46 1100.96
   1   0  -311520.72 1098.89
   1   0  -3 9927.11  943.35
  -1   0   311844.39 1106.29
  -1   0   3 9478.89  901.14
  -1   0   3 9048.07  863.97
   1   0  -2    5.07    1.99
   1   0  -2    3.48    1.60
   1   0  -2    3.31    2.15
   1   0  -2    3.11    1.49
   1   0  -2    0.44    2.90
  -1   0   2    2.46    1.48
  -1   0   2    2.64    0.89
   1   0  -1 3584.80  272.02
   1   0  -1 2978.34  230.43
   1   0  -1 3411.82  262.64
   1   0  -1 3580.73  277.05
   1   0  -1 2806.88  217.44
  -1   0   1 3514.25  271.90
  -1   0   1 3561.50  275.38
  -1   0   1 2733.11  211.75
  -1   0   1 2915.10  225.22
   1   0   0    2.20    1.24
   1   0   0    0.57    0.63
   1   0   0    1.99    0.33
   1   0   0    0.04    0.82
  -1   0   0    0.54    1.44
  -1   0   0    0.01    0.46
  -1   0   0   -0.02    0.74
  -1   0   0    0.44    0.61
   1   0   1 3319.44  259.50
   1   0   1 3890.72  301.86
   1   0   1 3116.62  237.90
   1   0   1 3512.30  274.12
   1   0   1 3274.99  249.09
   1   0   1 3237.58  252.81
  -1   0  -1 3217.60  251.19
  -1   0  -1 3475.76  271.14
  -1   0  -1 3249.28  254.04
   1   0   2    1.18    1.03
   1   0   2    1.33    1.38
   1   0   2    2.36    0.55
   1   0   2    1.32    2.58
   1   0   2    1.43    1.58
  -1   0  -2    0.87    1.55
  -1   0  -2    0.99    1.69
   1   0   3 1511.38  111.76
   1   0   3 1899.54  140.15
   1   0   3 1575.79  110.69
   1   0   3 1846.07  129.93
   1   0   3 1522.54  111.63
  -1   0  -3 1627.64  122.21
  -1   0  -3 1668.21  123.68
  -1   0  -3 1796.99  126.32
   1   0   4    1.90    0.84
   1   0   4    1.78    0.69
   1   0   4    0.81    1.81
   1   0   4    0.97    1.80
   1   0   4    0.64    2.11
  -1   0  -4    2.20    2.03
  -1   0  -4    1.74    0.63
  -1   0  -4    0.35    2.41
   1   0   5  252.32   15.22
   1   0   5  232.31   16.43
   1   0   5  252.26   17.94
   1   0   5  246.34   13.56
   1   0   5  244.23   16.88
  -1   0  -5  261.67   18.14
  -1   0  -5  248.75   18.43
  -1   0  -5  223.22   12.59
   1   0   6   -0.14    2.02
   1   0   6    0.24    1.32
   1   0   6    0.42    1.70
   1   0   6    0.42    1.71
  -1   0  -6    0.49    1.84
  -1   0  -6    0.77    2.36
   1   0   7 4956.58  427.11
   1   0   7 4205.33  353.61
   1   0   7 4267.43  369.64
   1   0   7 4192.68  361.65
  -1   0  -7 4375.28  378.79
  -1   0  -7 4591.55  402.96
   1   0   8    0.64    2.28
   1   0   8    0.46    0.96
   1   0   8    0.25    1.96
  -1   0  -8    0.63    4.46
  -1   0  -8    0.19    1.79
  -1   0  -8    0.74    2.13
   1   0   9  523.82   38.88
   1   0   9  511.79   39.11
  -1   0  -9  450.61   34.54
  -1   0  -9  546.04   40.82
  -1   0  -9  472.91   38.52
   1   0  10    0.42    2.53
   1   0  10    0.39    2.14
  -1   0 -10   -0.02    1.93
   1   0  11   35.49    7.28
   1   0  11   35.55    6.44
  -1   0 -11   33.12    5.88
   1   0  12   -0.03    2.30
   1   0  12    0.54    2.71
  -1   0 -12   -0.04    2.04
   1   0  13  606.60   48.36
   1   0  13  560.82   46.42
   1   0  14    0.45    2.67
   1   0  14    0.65    3.26
   1   0  15    0.58    2.46
   1   0  15    1.39    3.16
   1   0  16    0.76    3.70
   1   0  16    0.11    1.53
   1   1 -16   14.81    4.70
  -1   1  16   28.67    5.44
  -1   1  16   27.68    4.26
  -1  -1  16   20.96    3.60
  -1  -1  16   29.27    4.68
   1   1 -15    1.23    2.85
  -1   1  15    0.03    4.76
  -1   1  15    0.09    2.07
  -1  -1  15    0.26    1.99
  -1  -1  15    0.53    2.38
  -1   1  14    0.91    3.67
   1   1 -14   13.86    6.70
  -1   1  14    0.59    2.79
   1  -1 -14    0.50    2.88
  -1  -1  14    0.47    5.27
  -1  -1  14    0.65    2.79
  -1   1  13   89.67   11.53
   1   1 -13   96.48   12.07
  -1   1  13   83.36    9.57
   1  -1 -13   92.63   10.70
  -1  -1  13   86.81   10.59
  -1  -1  13   86.22   13.39
   1   1 -12   38.31   12.70
  -1   1  12   44.20    6.90
  -1   1  12   47.66    8.41
   1  -1 -12   36.03    7.16
   1  -1 -12   43.28    6.20
  -1  -1  12   48.57    7.76
  -1  -1  12   46.55    6.98
   1   1 -11  209.88   16.67
   1   1 -11  192.15   18.66
  -1   1  11  213.09   17.98
  -1   1  11  232.35   20.74
   1  -1 -11  208.67   17.25
  -1  -1  11  220.46   19.19
   1  -1 -11  189.60   17.57
  -1  -1  11  230.02   19.42
   1   1 -10    5.05    2.62
  -1   1  10    4.91    3.31
   1   1 -10    3.44    4.08
  -1   1  10    4.70    4.08
  -1  -1  10    4.53    3.70
  -1  -1  10    4.10    3.79
   1  -1 -10    3.55    2.86
   1  -1 -10    3.96    5.79
  -1  -1  10    4.39    3.17
   1   1  -9  489.15   38.44
  -1   1   9  567.05   42.97
  -1   1   9  533.96   40.87
   1   1  -9  502.51   39.54
   1   1  -9  551.51   39.98
   1   1  -9  546.48   40.17
  -1   1   9  545.15   40.66
   1  -1  -9  593.15   48.54
   1  -1  -9  534.48   39.57
  -1  -1   9  548.36   40.89
  -1  -1   9  529.59   37.99
   1  -1  -9  491.00   41.84
  -1  -1   9  547.11   41.48
   1  -1  -9  499.60   38.85
  -1   1   8  221.29   16.13
   1   1  -8  233.10   18.81
  -1   1   8  227.26   17.23
   1   1  -8  215.88   15.84
   1   1  -8  240.43   17.75
   1   1  -8  221.28   18.08
  -1   1   8  233.13   18.63
   1  -1  -8  240.21   18.91
   1  -1  -8  219.08   16.66
  -1  -1   8  211.87   16.80
  -1  -1   8  227.04   16.07
   1  -1  -8  220.77   17.59
  -1  -1   8  234.53   17.61
   1  -1  -8  217.35   17.77
  -1   1   7  397.59   30.12
   1   1  -7  400.84   28.13
  -1   1   7  398.38   28.62
   1   1  -7  463.44   33.95
   1   1  -7  421.48   29.84
   1   1  -7  470.22   35.95
  -1   1   7  416.65   30.78
   1  -1  -7  417.27   30.62
   1  -1  -7  440.77   32.37
  -1  -1   7  400.92   27.72
  -1  -1   7  347.02   28.01
  -1  -1   7  397.74   29.24
   1  -1  -7  431.80   31.58
   1  -1  -7  400.35   28.77
  -1  -1   7  414.77   29.41
   1   1  -6   68.64    7.52
   1   1  -6   84.90    7.26
   1   1  -6   71.97    8.97
  -1   1   6   84.25    8.26
  -1   1   6   81.32    7.06
  -1   1   6   78.90    6.84
   1   1  -6   81.81    6.83
   1  -1  -6   84.29    8.14
   1  -1  -6   64.50    7.07
  -1  -1   6   65.83    8.37
   1  -1  -6   80.99    7.23
  -1  -1   6  101.17    7.50
   1  -1  -6   75.39    7.15
  -1  -1   6   76.55    7.51
  -1  -1   6   84.59    7.23
  -1   1   5  574.43   35.01
   1   1  -5  510.60   36.64
   1   1  -5  570.54   38.51
  -1   1   5  575.31   41.04
  -1   1   5  578.25   38.91
  -1   1   5  583.65   40.64
   1   1  -5  566.66   40.20
   1   1  -5  506.28   37.64
  -1   1   5  586.10   35.74
   1  -1  -5  568.41   39.37
   1  -1  -5  522.09   36.85
  -1  -1   5  581.73   38.94
   1  -1  -5  546.89   37.73
   1  -1  -5  561.91   40.13
  -1  -1   5  509.70   37.58
  -1  -1   5  567.32   38.49
  -1  -1   5  506.78   36.19
  -1   1   4 4403.93  375.31
   1   1  -4 4645.68  382.88
   1   1  -4 5014.25  429.65
   1   1  -4 4544.33  383.16
  -1   1   4 4434.53  375.97
   1   1  -4 4587.36  387.35
   1   1  -4 5003.33  428.56
  -1   1   4 4382.98  370.06
  -1   1   4 5015.22  416.03
   1  -1  -4 4562.70  385.76
   1  -1  -4 5117.68  434.20
   1  -1  -4 4370.15  371.73
  -1  -1   4 4444.43  375.96
   1  -1  -4 4635.27  393.10
  -1  -1   4 4570.56  389.10
  -1  -1   4 4886.66  415.80
  -1  -1   4 5226.43  446.59
   1   1  -311755.27 1128.75
   1   1  -312087.40 1164.09
  -1   1   3 9819.17  944.48
  -1   1   311596.41 1102.61
   1   1  -310417.86  997.30
   1   1  -311263.88 1068.04
  -1   1   311643.10 1116.87
  -1   1   310182.13  976.82
   1  -1  -312455.35 1193.68
   1  -1  -310263.93  981.47
   1  -1  -3 9416.10  905.35
  -1  -1   3 9768.17  942.60
  -1  -1   3 9869.57  942.69
  -1  -1   312522.26 1205.12
  -1  -1   3 9186.05  880.94
   1  -1  -310577.16 1014.95
  -1  -1   311508.93 1090.43
  -1  -1   310359.07  992.10
  -1   1   2  747.13   48.53
   1   1  -2  737.88   47.49
   1   1  -2  756.45   50.07
  -1   1   2  693.53   46.08
   1   1  -2  689.57   45.86
   1   1  -2  758.80   50.95
  -1   1   2  653.79   43.71
  -1   1   2  766.35   51.04
   1  -1  -2  681.55   43.72
   1  -1  -2  675.93   44.84
   1  -1  -2  657.61   44.11
  -1  -1   2  713.80   45.94
   1  -1  -2  774.87   51.58
  -1  -1   2  776.60   52.08
  -1  -1   2  761.93   50.90
  -1  -1   2  552.68   37.62
  -1  -1   2  659.10   42.57
  -1  -1   2  643.16   42.00
   1   1  -1 2115.43  153.29
   1   1  -1 2141.36  154.59
  -1   1   1 1704.36  123.18
   1   1  -1 1693.63  123.51
  -1   1   1 2149.49  156.49
  -1   1   1 1651.06  120.25
  -1   1   1 2033.55  147.89
   1   1  -1 2023.61  146.55
   1  -1  -1 2098.67  149.34
   1  -1  -1 2051.28  149.14
   1  -1  -1 1774.49  126.35
   1  -1  -1 2077.82  151.56
   1  -1  -1 1727.37  124.25
  -1  -1   1 2174.86  159.96
   1  -1  -1 1664.73  121.40
  -1  -1   1 1712.51  125.17
  -1  -1   1 1692.97  121.76
  -1  -1   1 2000.76  144.92
   1   1   0  130.21    8.40
  -1   1   0  189.89   10.57
   1   1   0  174.57    9.29
   1   1   0  148.41    8.94
  -1   1   0  145.25    9.61
   1   1   0  142.32    9.32
  -1   1   0  150.96    9.95
   1  -1   0  149.47   11.95
   1  -1   0  139.31    9.31
   1  -1   0  162.00    9.35
  -1  -1   0  144.81    9.42
   1  -1   0  158.89    9.21
  -1  -1   0  138.99   10.47
  -1  -1   0  137.58    8.70
   1  -1   0  154.39    8.31
  -1  -1   0  147.85    8.95
  -1  -1   0  157.36    9.94
  -1   1  -114974.03 1461.90
   1   1   112963.11 1262.92
   1   1   110987.17 1071.46
  -1   1  -111936.64 1152.52
   1   1   112625.41 1231.77
   1   1   110878.92 1060.08
  -1   1  -112009.53 1173.17
   1   1   110868.13 1060.78
  -1   1  -114154.93 1378.17
   1  -1   112649.65 1221.79
   1  -1   114346.63 1401.72
   1  -1   112880.27 1260.62
   1  -1   112930.42 1261.86
  -1  -1  -113037.66 1271.00
  -1  -1  -110883.91 1063.41
  -1  -1  -112468.61 1216.10
   1   1   2 1159.02   82.37
  -1   1  -2 1201.91   82.16
   1   1   2 1158.10   80.46
   1   1   2 1176.39   83.50
   1   1   2 1340.05   92.92
  -1   1  -2 1443.26  101.89
  -1   1  -2 1466.69  103.66
  -1   1  -2 1128.04   75.37
   1  -1   2 1453.92  106.38
  -1  -1  -2 1350.70   90.28
   1  -1   2 1406.69   99.54
   1  -1   2 1219.44   83.06
   1  -1   2 1217.91   81.13
  -1  -1  -2 1155.85   82.58
   1  -1   2 1381.65   95.67
  -1  -1  -2 1158.47   82.50
  -1  -1  -2 1333.67   92.52
   1   1   3 4087.75  332.33
   1   1   3 3778.00  307.93
  -1   1  -3 3778.54  307.70
  -1   1  -3 4278.02  353.98
   1   1   3 3754.37  310.43
   1   1   3 3869.74  319.81
  -1   1  -3 4271.47  354.21
   1  -1   3 4530.28  375.40
   1  -1   3 3958.72  316.66
   1  -1   3 4252.48  344.67
  -1  -1  -3 3679.22  305.07
   1  -1   3 3702.15  301.40
  -1  -1  -3 4057.15  326.94
   1  -1   3 4085.23  338.75
  -1  -1  -3 3801.51  314.67
  -1  -1  -3 3952.82  321.15
   1   1   4  888.05   62.91
  -1   1  -4 1008.96   72.10
   1   1   4 1006.38   66.64
   1   1   4  905.79   61.37
   1   1   4  856.53   60.75
  -1   1  -4  852.52   58.50
   1  -1   4 1011.83   71.82
   1  -1   4  851.18   58.29
   1  -1   4  863.39   61.75
  -1  -1  -4  994.53   66.56
  -1  -1  -4  860.64   61.43
   1  -1   4 1024.25   67.33
  -1  -1  -4  862.02   61.35
  -1  -1  -4  945.23   63.73
   1  -1   4  888.80   58.14
  -1   1  -5   30.47    3.66
   1   1   5   41.13    2.79
   1   1   5   30.78    4.55
  -1   1  -5   38.65    2.39
   1   1   5   44.55    2.93
   1   1   5   27.81    2.89
  -1   1  -5   44.00    5.93
   1   1   5   28.89    4.63
   1  -1   5   28.91    3.43
   1  -1   5   29.05    3.03
  -1  -1  -5   30.40    4.68
   1  -1   5   42.75    5.46
  -1  -1  -5   56.72    5.66
   1  -1   5   42.86    3.14
  -1  -1  -5   28.39    3.16
  -1  -1  -5   38.14    3.49
   1  -1   5   29.29    4.87
   1   1   6  230.15   13.31
   1   1   6  253.89   18.75
  -1   1  -6  231.43   18.86
   1   1   6  235.01   13.58
  -1   1  -6  267.57   18.32
   1   1   6  254.12   18.61
   1   1   6  254.42   16.43
  -1   1  -6  228.44   12.08
   1  -1   6  251.12   16.10
  -1  -1  -6  220.94   15.38
   1  -1   6  253.98   19.05
   1  -1   6  232.86   18.18
  -1  -1  -6  251.09   16.53
  -1  -1  -6  253.97   18.97
  -1  -1  -6  264.56   19.46
   1  -1   6  249.12   16.95
   1   1   7   37.92    3.55
   1   1   7   36.79    5.45
   1   1   7   36.37    5.37
  -1   1  -7   39.65    4.65
  -1   1  -7   23.46    9.54
   1  -1   7   37.30    4.30
   1  -1   7   36.27    2.90
  -1  -1  -7   41.12    5.93
  -1  -1  -7   23.07    3.59
   1  -1   7   36.42    5.80
  -1  -1  -7   35.36    3.70
  -1  -1  -7   30.12    5.80
   1  -1   7   26.24    5.42
   1   1   8  188.43   15.70
   1   1   8  199.18   13.66
   1   1   8  193.80   15.88
  -1   1  -8  215.62   18.50
  -1   1  -8  202.57   15.38
   1  -1   8  190.71   14.45
   1  -1   8  217.58   17.71
   1  -1   8  190.54   16.06
  -1  -1  -8  187.59   13.45
  -1  -1  -8  207.20   21.34
  -1  -1  -8  208.77   15.34
  -1  -1  -8  204.76   16.83
  -1   1  -9  119.24   10.23
   1   1   9  112.63   10.87
   1   1   9  103.52    7.91
   1   1   9  120.05   11.36
  -1   1  -9   89.13   11.16
   1  -1   9  110.63   11.20
   1  -1   9   92.05   10.36
  -1  -1  -9  117.14   11.39
  -1  -1  -9   84.77    8.27
   1  -1   9  112.99   11.96
  -1  -1  -9   81.52   10.68
   1   1  10   29.99    6.02
  -1   1 -10   23.82    5.49
   1   1  10   28.70    9.29
   1  -1  10   29.82    6.37
   1  -1  10   29.01    4.82
  -1  -1 -10   21.58    4.40
   1   1  11   76.75    9.98
   1   1  11   79.13   10.06
  -1   1 -11   71.05    9.08
   1  -1  11   77.82   10.46
   1  -1  11   75.77    8.45
   1   1  12   10.78    5.17
   1   1  12    8.63    5.04
  -1   1 -12    5.24    4.56
   1  -1  12    9.30    5.43
   1  -1  12    7.21    3.67
   1   1  13  414.37   34.30
   1   1  13  437.02   35.92
  -1   1 -13  381.09   32.54
   1  -1  13  426.36   34.02
   1  -1  13  423.06   35.82
   1   1  14   45.74    7.78
   1   1  14   44.40    7.78
  -1   1 -14   30.66    6.45
   1  -1  14   38.80    6.09
   1  -1  14   44.99    8.12
   1   1  15   41.04    6.98
   1   1  15   37.69   10.23
   1  -1  15   39.65    7.27
   1   1  16   10.80    4.01
   1   1  16   10.16    3.85
   1  -1  16   10.90    4.18
   1   2 -16    1.01    2.63
  -1   2  16    0.15    2.61
   1  -2 -16    0.46    1.68
  -1  -2  16    0.33    2.02
  -1   2  15   71.49    8.84
   1   2 -15   42.90    8.11
  -1  -2  15   67.85    7.70
   1  -2 -15   23.64    5.70
   1   2 -14   26.70    8.00
  -1   2  14   47.34    6.39
  -1   2  14   49.44    8.78
  -1  -2  14   49.53    7.69
   1   2 -13   41.24   13.68
  -1   2  13   51.17    8.96
  -1   2  13   49.76    6.86
   1  -2 -13   44.47    6.42
  -1  -2  13   51.42    8.29
  -1   2  12  149.33   13.82
   1   2 -12  153.76   16.64
  -1   2  12  151.57   16.02
   1  -2 -12  137.18   13.37
   1  -2 -12  147.77   16.87
  -1  -2  12  147.61   15.11
   1   2 -11   32.18   12.74
  -1   2  11   44.24    8.28
  -1   2  11   40.68    6.27
   1  -2 -11   41.36    6.34
   1  -2 -11   29.10    5.87
  -1  -2  11   38.60    5.63
  -1  -2  11   40.51    7.39
   1   2 -10   84.35   11.08
   1   2 -10   84.08    8.04
  -1   2  10   93.96   11.12
  -1   2  10   86.24    9.02
   1  -2 -10   78.80    9.02
  -1  -2  10   86.94   10.08
   1  -2 -10   86.43    9.23
  -1  -2  10   90.27    8.68
  -1   2   9  183.72   17.91
  -1   2   9  180.30   16.43
   1   2  -9  239.05   19.44
   1   2  -9  241.72   20.10
   1   2  -9  173.58   13.81
  -1   2   9  169.43   13.84
   1  -2  -9  237.22   19.41
   1  -2  -9  236.03   20.97
   1  -2  -9  179.07   15.07
  -1  -2   9  188.82   14.41
  -1  -2   9  183.79   14.50
  -1  -2   9  184.11   13.86
  -1  -2   9  172.80   15.52
   1   2  -8  126.82   10.16
   1   2  -8  134.64   12.44
  -1   2   8  129.03   10.66
   1   2  -8  156.69   19.38
  -1   2   8  131.02   12.41
  -1   2   8  128.32   10.86
   1  -2  -8  136.62   11.67
   1  -2  -8  133.84   12.05
   1  -2  -8  131.11   11.36
   1  -2  -8  140.10   12.15
  -1  -2   8  128.58    9.89
  -1  -2   8  136.37   10.80
  -1  -2   8  151.83   14.72
  -1  -2   8  129.88   11.95
  -1  -2   8  132.80   10.00
   1   2  -7  258.80   20.22
  -1   2   7  240.05   17.82
   1   2  -7  232.02   16.82
   1   2  -7  304.34   24.01
  -1   2   7  239.25   20.05
  -1   2   7  247.33   19.55
   1  -2  -7  234.47   17.91
   1  -2  -7  298.57   21.50
  -1  -2   7  308.85   24.38
  -1  -2   7  248.57   19.37
   1  -2  -7  241.32   18.70
  -1  -2   7  242.42   19.12
   1  -2  -7  245.24   20.40
  -1  -2   7  235.16   16.68
  -1  -2   7  238.94   16.38
   1   2  -6 1209.48   90.51
   1   2  -6 1100.26   80.39
  -1   2   6 1238.00   85.51
  -1   2   6 1098.64   81.02
   1   2  -6 1201.31   91.70
   1   2  -6 1216.60   82.22
  -1   2   6 1099.37   82.46
  -1   2   6 1271.78   88.06
  -1   2   6 1123.33   82.05
   1  -2  -6 1038.38   77.72
  -1  -2   6 1285.07   97.27
   1  -2  -6 1259.96   95.46
   1  -2  -6 1061.13   79.23
  -1  -2   6 1066.51   76.29
  -1  -2   6 1039.16   75.39
  -1  -2   6 1094.94   83.78
   1  -2  -6 1082.72   80.12
  -1  -2   6 1067.31   77.71
   1   2  -5 1591.15  121.16
  -1   2   5 1679.24  121.45
  -1   2   5 1576.66  118.88
   1   2  -5 1618.86  117.26
   1   2  -5 1507.36  112.35
   1   2  -5 1642.69  126.21
  -1   2   5 1509.53  113.39
  -1   2   5 1687.42  122.57
  -1   2   5 1518.19  112.89
   1  -2  -5 1511.90  116.65
  -1  -2   5 1583.70  122.02
  -1  -2   5 1486.27  108.30
  -1  -2   5 1541.24  113.03
   1  -2  -5 1509.48  112.99
   1  -2  -5 1646.34  123.57
   1  -2  -5 1492.37  112.68
  -1  -2   5 1647.78  126.80
  -1  -2   5 1472.25  109.47
  -1   2   4  777.08   51.62
   1   2  -4  641.74   44.55
   1   2  -4  777.77   55.21
  -1   2   4  630.41   44.34
   1   2  -4  804.19   56.08
   1   2  -4  781.98   52.81
  -1   2   4  675.12   47.34
  -1   2   4  777.32   53.14
  -1   2   4  656.52   45.04
  -1   2   4  813.66   54.33
   1  -2  -4  650.75   45.37
  -1  -2   4  673.87   46.37
   1  -2  -4  630.75   43.61
   1  -2  -4  636.11   45.09
   1  -2  -4  812.20   55.69
  -1  -2   4  651.22   43.03
  -1  -2   4  799.93   56.67
  -1  -2   4  781.28   55.71
  -1  -2   4  661.37   44.27
  -1   2   3  549.25   39.48
   1   2  -3  634.16   43.42
   1   2  -3  571.69   37.72
   1   2  -3  612.65   42.32
  -1   2   3  561.48   38.38
  -1   2   3  547.03   36.14
   1   2  -3  559.71   37.92
  -1   2   3  579.59   38.67
  -1   2   3  562.29   37.86
   1  -2  -3  539.58   36.70
   1  -2  -3  540.36   38.23
   1  -2  -3  554.25   36.79
  -1  -2   3  590.69   37.24
   1  -2  -3  544.70   37.69
  -1  -2   3  584.99   41.36
  -1  -2   3  574.38   38.68
  -1  -2   3  565.12   39.90
  -1  -2   3  586.71   37.42
   1  -2  -3  594.69   40.29
  -1   2   2 4184.48  346.12
   1   2  -2 4206.26  349.32
   1   2  -2 4407.74  364.93
   1   2  -2 3876.12  323.20
   1   2  -2 3713.93  307.56
  -1   2   2 4517.31  372.55
  -1   2   2 3781.79  310.40
  -1   2   2 3811.48  316.31
   1  -2  -2 4486.11  370.59
   1  -2  -2 3782.76  313.98
   1  -2  -2 4411.35  362.32
  -1  -2   2 3956.02  320.14
   1  -2  -2 3646.81  299.03
   1  -2  -2 3775.45  310.01
   1  -2  -2 4189.00  346.90
  -1  -2   2 3868.21  320.16
  -1  -2   2 3713.95  300.97
  -1  -2   2 4375.49  364.23
  -1  -2   2 4196.93  348.40
   1   2  -1 4307.55  358.31
  -1   2   1 3839.72  315.58
   1   2  -1 4594.74  383.17
  -1   2   1 4583.59  380.47
  -1   2   1 4363.71  363.93
   1   2  -1 4122.79  340.95
   1   2  -1 3811.94  317.24
   1  -2  -1 4404.48  367.64
   1  -2  -1 4569.26  377.42
   1  -2  -1 3944.39  324.98
   1  -2  -1 3956.90  322.47
  -1  -2   1 4172.55  340.17
  -1  -2   1 4125.82  343.43
  -1  -2   1 3959.08  329.76
   1  -2  -1 3918.42  325.83
   1  -2  -1 4650.54  386.65
  -1  -2   1 4593.18  383.46
  -1   2   0 7634.45  681.22
  -1   2   0 7556.17  676.77
   1   2   0 7038.29  631.22
  -1   2   0 6707.99  608.82
   1   2   0 7948.54  704.58
   1   2   0 6441.28  577.53
  -1   2   0 6273.22  559.78
  -1   2   0 6329.35  552.25
  -1  -2   0 6200.91  549.67
   1  -2   0 6994.94  628.82
  -1  -2   0 6790.70  609.49
  -1  -2   0 6164.15  553.24
  -1  -2   0 6551.95  586.89
   1  -2   0 7714.14  691.99
   1  -2   0 7430.69  663.65
  -1  -2   0 7661.83  687.09
  -1   2  -1 4495.43  379.98
   1   2   1 4100.81  345.98
   1   2   1 4173.04  351.58
   1   2   1 4564.00  388.42
   1   2   1 5113.99  418.31
  -1   2  -1 5198.89  438.94
  -1   2  -1 4851.56  411.15
  -1   2  -1 4292.17  357.72
   1  -2   1 4944.88  418.55
  -1  -2  -1 5136.30  432.77
  -1  -2  -1 4423.24  373.24
  -1  -2  -1 4123.06  348.33
   1  -2   1 4742.79  399.64
   1  -2   1 4599.21  388.26
  -1  -2  -1 4132.23  345.65
  -1   2  -2   50.25    5.66
   1   2   2   43.37    4.61
   1   2   2   45.82    3.11
   1   2   2   43.50    4.90
   1   2   2   41.02    4.14
  -1   2  -2   41.94    2.16
  -1   2  -2   42.41    3.39
  -1   2  -2   45.40    5.13
   1   2   2   41.18    4.44
   1   2   2   51.32    4.67
   1  -2   2   46.33    5.90
   1  -2   2   46.41    7.95
   1  -2   2   42.77    4.52
   1  -2   2   41.93    1.93
  -1  -2  -2   43.11    4.26
  -1  -2  -2   46.87    4.79
  -1  -2  -2   43.03    7.52
   1   2   3 3347.65  271.94
   1   2   3 3456.97  279.64
   1   2   3 3494.61  283.95
   1   2   3 3305.23  267.81
  -1   2  -3 3649.67  299.87
  -1   2  -3 3204.28  251.06
  -1   2  -3 3396.73  271.58
  -1   2  -3 3068.15  253.31
   1   2   3 3324.54  269.13
   1  -2   3 3657.96  300.37
   1  -2   3 3441.64  269.37
   1  -2   3 3817.01  313.57
   1  -2   3 3339.00  265.56
  -1  -2  -3 3256.45  265.38
  -1  -2  -3 3341.97  273.27
  -1  -2  -3 3683.82  289.43
  -1  -2  -3 3407.21  275.36
   1  -2   3 3541.46  286.00
  -1   2  -4  583.98   37.53
   1   2   4  573.50   40.08
   1   2   4  617.62   41.64
   1   2   4  596.95   40.06
   1   2   4  610.81   40.97
   1   2   4  604.26   42.09
  -1   2  -4  594.96   42.97
  -1   2  -4  567.42   41.67
  -1   2  -4  628.57   39.70
   1  -2   4  653.67   49.82
   1  -2   4  586.07   39.14
  -1  -2  -4  573.14   40.47
   1  -2   4  557.66   41.30
  -1  -2  -4  594.65   41.42
   1  -2   4  661.33   42.12
   1  -2   4  624.17   39.54
  -1  -2  -4  558.07   38.49
  -1  -2  -4  621.09   39.56
   1   2   5   88.36    7.37
   1   2   5   74.47    6.08
   1   2   5   72.10    7.23
  -1   2  -5   72.98    5.13
   1   2   5   71.45    7.16
   1   2   5   85.90    6.12
  -1   2  -5   80.02    5.35
  -1   2  -5   88.53    8.88
  -1   2  -5   89.69    8.84
   1  -2   5   88.13    8.97
   1  -2   5   77.21    5.10
  -1  -2  -5   76.19    7.48
   1  -2   5   74.54    6.28
   1  -2   5   83.62    8.46
  -1  -2  -5   76.56    6.55
  -1  -2  -5   76.92    7.23
  -1  -2  -5   86.23    6.77
   1   2   6  200.40   15.66
  -1   2  -6  208.80   13.81
   1   2   6  231.90   15.56
   1   2   6  201.33   14.06
   1   2   6  198.57   15.53
  -1   2  -6  216.13   17.72
   1   2   6  213.99   13.58
  -1   2  -6  206.45   12.46
   1  -2   6  217.07   17.03
   1  -2   6  212.66   13.30
  -1  -2  -6  205.95   15.83
   1  -2   6  224.41   18.25
  -1  -2  -6  195.69   14.15
  -1  -2  -6  213.06   14.00
   1  -2   6  204.68   14.77
  -1  -2  -6  203.17   15.95
   1   2   7 1210.62   92.06
   1   2   7 1222.36   90.22
   1   2   7 1213.57   92.46
  -1   2  -7 1293.67  100.81
  -1   2  -7 1251.70   90.86
   1  -2   7 1350.39  104.50
   1  -2   7 1206.91   87.73
  -1  -2  -7 1143.13   85.49
   1  -2   7 1239.24   87.81
  -1  -2  -7 1268.55   92.43
  -1  -2  -7 1198.26   92.40
  -1  -2  -7 1199.00   91.91
   1  -2   7 1238.36   95.17
   1   2   8  423.17   29.93
  -1   2  -8  439.88   30.51
   1   2   8  426.84   32.57
  -1   2  -8  397.53   32.60
   1   2   8  426.73   32.31
   1  -2   8  430.57   33.42
  -1  -2  -8  412.16   29.69
   1  -2   8  439.64   30.41
  -1  -2  -8  424.59   32.53
   1  -2   8  412.10   33.29
  -1  -2  -8  415.05   33.08
   1   2   9   27.00    5.43
   1   2   9   25.29    5.99
   1   2   9   26.57    5.55
  -1   2  -9   24.25    3.79
   1  -2   9   25.85    3.77
   1  -2   9   34.33    6.93
   1  -2   9   27.69   10.04
  -1  -2  -9   26.86    4.07
   1   2  10    0.11    3.41
   1   2  10    0.78    3.14
   1  -2  10    0.68    3.59
   1  -2  10    2.86    3.96
  -1   2 -11   67.65   10.02
   1   2  11   88.55   11.15
   1   2  11   85.89   10.48
   1  -2  11   92.47   16.38
   1   2  12    7.48    4.93
   1   2  12    5.66    8.82
  -1   2 -12   11.23    5.19
   1  -2  12    7.21    5.65
   1   2  13   30.88    6.85
   1   2  13   31.77    7.35
  -1   2 -13   17.46    6.30
   1  -2  13   29.05    7.55
   1   2  14  106.14   11.46
   1   2  14  108.64   12.42
  -1   2 -14   73.83    9.97
   1  -2  14  108.02   12.45
   1   2  15   40.14    6.60
   1   2  15   40.31    7.29
  -1   2 -15   36.46    6.27
   1  -2  15   42.93    7.30
   1   2  16   65.59   11.29
   1  -2  16   66.08   11.53
  -1  -2 -16   59.10    7.98
   1   3 -16   20.81    5.68
  -1   3  16   31.47    5.76
  -1  -3  16   30.56    4.73
   1   3 -15    3.87    4.40
  -1   3  15    5.03    4.11
   1  -3 -15    2.42    4.60
  -1  -3  15    6.04    3.61
   1   3 -14    0.74    3.69
  -1   3  14    0.46    5.63
   1  -3 -14    0.65    2.53
  -1  -3  14    0.26    5.05
   1   3 -13   67.80   11.22
  -1   3  13   90.54   11.41
  -1   3  13   89.68    9.41
  -1  -3  13   94.14   11.10
   1  -3 -13   66.09    9.07
   1   3 -12   53.36   10.22
  -1   3  12   57.74    7.40
  -1   3  12   60.77    9.77
   1  -3 -12   58.23    7.89
  -1  -3  12   61.46    9.32
   1   3 -11  764.54   65.48
  -1   3  11  848.96   66.13
  -1   3  11  865.72   69.78
   1  -3 -11  828.34   66.04
  -1  -3  11  859.42   68.96
   1   3 -10   48.13   10.06
  -1   3  10   78.66   10.24
  -1   3  10   74.65    8.19
   1  -3 -10   77.91    9.19
  -1  -3  10   77.63   10.26
  -1   3   9  478.98   36.41
   1   3  -9  480.16   35.42
  -1   3   9  484.16   42.06
   1  -3  -9  506.05   39.24
  -1  -3   9  499.58   36.63
  -1  -3   9  489.30   39.16
  -1  -3   9  511.36   42.98
   1  -3  -9  465.32   35.84
  -1   3   8  148.47   13.32
   1   3  -8  144.42   11.56
   1   3  -8  118.86   12.58
  -1   3   8  141.60   12.20
  -1   3   8  145.44   12.00
   1  -3  -8  150.86   13.18
   1  -3  -8  145.23   12.29
  -1  -3   8  124.05   14.11
  -1  -3   8  145.76   13.69
   1  -3  -8  142.20   12.65
  -1  -3   8  160.67   12.31
   1  -3  -8  116.56   10.75
  -1   3   7    3.61    3.18
   1   3  -7   21.31    5.11
   1   3  -7   12.90    2.85
  -1   3   7    4.75    3.48
   1   3  -7   19.74    4.60
  -1   3   7    4.38    2.80
   1  -3  -7    4.19    3.25
   1  -3  -7   19.80    3.32
  -1  -3   7   19.73    5.07
   1  -3  -7   10.27    3.15
  -1  -3   7   10.60    4.55
  -1  -3   7    9.03    2.63
   1  -3  -7    4.52    3.62
   1   3  -6   16.17    3.07
   1   3  -6    5.35    4.47
  -1   3   6   16.72    3.58
  -1   3   6   17.00    3.20
   1   3  -6    9.49    4.11
  -1   3   6   17.47    3.78
  -1   3   6    6.42    2.13
  -1   3   6    5.23    2.17
  -1  -3   6   16.74    1.85
   1  -3  -6   18.01    3.47
  -1  -3   6    8.65    4.65
   1  -3  -6    4.29    2.81
   1  -3  -6   17.31    4.00
  -1  -3   6    3.68    4.56
  -1  -3   6   15.08    3.00
   1  -3  -6   17.30    3.22
  -1  -3   6   17.32    2.98
   1   3  -5    3.17    2.47
  -1   3   5    9.78    2.25
  -1   3   5   10.82    2.31
   1   3  -5   11.02    3.82
   1   3  -5   17.39    3.37
   1   3  -5   13.75    3.74
  -1   3   5    4.12    4.85
  -1   3   5   10.12    2.49
  -1   3   5    9.70    2.56
  -1   3   5    3.48    2.70
   1  -3  -5   10.81    2.78
   1  -3  -5    3.48    3.21
   1  -3  -5    4.51    2.39
  -1  -3   5   10.60    6.80
   1  -3  -5    3.88    2.49
  -1  -3   5    3.24    1.09
  -1  -3   5   14.27    4.11
  -1  -3   5   13.38    1.56
  -1  -3   5    3.92    2.43
  -1   3   4 1782.83  136.51
   1   3  -4 1746.86  134.30
   1   3  -4 2000.40  155.07
   1   3  -4 1954.11  148.32
   1   3  -4 2042.56  162.71
  -1   3   4 1862.73  141.87
  -1   3   4 1951.06  149.45
  -1   3   4 1727.06  133.89
  -1   3   4 2006.97  153.20
   1  -3  -4 1638.37  125.51
   1  -3  -4 2086.92  159.27
   1  -3  -4 1776.98  138.09
   1  -3  -4 1724.23  132.45
   1  -3  -4 2057.89  157.01
  -1  -3   4 1798.33  131.09
  -1  -3   4 2033.94  159.09
  -1  -3   4 1750.66  128.25
  -1  -3   4 1789.22  137.16
  -1  -3   4 2027.04  158.98
  -1   3   3  664.54   44.42
   1   3  -3  669.65   45.71
  -1   3   3  631.98   42.23
   1   3  -3  677.14   45.71
   1   3  -3  401.97   28.72
  -1   3   3  671.75   44.25
   1   3  -3  605.78   42.65
  -1   3   3  401.44   29.34
  -1   3   3  422.91   28.97
   1  -3  -3  412.03   29.99
   1  -3  -3  676.90   44.82
   1  -3  -3  673.88   44.97
  -1  -3   3  414.45   25.88
   1  -3  -3  409.86   27.76
   1  -3  -3  420.03   29.25
  -1  -3   3  426.96   27.04
  -1  -3   3  689.26   47.94
  -1  -3   3  434.46   30.60
  -1   3   2  275.84   19.12
   1   3  -2  263.95   19.59
   1   3  -2  272.68   19.06
  -1   3   2  271.12   19.60
   1   3  -2  282.63   19.59
  -1   3   2  312.61   24.20
   1   3  -2  262.43   18.69
  -1   3   2  298.58   18.73
   1  -3  -2  277.12   19.87
   1  -3  -2  261.49   19.52
   1  -3  -2  297.62   20.80
  -1  -3   2  320.79   18.51
  -1  -3   2  303.94   20.76
  -1  -3   2  257.75   18.71
  -1  -3   2  321.98   18.50
   1  -3  -2  312.57   20.53
   1  -3  -2  267.97   21.44
  -1  -3   2  263.52   20.29
   1  -3  -2  307.55   19.04
   1   3  -1  649.18   43.34
   1   3  -1  589.27   41.12
   1   3  -1  541.46   37.79
  -1   3   1  577.44   36.23
   1   3  -1  616.80   43.40
  -1   3   1  621.90   42.52
  -1   3   1  523.23   36.45
  -1   3   1  601.28   42.29
   1  -3  -1  571.61   35.69
   1  -3  -1  571.84   41.03
   1  -3  -1  597.48   41.75
  -1  -3   1  569.42   35.74
  -1  -3   1  507.24   35.71
   1  -3  -1  641.35   43.97
   1  -3  -1  548.87   37.15
  -1  -3   1  607.40   46.55
   1   3   0  219.34   16.03
   1   3   0  197.80   14.73
   1   3   0  242.96   15.25
  -1   3   0  227.86   17.02
  -1   3   0  239.53   16.68
   1   3   0  198.06   14.68
   1   3   0  234.98   17.29
  -1   3   0  230.64   16.26
  -1   3   0  191.47   13.64
   1  -3   0  223.47   16.71
   1  -3   0  235.14   17.00
   1  -3   0  229.99   16.37
  -1  -3   0  222.21   16.63
  -1  -3   0  200.61   12.40
  -1  -3   0  196.22   14.47
  -1   3  -1 1450.10  106.03
   1   3   1 1402.31  104.13
   1   3   1 1484.87  111.41
   1   3   1 1418.66  106.09
   1   3   1 1568.04  111.11
   1   3   1 1365.26  101.81
  -1   3  -1 1566.01  116.46
  -1   3  -1 1537.55  114.81
   1  -3   1 1411.64  106.32
   1  -3   1 1482.20  111.03
  -1  -3  -1 1525.95  114.27
  -1  -3  -1 1398.96  104.32
  -1  -3  -1 1421.66  102.52
   1  -3   1 1552.26  120.36
   1   3   2   98.39    8.28
   1   3   2   68.89    5.61
   1   3   2   88.83   10.36
  -1   3  -2  103.02    9.00
   1   3   2   96.18    5.69
   1   3   2   75.41    6.83
   1   3   2   72.96    6.94
  -1   3  -2   98.31    8.49
  -1   3  -2   69.00    5.62
   1  -3   2   91.85    8.07
  -1  -3  -2   73.55    5.78
  -1  -3  -2   95.26   11.83
   1  -3   2   95.81    8.71
  -1  -3  -2   75.04    7.13
  -1   3  -3 2662.81  210.42
   1   3   3 2935.85  236.57
  -1   3  -3 3016.87  245.31
   1   3   3 2684.09  214.79
   1   3   3 2686.68  216.28
   1   3   3 2906.26  233.83
   1   3   3 2695.15  216.73
   1   3   3 2863.89  220.93
  -1   3  -3 3161.52  257.05
   1  -3   3 2931.78  240.15
  -1  -3  -3 2715.61  217.60
  -1  -3  -3 2943.63  239.10
  -1  -3  -3 2762.40  223.80
   1  -3   3 2903.80  233.47
   1  -3   3 2949.77  240.98
   1   3   4  374.07   27.28
   1   3   4  462.19   31.53
   1   3   4  384.92   29.68
  -1   3  -4  507.18   36.61
   1   3   4  368.71   26.50
  -1   3  -4  495.60   35.68
   1   3   4  377.96   27.03
   1   3   4  497.10   33.80
  -1   3  -4  471.54   31.70
  -1   3  -4  372.13   24.87
  -1  -3  -4  388.36   27.46
   1  -3   4  484.83   35.52
   1  -3   4  522.84   38.35
  -1  -3  -4  381.31   28.09
   1   3   5   94.09    7.77
  -1   3  -5   89.12    7.22
   1   3   5   80.24    6.78
  -1   3  -5   80.86    9.00
   1   3   5   91.37    7.79
   1   3   5   78.68    6.66
   1   3   5   92.29    8.42
   1   3   5   94.31    8.16
  -1   3  -5   81.47    9.14
  -1   3  -5   76.42    6.13
   1  -3   5   76.47   12.74
  -1  -3  -5   72.97    5.01
   1  -3   5   95.23    6.45
  -1  -3  -5   96.29    8.16
   1  -3   5   79.96    9.52
  -1  -3  -5   93.22    8.64
   1   3   6  636.40   45.49
   1   3   6  620.76   45.50
   1   3   6  637.26   44.28
  -1   3  -6  644.14   49.71
   1   3   6  627.68   44.97
   1   3   6  596.37   43.91
  -1   3  -6  636.74   48.98
   1   3   6  665.84   46.52
  -1   3  -6  603.59   41.25
   1  -3   6  613.09   47.74
   1  -3   6  631.14   48.43
  -1  -3  -6  625.23   46.70
   1  -3   6  637.43   42.81
  -1  -3  -6  636.50   46.66
  -1   3  -7   87.33   10.07
   1   3   7   74.65   11.26
   1   3   7   77.54    7.32
   1   3   7   77.76    7.07
   1   3   7   77.82    8.43
  -1   3  -7   90.79   10.51
   1  -3   7   98.50   11.16
  -1  -3  -7   77.26    8.31
  -1  -3  -7   76.22    8.62
   1  -3   7   77.74    9.23
   1   3   8  247.68   20.40
   1   3   8  249.13   18.91
   1   3   8  239.35   18.05
   1   3   8  244.49   23.36
   1  -3   8  285.25   24.74
   1  -3   8  260.19   22.11
   1   3   9   72.77    9.33
   1   3   9   66.47    8.68
   1   3   9   66.03    7.01
   1  -3   9   68.70   10.11
   1  -3   9   68.91   11.34
   1   3  10   23.91    6.71
   1   3  10   25.16    6.47
   1   3  10   25.74    4.51
   1  -3  10   27.30   12.27
   1  -3  10   32.45    8.58
   1   3  11  737.89   64.54
   1   3  11  720.93   57.47
   1  -3  11  727.38   59.65
   1  -3  11  636.63   56.33
   1   3  12   46.96    8.01
   1   3  12   48.62    8.74
  -1   3 -12   43.47    8.96
   1  -3  12   47.61    8.96
   1   3  13    3.96    4.06
   1   3  13    3.94    4.65
  -1   3 -13    4.99    4.79
   1  -3  13    3.90    4.89
   1   3  14    9.61    5.00
  -1   3 -14    3.10    4.60
   1  -3  14   11.73    5.04
  -1  -3 -14    2.90    4.80
   1   3  15  121.81   11.95
  -1   3 -15   76.84    9.57
   1  -3  15  121.32   11.83
  -1  -3 -15   67.83    9.37
   1   3  16    6.79    3.41
   1  -3  16    6.97    3.41
  -1  -3 -16    1.55    3.08
   1   4 -15    2.33    4.43
  -1   4  15    7.03    3.69
  -1  -4  15    6.56    3.56
   1   4 -14   22.31    7.10
  -1   4  14   28.93    4.42
  -1   4  14   31.81    6.34
   1  -4 -14   18.88    4.52
  -1  -4  14   32.24    6.34
   1   4 -13   86.13   13.00
  -1   4  13  136.66   12.28
  -1   4  13  131.25   13.36
   1  -4 -13   88.21   10.50
  -1  -4  13  133.26   18.00
   1   4 -12   48.32   15.44
  -1   4  12   46.64    8.25
  -1   4  12   44.82    7.08
  -1  -4  12   44.09    8.34
   1  -4 -12   54.58    7.94
   1   4 -11    4.33    5.97
  -1   4  11    4.31    4.67
  -1   4  11    5.42    4.22
  -1  -4  11    5.11    5.19
   1  -4 -11    4.30    4.21
   1   4 -10   42.75    9.81
  -1   4  10   44.61   12.51
   1  -4 -10   45.57    7.63
  -1  -4  10   44.40    8.95
  -1   4   9  114.38   12.05
   1   4  -9  106.51    9.68
   1  -4  -9  123.12   12.48
   1  -4  -9  112.84   12.34
  -1  -4   9  123.18   15.58
  -1  -4   9  113.80   13.40
  -1   4   8    0.36    2.73
   1   4  -8    1.68    2.09
   1  -4  -8    1.20    2.70
   1  -4  -8    0.40    2.99
  -1  -4   8    1.01    4.11
  -1  -4   8   -0.09    3.79
   1   4  -7  113.99    9.87
  -1   4   7  113.45   10.46
   1  -4  -7  113.32   10.14
   1  -4  -7  113.71   10.20
   1  -4  -7  116.88   11.61
  -1  -4   7  123.40   13.24
  -1  -4   7  116.69    9.83
  -1  -4   7  118.07   13.01
   1  -4  -7  123.62   11.42
   1   4  -6   74.43    7.05
   1   4  -6   61.96    8.36
   1   4  -6   64.82    5.95
   1   4  -6   63.45    8.41
  -1   4   6   65.95    6.57
  -1   4   6   76.10    7.37
  -1   4   6   76.52    7.97
  -1   4   6   65.30    6.33
   1  -4  -6   80.19    8.66
   1  -4  -6   61.75    6.54
   1  -4  -6   80.89    7.25
   1  -4  -6   66.55    7.40
  -1  -4   6   59.70    8.58
  -1  -4   6   59.21    9.17
  -1  -4   6   79.12    7.10
   1  -4  -6   76.88    7.25
  -1   4   5  296.42   21.48
   1   4  -5  298.49   21.57
   1   4  -5  310.79   22.59
  -1   4   5  324.48   22.90
  -1   4   5  304.37   22.17
   1   4  -5  297.54   23.88
  -1   4   5  341.49   25.15
   1   4  -5  295.28   26.71
  -1   4   5  297.76   22.15
   1  -4  -5  301.31   22.86
   1  -4  -5  340.65   23.66
   1  -4  -5  345.40   25.86
   1  -4  -5  334.98   23.88
  -1  -4   5  295.31   24.39
  -1  -4   5  273.66   20.36
   1  -4  -5  300.79   22.18
  -1  -4   5  289.04   24.37
  -1   4   4    5.73    2.66
   1   4  -4    2.13    2.77
  -1   4   4    0.11    2.93
   1   4  -4    2.54    2.36
  -1   4   4    2.92    2.94
   1   4  -4    3.03    2.58
   1   4  -4    2.65    3.40
  -1   4   4    3.22    1.84
  -1   4   4    3.48    2.57
  -1   4   4    2.60    2.02
   1  -4  -4    3.43    2.30
   1  -4  -4    2.69    3.08
  -1  -4   4    2.22    3.19
   1  -4  -4    3.57    1.78
  -1  -4   4   14.32    2.57
   1  -4  -4    5.38    2.51
   1  -4  -4    2.98    2.68
  -1  -4   4    3.21    4.00
   1   4  -3  757.95   55.32
   1   4  -3  780.69   58.15
  -1   4   3  683.23   50.59
  -1   4   3  788.33   56.00
   1   4  -3  628.88   46.27
   1   4  -3  752.79   54.62
  -1   4   3  623.71   46.60
  -1   4   3  758.42   58.72
  -1   4   3  780.15   59.59
   1  -4  -3  794.49   57.27
   1  -4  -3  683.04   48.29
  -1  -4   3  773.17   56.97
  -1  -4   3  813.69   61.39
   1  -4  -3  783.67   56.42
  -1  -4   3  639.91   46.82
   1  -4  -3  655.79   47.53
   1   4  -2  893.96   66.61
   1   4  -2 1007.20   72.81
  -1   4   2  931.51   69.94
  -1   4   2  947.73   69.34
   1   4  -2  951.11   69.93
   1   4  -2  911.36   69.27
  -1   4   2  931.52   67.92
  -1   4   2  954.65   70.63
   1  -4  -2  966.63   65.36
  -1  -4   2  858.39   64.27
   1  -4  -2  879.78   65.54
   1  -4  -2  876.20   68.30
  -1  -4   2  947.34   72.32
   1  -4  -2 1034.95   74.02
   1   4  -1 1728.86  133.23
   1   4  -1 1805.95  140.30
  -1   4   1 1812.83  141.79
   1   4  -1 1821.09  142.81
  -1   4   1 1819.81  142.82
   1   4  -1 1879.93  142.91
  -1   4   1 1690.93  130.45
  -1   4   1 1780.51  138.54
  -1  -4   1 1758.03  125.74
   1  -4  -1 1862.63  144.41
   1  -4  -1 1769.09  135.24
   1  -4  -1 1858.70  143.77
  -1  -4   1 1439.47  112.34
  -1  -4   1 1884.75  147.85
   1   4   0  193.08   15.52
  -1   4   0  192.89   15.45
   1   4   0  190.44   14.84
   1   4   0  192.27   15.87
   1   4   0  197.20   15.39
   1   4   0  198.18   13.34
  -1   4   0  195.82   16.03
  -1   4   0  197.89   17.43
  -1   4   0  185.33   16.40
   1  -4   0  198.83   14.35
  -1  -4   0  189.06   14.69
   1  -4   0  189.92   15.07
  -1  -4   0  198.45   11.96
   1  -4   0  173.09   14.31
  -1  -4   0  195.38   16.28
   1   4   1 1383.39  105.60
   1   4   1 1325.65  100.87
  -1   4  -1 1353.65  103.24
   1   4   1 1396.74  107.33
   1   4   1 1437.73  105.16
   1   4   1 1355.74  102.93
  -1   4  -1 1430.29  108.64
  -1   4  -1 1303.69   98.07
  -1   4  -1 1431.62  109.17
  -1  -4  -1 1632.41  121.49
  -1  -4  -1 1286.27   94.13
   1  -4   1 1373.15  106.40
   1  -4   1 1398.33  107.43
  -1  -4  -1 1439.23  110.42
   1   4   2   78.77    7.91
   1   4   2   74.31    7.39
   1   4   2   76.09    5.74
   1   4   2   70.78    7.82
  -1   4  -2   74.11    7.86
   1   4   2   71.40    5.82
   1   4   2   70.58    7.85
  -1   4  -2   74.33    6.50
  -1   4  -2   69.75    7.38
  -1   4  -2   72.16    8.15
   1  -4   2   69.00    8.17
   1  -4   2   71.55    8.37
  -1  -4  -2   76.61    7.69
  -1  -4  -2   71.65    8.58
  -1  -4  -2   78.12    5.84
   1   4   3   76.74    7.80
   1   4   3   98.78    6.04
   1   4   3  109.76    9.63
   1   4   3   75.15    6.36
   1   4   3  102.11    9.25
   1   4   3   77.64    8.10
  -1   4  -3  114.81   10.48
  -1   4  -3   72.79    6.35
  -1   4  -3  102.78    8.94
  -1   4  -3  122.90   14.53
   1  -4   3  112.17   10.66
  -1  -4  -3  113.20   10.68
  -1  -4  -3   78.39    8.25
   1  -4   3  122.11   15.45
  -1  -4  -3   79.26    6.54
   1   4   4  422.80   33.16
  -1   4  -4  370.92   29.59
   1   4   4  413.39   30.11
  -1   4  -4  405.75   31.63
   1   4   4  394.07   31.86
   1   4   4  407.73   28.58
   1   4   4  383.30   28.26
  -1   4  -4  423.13   28.74
  -1   4  -4  377.63   29.62
   1  -4   4  383.55   30.82
   1  -4   4  357.74   28.87
  -1  -4  -4  427.01   31.53
  -1  -4  -4  366.70   32.47
  -1  -4  -4  431.95   31.71
   1   4   5   -0.08    2.13
   1   4   5    4.45    2.16
   1   4   5    0.31    2.37
   1   4   5    0.63    2.51
  -1   4  -5    0.44    3.34
   1   4   5    1.28    2.11
  -1   4  -5    1.61    1.45
  -1   4  -5    0.67    3.16
  -1   4  -5    7.66    2.05
   1  -4   5    0.59    3.50
  -1  -4  -5    0.33    3.07
  -1  -4  -5    0.65    2.04
   1  -4   5    0.70    3.42
  -1  -4  -5    1.14    4.52
   1   4   6   38.99    4.76
   1   4   6   39.67    4.99
  -1   4  -6   39.46    7.26
   1   4   6   37.32    7.79
   1   4   6   39.87    8.28
   1   4   6   38.42    5.21
  -1   4  -6   39.00    7.33
  -1   4  -6   37.92    4.31
   1  -4   6   38.83    7.25
   1  -4   6   43.84    7.96
  -1  -4  -6   35.71    6.00
  -1  -4  -6   37.86    6.66
  -1  -4  -6   40.06    5.30
   1   4   7   13.43    6.93
   1   4   7   13.74    6.54
   1  -4   7   15.30    6.36
   1  -4   7   18.54    5.95
  -1  -4  -7   16.04    5.44
   1   4   8  387.14   29.82
   1   4   8  441.28   37.74
   1  -4   8  376.12   40.44
   1  -4   8  452.37   36.92
  -1  -4  -8  369.72   31.87
   1   4   9 1685.02  134.46
   1   4   9 1668.60  134.68
   1  -4   9 1668.36  137.47
   1  -4   9 1434.51  125.09
  -1  -4  -9 1449.38  122.71
   1   4  10  195.63   16.43
   1   4  10  198.64   18.50
   1  -4  10  193.71   19.60
   1  -4  10  139.39   18.73
  -1  -4 -10  146.21   17.25
   1   4  11  265.42   23.34
   1   4  11  256.87   20.64
   1  -4  11  206.84   23.67
   1  -4  11  264.91   24.56
  -1  -4 -11  202.40   21.38
  -1   4 -12    4.49    5.15
   1   4  12    2.82    4.48
  -1  -4 -12    5.17    4.97
   1  -4  12    3.42    5.00
   1   4  13   44.96    8.24
  -1   4 -13   53.84   13.98
   1  -4  13   47.27    8.70
  -1  -4 -13   53.94    8.89
   1   4  14  112.58   11.52
  -1   4 -14   82.79   10.91
   1  -4  14  111.13   11.84
  -1  -4 -14   79.43   10.39
   1   4  15    1.93    3.00
  -1   4 -15    2.35    3.29
   1  -4  15    1.81    3.34
  -1  -4 -15    2.39    2.98
   1   5 -14   22.33    7.10
  -1   5  14   41.80    5.93
  -1   5  14   36.51    4.52
  -1  -5  14   40.64    6.43
  -1   5  13  156.73   13.64
   1   5 -13  103.51   13.56
  -1   5  13  155.96   16.00
   1  -5 -13   91.57    9.67
  -1  -5  13  147.39   14.12
  -1   5  12   19.47    5.22
   1   5 -12   22.08    7.44
  -1   5  12   19.25    5.27
  -1  -5  12   18.26    6.29
   1  -5 -12   20.72    5.11
   1   5 -11  607.01   53.66
  -1   5  11  775.18   60.86
  -1   5  11  739.58   57.89
  -1  -5  11  750.35   61.26
   1  -5 -11  597.74   50.18
   1   5 -10   11.26    7.46
  -1   5  10   27.35    5.70
  -1   5  10   26.65    6.42
  -1  -5  10   21.51    7.37
   1  -5 -10    6.82    5.42
  -1   5   9 1132.95   90.50
  -1   5   9 1168.81   94.03
  -1  -5   9 1161.34   95.98
   1  -5  -9 1027.90   85.15
  -1  -5   9 1039.20   90.55
  -1   5   8  490.05   39.13
  -1   5   8  456.59   35.52
  -1  -5   8  389.36   35.96
   1  -5  -8  404.59   33.87
  -1  -5   8  444.29   39.49
   1   5  -7  219.92   17.65
  -1   5   7  234.28   18.55
  -1   5   7  233.04   20.28
   1  -5  -7  182.26   17.15
  -1  -5   7  228.31   27.80
  -1  -5   7  180.17   19.03
  -1   5   6    3.14    3.50
  -1   5   6    3.02    2.24
   1   5  -6    0.54    2.28
   1   5  -6    2.22    2.55
   1  -5  -6    1.37    3.06
  -1  -5   6    0.94    3.91
   1  -5  -6    2.51    2.06
  -1  -5   6    1.79    4.58
  -1   5   5  708.91   53.84
   1   5  -5  680.86   50.67
  -1   5   5  623.74   48.15
   1   5  -5  657.88   51.55
  -1   5   5  596.83   44.19
  -1   5   5  651.07   49.73
   1  -5  -5  693.38   54.01
   1  -5  -5  679.80   48.37
   1  -5  -5  648.16   49.94
  -1  -5   5  647.34   53.42
  -1  -5   5  570.03   46.80
   1   5  -4   21.48    4.73
   1   5  -4   19.87    5.60
   1   5  -4   23.17    4.51
  -1   5   4   20.63    4.70
   1   5  -4   20.21    4.39
  -1   5   4   19.87    5.11
  -1   5   4   19.07    3.52
  -1   5   4   20.46    8.11
   1  -5  -4   17.49    4.62
  -1  -5   4   19.65    5.12
   1  -5  -4   20.63    4.11
  -1  -5   4   18.39   10.57
   1  -5  -4   19.11    3.93
   1   5  -3   41.86    5.44
   1   5  -3   24.94    4.69
  -1   5   3   24.77    4.05
   1   5  -3   22.00    5.98
   1   5  -3   26.43    5.17
  -1   5   3   27.10    5.43
  -1   5   3   26.33    5.45
  -1   5   3   42.24    5.88
   1  -5  -3   24.38    4.39
   1  -5  -3   23.80    5.07
  -1  -5   3   23.74    4.93
   1  -5  -3   43.37    5.00
  -1  -5   3   23.44    6.84
   1   5  -2   21.46    3.81
   1   5  -2   17.95    4.68
  -1   5   2   19.70    5.13
  -1   5   2   23.16    3.88
   1   5  -2   12.53    4.07
  -1   5   2   22.75    4.63
  -1   5   2   19.99    5.01
   1  -5  -2   18.70    4.01
   1  -5  -2   14.02    3.63
  -1  -5   2   22.55    6.07
  -1  -5   2   20.13    4.10
   1  -5  -2   22.27    4.66
  -1   5   1   74.07    7.43
  -1   5   1   55.96    7.86
   1   5  -1   58.85    7.62
   1   5  -1   73.18    7.52
   1   5  -1   57.27    5.70
  -1   5   1   56.30    6.13
  -1   5   1   60.11    8.04
   1  -5  -1   53.06    6.73
   1  -5  -1   56.33    7.25
  -1  -5   1   54.59    8.48
  -1  -5   1   74.88    7.79
  -1  -5   1   53.93    6.00
   1  -5  -1   75.92    7.02
  -1   5   0  373.09   29.09
   1   5   0  378.87   29.34
   1   5   0  353.29   26.92
   1   5   0  386.65   26.68
   1   5   0  374.07   28.61
   1   5   0  382.99   30.31
  -1   5   0  393.23   30.77
  -1   5   0  376.61   28.05
  -1   5   0  363.78   27.18
   1  -5   0  353.51   27.81
   1  -5   0  375.40   29.20
  -1  -5   0  372.34   28.15
  -1  -5   0  361.50   27.59
   1  -5   0  360.06   26.36
  -1  -5   0  382.38   30.48
   1   5   1   50.59    6.37
   1   5   1   29.35    6.25
   1   5   1   33.19    6.30
   1   5   1   50.36    6.37
  -1   5  -1   31.23    6.06
  -1   5  -1   28.26    5.13
  -1   5  -1   45.19    5.30
   1  -5   1   26.54    5.54
   1  -5   1   29.72    6.20
   1  -5   1   48.51    5.54
  -1  -5  -1   49.01    9.11
  -1  -5  -1   30.50    6.50
  -1   5  -2   53.16    7.18
   1   5   2   80.85    8.59
   1   5   2   55.16    7.82
   1   5   2   55.42    7.71
   1   5   2   74.82   11.10
  -1   5  -2   49.49    7.52
  -1   5  -2   71.77    6.66
  -1   5  -2   54.95    6.98
  -1  -5  -2   52.48   12.43
   1  -5   2   49.87    7.46
  -1  -5  -2   79.43    8.19
   1  -5   2   51.43    8.03
  -1   5  -3 1918.81  151.15
  -1   5  -3 1954.09  164.73
   1   5   3 1919.81  154.15
   1   5   3 1995.49  161.30
   1   5   3 1889.31  144.76
   1   5   3 2043.88  163.45
   1   5   3 2014.62  163.94
  -1   5  -3 1931.06  156.37
  -1   5  -3 1980.55  161.69
   1  -5   3 1909.28  159.36
  -1  -5  -3 1731.63  135.20
  -1  -5  -3 2004.41  161.12
  -1  -5  -3 2022.00  164.81
   1  -5   3 1951.67  161.10
  -1   5  -4    7.04    2.37
   1   5   4    0.42    3.34
   1   5   4    9.81    3.75
   1   5   4    7.59    3.48
   1   5   4    6.99    2.26
   1   5   4    0.93    3.37
  -1   5  -4    0.84    3.92
  -1   5  -4    1.58    3.02
  -1   5  -4    1.15    4.26
   1  -5   4   -0.23    7.42
  -1  -5  -4    0.40    4.38
  -1  -5  -4    6.83    2.26
   1  -5   4    0.12    4.61
  -1  -5  -4    8.50    3.65
   1   5   5  291.50   23.12
   1   5   5  285.67   22.79
   1   5   5  309.59   24.32
  -1   5  -5  274.94   21.65
   1   5   5  303.76   22.33
   1  -5   5  282.65   25.64
   1  -5   5  287.81   25.53
  -1  -5  -5  292.99   24.92
  -1  -5  -5  307.62   22.73
   1   5   6    8.31    3.36
   1   5   6    6.53    5.14
  -1   5  -6    7.19    3.03
   1   5   6    7.24    4.06
   1  -5   6    9.31    5.58
   1  -5   6    9.15    5.25
  -1  -5  -6   10.62    5.04
   1   5   7    0.63    2.84
   1   5   7    0.74    2.39
   1  -5   7    0.38    4.09
   1  -5   7    1.87    3.88
  -1  -5  -7    0.04    3.60
   1   5   8   69.17    8.56
   1   5   8   79.68    9.52
   1  -5   8   92.42   13.66
   1  -5   8   72.91   11.28
  -1  -5  -8   95.38   12.26
   1   5   9    8.16    4.47
   1   5   9   10.27    7.17
   1  -5   9    7.82    6.15
   1  -5   9   12.46    7.21
  -1  -5  -9    9.82    6.12
   1   5  10   37.81    6.54
   1   5  10   34.00    6.81
   1  -5  10   36.00    8.79
   1  -5  10   48.39   11.06
  -1  -5 -10   47.91    9.19
   1   5  11  315.79   25.22
   1   5  11  306.52   25.49
   1  -5  11  266.20   27.89
   1  -5  11  302.74   27.19
  -1  -5 -11  257.55   25.03
  -1   5 -12  129.47   15.52
   1   5  12  138.11   13.56
  -1  -5 -12  135.65   15.03
   1  -5  12  135.49   15.17
   1   5  13   34.16    6.15
  -1   5 -13   29.19   11.89
   1  -5  13   34.55    7.30
  -1  -5 -13   28.04    6.59
  -1   5 -14   46.51    8.02
   1   5  14   77.83    7.94
  -1  -5 -14   45.98    6.82
   1  -5  14   77.97    8.87
   1   6 -13   16.50    5.85
  -1   6  13   21.73    6.12
  -1   6  13   19.69    3.58
  -1  -6  13   21.69    5.23
   1   6 -12   25.51    7.22
  -1   6  12   31.76    5.69
  -1   6  12   30.56    4.91
  -1  -6  12   33.04    6.73
   1   6 -11   19.73    7.12
  -1   6  11   43.54    5.59
  -1   6  11   42.94    6.93
  -1  -6  11   41.92    8.03
   1  -6 -11   17.09    5.17
   1   6 -10  150.50   17.03
  -1   6  10  180.56   17.68
  -1   6  10  196.13   18.18
   1  -6 -10  143.80   18.37
  -1  -6  10  206.69   25.91
  -1   6   9  222.14   20.15
   1  -6  -9  152.99   15.50
  -1  -6   9  202.97   20.28
  -1  -6   9  158.91   18.56
  -1   6   8    7.46    5.58
  -1  -6   8    4.88    6.62
  -1  -6   8    9.24    6.15
   1  -6  -8   10.27    4.54
   1   6  -7  446.99   34.76
  -1   6   7  493.64   40.60
   1  -6  -7  462.32   42.19
  -1  -6   7  498.13   43.78
  -1  -6   7  462.97   46.33
  -1   6   6   24.22    6.39
  -1   6   6   13.48    4.78
   1  -6  -6   11.23    5.14
  -1  -6   6    9.65    5.78
  -1  -6   6    8.89    7.58
   1   6  -5  760.84   57.45
  -1   6   5  822.96   63.70
   1   6  -5  630.96   50.26
  -1  -6   5  633.08   55.34
   1  -6  -5  654.87   53.23
  -1  -6   5  608.32   51.09
   1   6  -4  214.91   19.78
   1   6  -4  123.27   11.39
  -1   6   4  123.76   12.67
  -1   6   4   90.30   11.05
  -1  -6   4   68.24    9.75
   1  -6  -4   81.71   10.20
  -1  -6   4   87.55   13.58
   1   6  -3  400.86   31.31
  -1   6   3  379.61   31.47
  -1   6   3  409.74   32.68
   1  -6  -3  378.36   30.98
  -1  -6   3  399.25   35.33
  -1  -6   3  359.18   29.70
  -1   6   2  174.03   16.90
   1   6  -2  171.95   15.11
   1   6  -2  172.34   16.12
   1   6  -2  171.02   14.13
  -1   6   2  183.46   16.07
   1  -6  -2  163.28   14.59
   1  -6  -2  168.49   15.71
  -1  -6   2  174.81   23.33
  -1  -6   2  162.41   14.45
  -1   6   1   33.06    5.13
   1   6  -1   19.74    5.36
   1   6  -1   29.85    6.67
  -1   6   1   19.67    8.96
   1  -6  -1   32.10    6.46
  -1  -6   1   34.53    7.75
   1  -6  -1   30.35    5.62
  -1   6   0   99.22    9.49
  -1   6   0   58.71    9.06
   1   6   0   61.93    9.23
   1   6   0   95.59    9.64
  -1   6   0   54.38    7.08
   1  -6   0   70.71    9.22
   1  -6   0   47.31    7.60
  -1  -6   0   53.98   10.08
   1   6   1  828.87   63.65
   1   6   1  759.21   60.74
  -1   6  -1  795.48   59.85
  -1   6  -1  720.78   57.35
  -1  -6  -1  748.40   61.21
   1  -6   1  718.33   58.27
   1  -6   1  751.63   61.24
   1   6   2   64.18    9.56
  -1   6  -2   71.18    7.43
   1   6   2   76.42    9.21
   1  -6   2   58.89    9.96
   1  -6   2   57.83    9.03
  -1  -6  -2   57.25    9.68
  -1   6  -3  254.17   22.13
   1   6   3  263.90   27.87
   1   6   3  298.88   24.61
  -1   6  -3  279.87   21.57
   1  -6   3  247.59   23.40
  -1  -6  -3  257.47   23.80
   1  -6   3  245.98   27.91
  -1   6  -4   86.18    8.29
  -1   6  -4   75.29    9.07
   1   6   4   80.71   10.11
   1   6   4   94.39   10.98
   1  -6   4   75.56   16.88
  -1  -6  -4   76.55   11.30
   1  -6   4   73.48   10.73
   1  -6   4   75.21   16.47
   1   6   5   80.73    9.83
   1   6   5   90.91   10.87
  -1   6  -5   76.45    8.78
   1  -6   5   63.62   10.73
   1  -6   5   77.23   12.24
  -1  -6  -5   83.06   11.26
   1   6   6   50.23    7.44
   1   6   6   75.35    9.60
   1  -6   6   62.91   10.52
   1  -6   6   45.76   10.06
  -1  -6  -6   46.85    9.35
   1   6   7   45.80    6.84
   1   6   7   69.93    9.19
   1  -6   7   51.46   10.50
   1  -6   7   59.24   10.71
  -1  -6  -7   52.18    9.66
   1   6   8   -0.06    1.88
   1   6   8    0.78    3.24
   1  -6   8    2.07    4.57
   1  -6   8    3.25    4.14
  -1  -6  -8    1.94    3.93
   1   6   9  343.35   27.80
   1  -6   9  251.90   26.26
   1  -6   9  343.70   30.05
  -1  -6  -9  261.68   25.22
   1   6  10   28.79    8.85
   1   6  10   26.79    5.05
   1  -6  10   28.73    7.69
   1  -6  10   22.36    8.66
  -1  -6 -10   22.75    7.10
   1   6  11   38.98    5.73
   1   6  11   36.12    5.52
  -1   6 -11   26.34    7.90
   1  -6  11   37.84    7.99
  -1  -6 -11   24.50    6.91
   1   6  12   17.39    3.36
   1   6  12   19.43    4.26
  -1   6 -12   16.32    6.57
   1  -6  12   18.80    5.98
  -1  -6 -12   13.38    5.03
  -1   6 -13    1.26    3.97
   1   6  13    5.86    3.86
  -1  -6 -13    0.87    3.04
   1  -6  13    6.01    3.74
   1   7 -12   10.73    5.27
  -1   7  12   39.34    5.12
  -1  -7  12   37.57    5.99
   1   7 -11   29.45    6.86
  -1   7  11   57.34    7.19
  -1  -7  11   56.55    8.22
   1   7 -10    2.89    4.33
  -1   7  10    7.99    4.46
  -1  -7  10    7.41    4.94
   1   7  -9   -0.27    3.65
  -1   7   9    4.68    3.92
   1  -7  -9    0.82    3.00
  -1  -7   9    3.96    4.40
  -1   7   8   40.40    7.67
   1  -7  -8   18.04    5.56
  -1  -7   8   33.46   13.35
  -1  -7   8   17.58    6.61
   1   7  -7   51.37    6.38
  -1   7   7   46.63    7.22
  -1   7   7   63.50    9.74
   1  -7  -7   48.50    7.98
  -1  -7   7   51.94   10.68
  -1  -7   7   45.53    8.76
   1   7  -6    0.83    2.51
  -1   7   6    1.08    3.90
   1  -7  -6    1.26    3.39
  -1  -7   6    0.61    5.24
  -1  -7   6    2.13    3.48
  -1   7   5  228.34   21.12
   1   7  -5  199.27   17.53
  -1   7   5  212.50   20.32
  -1  -7   5  219.18   24.46
   1  -7  -5  221.53   20.30
  -1  -7   5  208.67   19.91
   1   7  -4    9.25    5.09
   1   7  -4   15.33    4.79
  -1   7   4   20.33    6.12
   1  -7  -4    8.23    5.18
  -1  -7   4    7.61    7.49
   1   7  -3  125.50   12.54
   1   7  -3   99.84   12.20
  -1   7   3  118.21   13.10
   1  -7  -3   99.44   12.61
  -1  -7   3   98.79   14.82
   1   7  -2  527.19   41.67
   1   7  -2  455.90   39.05
  -1   7   2  523.08   41.63
  -1   7   2  465.06   40.13
   1  -7  -2  448.34   38.66
  -1  -7   2  465.48   42.66
   1   7  -1   74.55   11.28
  -1   7   1   74.52   11.54
   1   7  -1   79.66    9.96
  -1   7   1   83.32   10.01
  -1  -7   1   80.34   20.68
   1  -7  -1   73.45   10.98
  -1   7   0  387.61   34.56
  -1   7   0  450.82   35.16
   1   7   0  478.50   37.65
   1   7   0  390.80   34.64
   1  -7   0  399.94   36.05
  -1  -7   0  385.92   36.37
   1  -7   0  341.69   29.61
   1   7   1  806.03   63.82
  -1   7  -1  770.87   59.94
   1   7   1  741.95   63.32
  -1   7  -1  739.22   62.54
   1  -7   1  681.36   61.44
  -1  -7  -1  739.62   64.16
   1  -7   1  742.87   63.43
  -1   7  -2  274.10   25.30
   1   7   2  287.81   25.24
   1   7   2  280.50   26.51
  -1   7  -2  285.83   23.11
   1  -7   2  285.18   27.11
  -1  -7  -2  280.01   27.35
   1  -7   2  265.49   24.58
  -1   7  -3  304.71   23.85
   1   7   3  277.56   25.90
   1   7   3  329.94   28.06
  -1   7  -3  267.79   29.30
   1  -7   3  266.83   26.58
  -1  -7  -3  274.11   26.93
   1  -7   3  250.57   24.11
   1   7   4  167.59   16.47
   1   7   4   88.78   11.78
  -1   7  -4  128.02   13.68
   1  -7   4   79.67   13.44
   1  -7   4   82.82   12.21
  -1  -7  -4   87.77   19.02
   1   7   5  176.17   16.75
   1   7   5  136.42   14.50
  -1   7  -5  126.79   13.00
   1  -7   5  116.28   16.09
   1  -7   5  126.21   15.34
  -1  -7  -5  135.00   15.85
   1   7   6  145.39   14.76
   1   7   6  117.70   12.72
   1  -7   6  129.25   15.98
   1  -7   6   90.37   13.46
  -1  -7  -6  113.64   14.33
   1   7   7   13.97    5.28
   1   7   7    7.18    4.02
   1  -7   7   13.42    9.67
   1  -7   7    5.83    6.20
  -1  -7  -7    7.41    5.84
   1   7   8   79.76   10.00
   1  -7   8   75.38   11.17
   1  -7   8   69.46   11.83
  -1  -7  -8   71.30   10.83
   1   7   9   22.46    5.43
   1  -7   9   21.94    6.81
   1  -7   9   19.72    7.38
  -1  -7  -9   17.84    6.45
   1   7  10   96.97    9.45
   1  -7  10   72.92   11.76
   1  -7  10   97.05   11.49
  -1  -7 -10   70.95    9.98
   1   7  11    9.34    3.06
  -1   7 -11    8.66    5.18
   1  -7  11   10.49    4.80
  -1  -7 -11    8.42    4.24
  -1   7 -12    0.29    2.61
   1  -7  12    0.18    2.29
  -1  -7 -12    0.33    1.81
   1   8 -10   41.29    5.66
  -1   8  10   51.85    9.82
  -1  -8  10   50.88    7.45
   1   8  -9    0.58    2.38
  -1   8   9    1.38    3.03
  -1  -8   9    2.16    5.72
  -1   8   8   49.61    7.79
   1   8  -8   38.85    6.20
  -1  -8   8   48.28    8.36
   1  -8  -8   34.11    5.60
   1   8  -7   93.25    9.89
  -1   8   7  112.60   12.22
  -1   8   7   93.95    9.86
  -1  -8   7   91.83   13.28
   1  -8  -7   91.15   10.25
  -1   8   6   33.03    6.32
   1   8  -6   26.95    4.68
  -1   8   6   26.43    6.81
   1  -8  -6   28.94    6.21
  -1  -8   6   26.64    8.64
   1   8  -5  213.02   17.14
  -1   8   5  169.00   16.73
  -1   8   5  234.23   20.24
  -1  -8   5  119.43   17.87
   1  -8  -5  154.26   15.89
   1   8  -4  113.03   11.12
   1   8  -4   94.57   11.28
  -1   8   4  113.88   12.56
   1  -8  -4   94.21   11.74
  -1  -8   4   75.58   14.36
   1   8  -3  133.55   13.56
  -1   8   3  136.21   19.06
  -1   8   3  155.71   16.96
  -1  -8   3  153.58   18.81
   1  -8  -3  159.25   21.64
  -1   8   2   49.33   11.31
   1   8  -2  108.45   11.07
  -1   8   2  101.90   10.86
  -1  -8   2   35.88   11.33
   1  -8  -2   36.65    9.20
   1   8  -1  235.24   20.75
  -1   8   1  225.89   19.69
  -1   8   1  182.00   21.12
   1  -8  -1  173.23   19.17
  -1  -8   1  169.51   22.28
   1   8   0  550.59   44.32
  -1   8   0  454.68   41.74
  -1   8   0  537.13   41.77
   1  -8   0  444.01   47.31
  -1  -8   0  463.02   44.37
   1   8   1  708.98   60.65
  -1   8  -1  609.70   53.39
   1   8   1  746.67   59.67
  -1   8  -1  765.25   59.27
  -1  -8  -1  598.33   53.48
   1  -8   1  608.17   54.25
   1   8   2    1.04    4.94
   1   8   2    3.11    4.21
  -1   8  -2    2.61    2.97
  -1   8  -2    2.06    4.62
   1  -8   2    0.84    5.24
  -1  -8  -2    0.95    5.24
   1   8   3    1.33    2.87
   1   8   3    0.66    3.40
  -1   8  -3   -0.08    3.00
  -1   8  -3   -0.08    1.53
   1  -8   3    0.08    3.39
  -1  -8  -3    0.33    3.52
   1  -8   3   -0.02    2.62
   1   8   4   41.28    7.67
   1   8   4   35.42    7.78
  -1   8  -4   32.92   10.33
   1  -8   4   25.24    6.95
  -1  -8  -4   31.49   13.19
   1  -8   4   21.25    8.62
   1   8   5   36.01    7.23
   1   8   5   29.45    6.84
  -1   8  -5   29.07    5.82
   1  -8   5   26.43    6.96
   1  -8   5   29.13    8.19
  -1  -8  -5   27.77    7.84
   1   8   6  234.39   19.75
   1   8   6  164.47   15.75
   1  -8   6  180.95   18.75
   1  -8   6  146.40   16.13
  -1  -8  -6  150.21   16.70
   1   8   7  122.03   11.82
   1   8   7  154.47   14.46
   1  -8   7  156.23   15.52
   1  -8   7  120.50   13.99
  -1  -8  -7  124.14   14.15
   1   8   8    0.71    2.61
   1  -8   8    0.53    4.91
   1  -8   8    0.40    3.17
  -1  -8  -8    0.22    2.95
  -1   8  -9    1.24    2.82
   1   8   9    0.21    2.30
  -1  -8  -9    0.83    2.71
   1  -8   9    0.42    2.90
   1   8  10  114.81   11.38
  -1   8 -10   67.26    8.75
   1  -8  10  123.59   11.03
  -1  -8 -10   57.73   10.44
  -1   9   8   28.44    5.14
  -1  -9   8   30.30    5.78
  -1   9   7   30.72    5.62
  -1  -9   7   30.88    6.45
  -1   9   6   31.65    5.41
  -1   9   6   57.98    7.01
  -1  -9   6   46.10   12.14
   1  -9  -6   23.05    4.41
  -1   9   5    8.70    4.32
   1   9  -5    8.31    4.66
  -1  -9   5    5.25    5.52
   1  -9  -5   10.72    3.68
   1   9  -4   32.47    6.21
   1   9  -4   49.60    5.81
  -1   9   4   49.78    7.00
   1  -9  -4   31.20    9.17
  -1  -9   4    9.85    8.16
   1   9  -3    5.36    3.22
  -1   9   3    5.74    4.82
  -1   9   3    3.65    6.44
   1  -9  -3    6.32    3.99
  -1  -9   3   -0.17    5.52
  -1   9   2   34.87    6.57
   1   9  -2   34.36    6.11
  -1   9   2   44.80    8.82
   1  -9  -2   49.37    8.00
  -1  -9   2   43.82    9.86
  -1  -9   2   21.83   14.53
   1   9  -1  173.83   18.36
   1   9  -1  217.36   18.57
  -1   9   1  210.87   17.62
   1  -9  -1  161.66   16.77
  -1  -9   1  168.16   19.46
   1   9   0   55.41   10.05
   1   9   0   95.16   10.12
  -1   9   0   75.51    8.15
   1  -9   0   43.34    8.46
   1  -9   0   -0.44   11.97
  -1  -9   0   47.96   10.59
   1   9   1  245.52   25.65
   1   9   1  198.70   21.45
  -1   9  -1  192.17   20.36
  -1   9  -1  240.52   19.11
  -1  -9  -1  187.42   20.76
   1   9   2   24.04    6.30
  -1   9  -2   22.96    4.27
  -1   9  -2   44.31    7.91
   1  -9   2   12.10    7.14
  -1  -9  -2   51.77    9.07
   1   9   3    1.12    3.07
  -1   9  -3    0.30    3.05
   1   9   3    0.43    3.42
  -1  -9  -3    0.10    3.76
   1  -9   3    0.71    3.08
   1   9   4   45.81    7.72
  -1   9  -4   45.86   10.01
   1   9   4   49.04    7.62
  -1  -9  -4   48.13    8.82
   1  -9   4   36.40    7.56
   1   9   5   23.54    5.61
   1   9   5   52.53    7.17
   1  -9   5   46.15    6.65
   1  -9   5   18.27    4.87
  -1  -9  -5   20.39   10.19
   1   9   6    9.17    5.74
   1   9   6   10.34    4.38
   1  -9   6    7.77    3.58
   1  -9   6   11.16    4.28
  -1  -9  -6    6.31    7.35
   1   9   7  110.63    9.92
  -1   9  -7   53.04    6.14
   1  -9   7  111.79   10.08
  -1  -9  -7   63.20   11.53
  -1  10   3    2.08    3.66
  -1  10   3    7.29    2.80
  -1 -10   3    2.63    3.72
   1  10  -2   79.57    6.78
  -1  10   2   49.08    7.93
  -1 -10   2   57.01    8.04
   1  10  -1    5.57    3.73
   1  10  -1    5.52    2.65
  -1  10   1    1.26    4.16
  -1 -10   1   -0.38    3.91
   1  10   0   56.61    6.74
   1  10   0   52.78    8.52
  -1  10   0   82.30    9.76
   1  10   1    1.07    2.36
   1  10   1    1.51    3.27
  -1  10  -1    0.71    3.11
  -1 -10  -1    0.07    2.94
   1  10   2   20.81    5.52
   1  10   2   28.36    4.84
  -1  10  -2   19.39    5.09
  -1 -10  -2   18.25    5.35
   1  10   3    7.21    4.02
   1  10   3   15.92    3.82
  -1 -10  -3    5.12    3.85
   2   0 -16    7.52    3.95
  -2   0  16    9.97    3.52
   2   0 -15   -0.20    2.64
  -2   0  15    0.95    2.46
  -2   0  15    0.18    1.79
   2   0 -14  112.95   18.73
  -2   0  14  166.02   15.85
  -2   0  14  160.05   14.04
   2   0 -13    0.05    2.38
   2   0 -13   -0.13    1.52
  -2   0  13    0.17    1.63
  -2   0  13    0.08    2.14
   2   0 -12  143.28   15.65
   2   0 -12  133.64   12.72
  -2   0  12  137.86   13.15
  -2   0  12  145.24   14.91
   2   0 -11    0.17    2.39
   2   0 -11    0.03    3.27
  -2   0  11   -0.06    2.29
  -2   0  11    2.51    3.08
   2   0 -10  121.11   11.66
   2   0 -10   60.53    7.51
  -2   0  10   71.17    8.98
  -2   0  10   59.11    7.20
   2   0  -9   -0.03    1.88
   2   0  -9    0.11    2.42
   2   0  -9    0.47    1.90
  -2   0   9    0.82    3.85
  -2   0   9    0.33    1.70
  -2   0   9    0.09    1.70
  -2   0   9    0.20    1.85
   2   0  -8  608.22   44.69
   2   0  -8  563.43   41.46
   2   0  -8  593.72   44.77
  -2   0   8  564.57   43.27
  -2   0   8  598.42   44.46
  -2   0   8  553.74   40.18
  -2   0   8  579.76   42.04
   2   0  -7    0.09    1.91
   2   0  -7    0.36    2.63
   2   0  -7   10.01    2.70
   2   0  -7    0.19    2.39
   2   0  -7    0.16    2.02
  -2   0   7    0.16    1.69
  -2   0   7    0.27    1.88
  -2   0   7    0.38    2.39
   2   0  -6 4374.51  374.09
   2   0  -6 4707.90  405.99
   2   0  -6 4756.63  410.33
   2   0  -6 4734.05  412.28
  -2   0   6 4378.52  376.12
  -2   0   6 4171.14  357.15
  -2   0   6 4283.25  364.13
  -2   0   6 4260.27  342.82
   2   0  -5   -0.10    2.71
   2   0  -5    0.24    2.59
   2   0  -5    0.18    2.46
   2   0  -5    0.05    2.01
  -2   0   5    1.04    1.85
  -2   0   5    0.01    1.44
  -2   0   5    0.25    2.26
  -2   0   5    2.31    0.63
  -2   0   5    0.12    1.89
   2   0  -4 3069.94  248.68
   2   0  -4 2948.92  235.30
   2   0  -4 3167.62  254.55
   2   0  -4 3202.20  252.90
  -2   0   4 2755.20  220.14
  -2   0   4 2998.86  234.74
  -2   0   4 2866.72  230.17
   2   0  -3    0.37    1.84
   2   0  -3    2.23    1.13
   2   0  -3    4.69    2.26
   2   0  -3    0.65    2.29
  -2   0   3    0.32    2.11
  -2   0   3    1.40    1.81
  -2   0   3    0.47    1.18
   2   0  -2  318.75   21.12
   2   0  -2  363.40   20.28
   2   0  -2  243.16   18.86
  -2   0   2  320.46   20.03
  -2   0   2  238.93   16.34
  -2   0   2  248.67   17.37
  -2   0   2  238.81   16.23
  -2   0   2  309.30   20.54
   2   0  -1    7.32    3.29
   2   0  -1    2.99    1.50
   2   0  -1    1.83    1.99
   2   0  -1    1.87    1.77
  -2   0   1    0.94    1.51
  -2   0   1    1.13    1.91
  -2   0   1    1.20    1.83
  -2   0   1    0.03    1.79
  -2   0   1    2.88    0.74
   2   0   0  155.10   10.63
   2   0   0  143.16    7.64
   2   0   0  117.91    8.02
   2   0   0  121.67    7.32
   2   0   0  121.19    8.38
  -2   0   0  114.42    7.07
  -2   0   0  150.99   10.38
  -2   0   0  131.70    9.03
  -2   0   0  123.58    8.26
   2   0   1   12.44    3.25
   2   0   1    3.92    2.75
   2   0   1    5.54    2.21
   2   0   1    4.25    2.45
  -2   0  -1    4.83    2.49
  -2   0  -1    0.03    2.26
  -2   0  -1    7.70    0.95
  -2   0  -1    4.84    2.92
   2   0   2  410.01   26.01
   2   0   2  407.08   22.42
   2   0   2  352.19   23.16
   2   0   2  421.66   23.26
   2   0   2  387.33   25.41
   2   0   2  371.69   24.60
  -2   0  -2  382.80   25.00
   2   0   3    1.40    1.15
   2   0   3    0.43    1.36
   2   0   3    0.63    2.45
   2   0   3    0.13    0.36
   2   0   3    0.37    1.07
  -2   0  -3    0.50    1.01
  -2   0  -3    0.03    1.50
   2   0   4 1582.61  109.38
   2   0   4 1681.16  123.54
   2   0   4 1595.83  110.42
   2   0   4 1552.56  118.82
   2   0   4 1633.60  120.74
   2   0   4 1639.37  118.50
  -2   0  -4 1560.85  112.84
  -2   0  -4 1596.23  119.05
   2   0   5    1.21    2.17
   2   0   5    1.76    1.12
   2   0   5    1.36    0.54
   2   0   5    4.49    2.49
   2   0   5    3.24    1.93
  -2   0  -5    0.73    2.34
  -2   0  -5    9.41    1.21
   2   0   6  748.59   53.45
   2   0   6  715.15   52.36
   2   0   6  745.94   53.12
   2   0   6  715.86   45.99
   2   0   6  764.85   50.78
  -2   0  -6  811.42   52.54
  -2   0  -6  726.09   52.71
  -2   0  -6  727.94   55.34
   2   0   7    0.65    1.54
   2   0   7   -0.09    1.69
   2   0   7    0.04    2.02
  -2   0  -7    0.08    2.50
  -2   0  -7    0.18    1.84
   2   0   8 1044.91   79.21
   2   0   8 1158.98   86.91
   2   0   8 1059.72   81.52
  -2   0  -8 1093.75   91.78
  -2   0  -8 1028.78   79.14
   2   0   9    0.48    5.55
   2   0   9   -0.15    2.70
  -2   0  -9    4.10    2.38
  -2   0  -9    0.26    4.78
   2   0  10    4.65    4.54
   2   0  10    4.93    3.64
  -2   0 -10    8.14    5.08
   2   0  11    0.84    2.75
   2   0  11    0.31    3.37
   2   0  12  606.20   49.63
   2   0  12  628.45   49.84
   2   0  13    0.49    3.49
   2   0  13    0.52    2.79
   2   0  14  348.86   35.34
   2   0  14  332.50   27.26
   2   0  15   -0.39    2.80
   2   0  15    0.60    1.93
   2   0  16    3.29    3.58
   2   1 -16   13.56    4.47
  -2   1  16   10.44    4.27
  -2  -1  16    9.17    2.82
  -2  -1  16   10.69    2.80
   2   1 -15    0.74    3.08
  -2   1  15    0.98    2.87
  -2  -1  15    0.18    2.12
  -2  -1  15    0.07    2.04
   2  -1 -15    0.56    2.44
  -2   1  14  312.63   23.97
   2   1 -14  232.51   23.39
  -2   1  14  330.53   27.88
   2  -1 -14  299.74   23.57
   2  -1 -14  221.22   21.16
  -2  -1  14  310.22   24.86
  -2  -1  14  325.38   29.82
  -2   1  13   27.47    5.05
   2   1 -13   23.63    7.42
  -2   1  13   27.72    7.24
   2  -1 -13   25.99    5.40
   2  -1 -13   22.20    6.27
  -2  -1  13   27.13    5.88
  -2  -1  13   28.25    5.70
  -2   1  12   20.62    4.71
   2   1 -12   11.26    6.82
   2   1 -12   20.62    4.61
  -2   1  12   22.74    6.87
   2  -1 -12    9.90    5.82
  -2  -1  12   23.84    5.71
   2  -1 -12   22.33    5.14
  -2  -1  12   21.75    8.12
  -2   1  11  219.22   20.28
  -2   1  11  208.52   17.24
   2   1 -11  188.89   24.72
   2   1 -11  211.81   17.64
  -2  -1  11  208.01   17.87
  -2  -1  11  222.36   19.27
   2  -1 -11  211.93   18.06
   2  -1 -11  190.19   18.39
  -2   1  10  571.38   43.21
   2   1 -10  592.94   44.75
   2   1 -10  548.39   44.98
  -2   1  10  589.97   46.78
   2  -1 -10  554.34   45.04
  -2  -1  10  573.57   44.16
   2  -1 -10  597.46   45.79
  -2  -1  10  580.71   45.03
   2   1  -9    6.57    3.33
  -2   1   9    6.49    3.09
   2   1  -9   14.17    4.95
   2   1  -9   16.65    5.82
   2   1  -9   15.29    3.93
  -2   1   9    6.96    4.56
  -2   1   9    6.93    3.19
   2  -1  -9   16.20    3.64
   2  -1  -9   15.02    4.60
  -2  -1   9    6.52    3.39
   2  -1  -9    7.31    4.34
  -2  -1   9    6.56    2.98
  -2  -1   9    7.78    6.03
  -2  -1   9   17.89    3.38
   2  -1  -9    6.81    3.71
  -2   1   8    6.45    3.72
   2   1  -8    4.64    6.43
   2   1  -8    8.61    3.03
  -2   1   8    5.55    2.37
   2   1  -8    5.59    2.79
   2   1  -8    4.13    4.41
  -2   1   8    5.44    2.77
   2  -1  -8    3.69    5.59
   2  -1  -8    4.59    2.98
  -2  -1   8    5.82    3.03
  -2  -1   8    4.33    2.47
  -2  -1   8    4.93    2.85
   2  -1  -8    5.60    3.46
   2  -1  -8    3.75    2.64
   2   1  -7   47.73    5.42
   2   1  -7   45.68    6.84
  -2   1   7   46.63    4.77
  -2   1   7   48.48    6.56
   2   1  -7   45.30    5.50
   2   1  -7   35.45    7.22
  -2   1   7   46.38    5.44
   2  -1  -7   51.56    6.29
   2  -1  -7   49.15    5.91
   2  -1  -7   47.77    5.43
  -2  -1   7   46.05    5.27
   2  -1  -7   46.55    6.39
  -2  -1   7   47.57    5.02
  -2  -1   7   47.01    5.47
  -2  -1   7   47.44    5.67
   2   1  -6  184.48   16.25
  -2   1   6  230.31   15.47
  -2   1   6  238.33   17.89
   2   1  -6  223.03   16.12
   2   1  -6  182.82   15.45
  -2   1   6  228.30   18.94
  -2   1   6  190.03   11.31
   2  -1  -6  190.90   15.68
  -2  -1   6  227.57   18.62
   2  -1  -6  238.61   17.42
  -2  -1   6  237.35   17.02
   2  -1  -6  187.86   14.05
  -2  -1   6  229.97   15.92
  -2  -1   6  214.86   15.63
   2  -1  -6  228.77   16.84
   2   1  -5 4965.38  425.80
   2   1  -5 4880.72  420.79
   2   1  -5 4514.86  386.68
   2   1  -5 4850.63  421.75
  -2   1   5 4371.95  375.62
  -2   1   5 4616.35  397.34
  -2   1   5 4947.70  414.40
   2  -1  -5 5015.33  432.09
   2  -1  -5 4467.06  383.99
   2  -1  -5 4677.03  401.22
  -2  -1   5 4731.55  406.34
  -2  -1   5 4775.93  397.92
   2  -1  -5 4807.53  411.81
  -2  -1   5 4335.55  373.18
  -2  -1   5 4472.99  383.32
  -2  -1   5 4591.68  393.51
   2   1  -4  228.06   15.20
   2   1  -4  220.65   15.95
  -2   1   4  223.18   15.99
  -2   1   4  201.75   14.92
  -2   1   4  203.21   14.44
   2   1  -4  235.24   17.17
   2   1  -4  194.37   14.02
  -2   1   4  230.63   14.31
   2  -1  -4  222.14   14.04
  -2  -1   4  197.09   16.29
  -2  -1   4  192.90   13.19
  -2  -1   4  197.59   14.08
  -2  -1   4  218.74   15.16
   2  -1  -4  215.76   15.06
  -2  -1   4  229.62   13.90
   2  -1  -4  230.15   16.80
   2  -1  -4  195.08   14.14
  -2   1   3   12.77    3.48
   2   1  -3   11.81    2.42
   2   1  -3   11.99    3.40
  -2   1   3   15.77    3.34
   2   1  -3   11.43    3.11
   2   1  -3   13.17    2.30
   2   1  -3   16.30    3.13
  -2   1   3   17.80    3.26
  -2   1   3   17.32    2.43
   2  -1  -3   16.07    3.15
  -2  -1   3   14.16    2.22
  -2  -1   3   19.88    3.15
   2  -1  -3   12.34    3.60
   2  -1  -3   16.16    1.70
  -2  -1   3   15.66    3.08
  -2  -1   3   17.99    2.72
  -2  -1   3   10.39    2.58
   2   1  -217809.96 1844.42
   2   1  -214925.69 1548.28
  -2   1   219086.65 1982.90
   2   1  -216203.12 1680.17
   2   1  -218943.43 1965.55
   2   1  -217276.35 1787.38
  -2   1   214990.14 1557.04
   2   1  -218132.38 1878.09
  -2   1   217721.56 1837.35
   2  -1  -218604.88 1933.80
   2  -1  -216367.25 1676.47
   2  -1  -217884.77 1855.09
  -2  -1   218054.91 1868.96
  -2  -1   215196.98 1575.03
   2  -1  -215899.42 1647.99
   2  -1  -217511.73 1792.55
  -2  -1   215725.43 1631.61
  -2  -1   217595.17 1821.25
   2   1  -1  442.47   29.28
  -2   1   1  450.00   29.85
   2   1  -1  486.59   30.34
   2   1  -1  356.30   23.86
   2   1  -1  495.74   30.91
   2   1  -1  348.85   23.56
   2   1  -1  481.66   29.85
  -2   1   1  478.84   31.96
  -2   1   1  350.23   23.30
   2  -1  -1  413.92   23.35
   2  -1  -1  479.82   35.28
  -2  -1   1  483.32   30.35
   2  -1  -1  346.19   22.76
   2  -1  -1  451.98   30.20
   2  -1  -1  513.23   28.89
  -2  -1   1  358.25   23.89
  -2  -1   1  457.44   29.96
  -2  -1   1  339.45   22.96
   2   1   015883.39 1623.32
  -2   1   015424.32 1578.03
   2   1   016956.03 1711.16
   2   1   013844.56 1409.17
   2   1   013406.98 1369.18
  -2   1   017216.33 1735.80
   2   1   016045.29 1620.09
  -2   1   016636.58 1699.26
   2  -1   014923.22 1510.80
   2  -1   016421.87 1658.32
  -2  -1   017722.45 1799.72
  -2  -1   015783.54 1612.75
   2  -1   015548.92 1575.90
  -2  -1   013636.18 1393.02
   2  -1   017683.31 1805.73
   2  -1   015833.61 1619.91
  -2  -1   013997.85 1425.97
   2   1   1  598.22   40.56
   2   1   1  574.67   39.92
   2   1   1  675.25   39.41
   2   1   1  669.65   39.02
   2   1   1  571.89   38.49
   2   1   1  582.09   39.28
  -2   1  -1  578.45   39.47
  -2   1  -1  615.35   44.60
  -2   1  -1  634.25   41.00
   2  -1   1  583.73   37.81
   2  -1   1  603.83   36.54
  -2  -1  -1  574.98   38.87
   2  -1   1  566.75   36.25
  -2  -1  -1  565.22   38.49
   2  -1   1  627.95   42.81
  -2  -1  -1  595.13   40.40
   2  -1   1  590.60   40.34
   2   1   2   82.42    6.46
   2   1   2   59.47    5.53
   2   1   2   59.80    4.40
   2   1   2   95.21    4.46
   2   1   2   53.75    5.61
   2   1   2   63.33    4.56
  -2   1  -2   83.64    6.43
   2  -1   2   60.20    4.57
   2  -1   2   80.45    6.45
   2  -1   2   58.97    5.17
  -2  -1  -2   94.38    7.00
  -2  -1  -2   60.52    5.83
  -2  -1  -2   90.52    4.48
   2   1   3  363.30   24.69
   2   1   3  399.45   24.53
   2   1   3  397.38   25.83
   2   1   3  449.91   26.23
  -2   1  -3  396.62   27.21
   2   1   3  365.89   25.05
  -2   1  -3  363.85   23.55
   2   1   3  388.40   23.94
   2  -1   3  355.03   24.17
   2  -1   3  381.60   26.46
  -2  -1  -3  374.78   24.52
  -2  -1  -3  371.20   25.58
   2  -1   3  369.18   23.56
   2  -1   3  377.24   26.53
   2   1   4  275.81   17.61
   2   1   4  239.82   17.15
   2   1   4  247.61   15.21
   2   1   4  283.39   17.00
   2   1   4  241.90   17.33
  -2   1  -4  246.53   16.35
   2   1   4  237.10   14.68
  -2   1  -4  281.17   20.13
   2  -1   4  244.85   16.07
   2  -1   4  239.64   17.15
   2  -1   4  274.52   17.53
   2  -1   4  293.73   20.69
  -2  -1  -4  253.37   18.33
  -2  -1  -4  257.08   18.64
  -2  -1  -4  272.96   17.35
  -2   1  -5    5.64    1.37
   2   1   5    5.63    1.27
  -2   1  -5    6.55    3.62
   2   1   5    6.44    2.95
   2   1   5    6.04    2.89
   2   1   5    6.47    1.35
  -2   1  -5    6.67    3.44
   2   1   5    7.75    1.60
   2  -1   5    6.19    0.46
   2  -1   5    6.40    2.94
  -2  -1  -5    6.17    3.27
  -2  -1  -5    6.28    2.34
   2  -1   5    5.90    3.16
   2  -1   5    6.15    1.45
  -2  -1  -5    6.98    3.13
   2  -1   5    5.85    2.99
  -2  -1  -5    5.56    1.36
  -2   1  -6   94.74    5.82
   2   1   6   93.28    6.01
   2   1   6   77.11    7.70
   2   1   6   76.29    7.92
  -2   1  -6   97.28    9.80
   2   1   6   73.02    5.15
   2   1   6   76.32    5.27
  -2   1  -6   80.05    6.93
   2  -1   6   98.58    8.86
   2  -1   6   76.62    6.50
   2  -1   6   75.03    3.89
   2  -1   6   79.45   11.18
  -2  -1  -6   91.72    6.36
   2  -1   6   93.96    5.84
  -2  -1  -6   78.50   11.26
  -2  -1  -6   79.72    8.54
  -2  -1  -6   96.56    6.11
   2   1   7   52.33    6.32
  -2   1  -7   56.75    5.71
   2   1   7   45.88    3.65
   2   1   7   53.92    6.75
   2   1   7   52.38    3.95
  -2   1  -7   42.77    7.36
   2  -1   7   40.61    5.94
   2  -1   7   55.12    5.36
   2  -1   7   50.73    6.53
  -2  -1  -7   40.61    4.08
  -2  -1  -7   49.00    7.36
  -2  -1  -7   54.79    6.82
  -2   1  -8   26.98    6.73
  -2   1  -8   37.11    6.94
   2   1   8   36.70    5.71
   2   1   8   35.87    6.08
   2  -1   8   35.00    5.96
  -2  -1  -8   35.89    6.14
   2  -1   8   37.86    6.64
   2  -1   8   27.23    5.38
  -2  -1  -8   26.48    3.63
  -2  -1  -8   34.03   10.20
   2   1   9  137.05   17.01
   2   1   9  139.01   12.91
  -2   1  -9  140.99   12.10
   2  -1   9  137.40   13.34
   2  -1   9  141.58   13.37
   2  -1   9  139.78   11.62
   2   1  10    8.61    4.72
  -2   1 -10    9.96    4.05
   2   1  10   14.70    5.15
   2  -1  10    8.75    5.24
   2  -1  10    7.77    3.31
   2   1  11   -0.04    3.07
   2   1  11    0.67    2.91
  -2   1 -11    0.72    2.45
   2  -1  11    0.19    2.09
   2  -1  11    0.40    5.62
   2   1  12   51.54    9.39
  -2   1 -12   64.85    8.37
   2   1  12   51.99    8.57
   2  -1  12   52.66    9.55
   2  -1  12   50.02    9.70
   2   1  13    4.65    4.67
   2   1  13    3.07    7.08
   2  -1  13    3.05    3.14
   2  -1  13    4.50    4.85
   2   1  14  411.38   33.42
   2   1  14  399.86   33.55
   2  -1  14  383.42   32.81
   2   1  15   86.96   10.24
   2   1  15   89.98   13.42
   2  -1  15   89.89   15.52
   2   1  16  352.40   27.14
   2   1  16  340.46   25.78
   2  -1  16  358.02   27.90
   2   2 -16    4.20    4.82
  -2   2  16   14.25    4.58
  -2  -2  16   13.67    3.00
   2   2 -15   21.72    6.86
  -2   2  15   28.35    6.54
  -2  -2  15   23.82    4.67
  -2   2  14   28.42    7.12
   2   2 -14   24.47    7.43
   2  -2 -14   21.18    5.32
   2  -2 -14   25.66    5.11
  -2  -2  14   27.96    5.69
   2   2 -13   44.45    9.45
  -2   2  13   54.96    9.41
   2  -2 -13   52.50    7.50
   2  -2 -13   44.07    7.49
  -2  -2  13   53.50    7.72
   2   2 -12    0.66    2.54
   2   2 -12    5.86    4.64
  -2   2  12    1.13    4.07
  -2   2  12    0.85    3.99
  -2  -2  12    0.76    4.27
   2  -2 -12    1.86    3.13
   2  -2 -12    3.14    5.64
  -2  -2  12    0.60    3.18
   2   2 -11  328.10   25.77
  -2   2  11  325.89   25.22
   2   2 -11  307.88   28.57
  -2   2  11  346.22   29.67
   2  -2 -11  340.42   31.67
  -2  -2  11  327.05   26.84
  -2  -2  11  344.43   27.10
   2  -2 -11  268.09   23.94
   2   2 -10  126.33   15.06
  -2   2  10  163.18   13.51
  -2   2  10  169.53   16.34
   2   2 -10  167.77   14.30
   2  -2 -10  117.53   12.77
   2  -2 -10  164.78   14.75
  -2  -2  10  157.68   13.74
  -2  -2  10  158.88   17.75
   2   2  -9  260.51   19.88
  -2   2   9  262.51   21.92
   2   2  -9  222.00   20.19
   2   2  -9  209.90   18.26
  -2   2   9  258.15   19.25
   2  -2  -9  255.73   20.35
   2  -2  -9  199.84   17.46
   2  -2  -9  217.12   18.82
  -2  -2   9  251.32   18.80
  -2  -2   9  261.37   18.97
  -2  -2   9  259.58   19.89
  -2  -2   9  267.22   21.27
   2   2  -8  175.17   14.74
  -2   2   8  176.72   15.40
   2   2  -8  171.60   16.31
   2   2  -8  178.89   14.19
   2   2  -8  181.03   16.17
  -2   2   8  174.91   13.24
  -2   2   8  173.41   14.09
   2  -2  -8  175.69   15.13
   2  -2  -8  164.80   13.95
  -2  -2   8  177.77   14.91
   2  -2  -8  180.66   14.99
  -2  -2   8  185.97   14.28
  -2  -2   8  171.21   12.66
  -2  -2   8  173.19   13.44
   2  -2  -8  185.80   15.22
  -2   2   7 2496.02  197.76
   2   2  -7 2514.86  202.07
  -2   2   7 2504.85  203.21
   2   2  -7 2389.53  198.79
   2   2  -7 2447.17  199.98
   2   2  -7 2530.89  206.91
  -2   2   7 2431.17  196.23
   2  -2  -7 2458.61  198.71
   2  -2  -7 2474.48  199.96
   2  -2  -7 2307.88  187.38
  -2  -2   7 2513.48  200.90
  -2  -2   7 2354.65  187.47
  -2  -2   7 2365.65  190.18
   2  -2  -7 2506.74  205.25
  -2  -2   7 2469.80  200.69
   2   2  -6 5961.92  533.47
   2   2  -6 5594.52  486.42
  -2   2   6 5563.31  489.36
  -2   2   6 5621.00  489.97
  -2   2   6 5223.10  470.12
   2   2  -6 5440.88  484.14
  -2   2   6 5916.40  515.51
   2   2  -6 5985.90  541.26
  -2   2   6 5499.46  492.16
   2  -2  -6 5464.32  486.64
   2  -2  -6 5373.03  480.48
  -2  -2   6 5285.30  465.63
   2  -2  -6 5331.27  475.79
  -2  -2   6 5558.87  494.22
  -2  -2   6 5689.92  512.13
  -2  -2   6 6096.26  549.88
   2  -2  -6 6088.92  545.03
  -2  -2   6 5322.17  473.71
   2   2  -5    6.41    1.51
  -2   2   5    2.42    4.53
  -2   2   5    5.90    2.72
   2   2  -5    5.65    2.59
  -2   2   5    6.48    2.66
   2   2  -5    6.89    3.35
   2   2  -5    2.21    2.54
  -2   2   5    2.62    1.68
  -2   2   5    2.39    2.66
   2  -2  -5    6.14    3.00
  -2  -2   5    8.27    3.49
  -2  -2   5   13.65    3.27
  -2  -2   5    2.46    2.37
  -2  -2   5    1.87    3.34
   2  -2  -5    3.39    1.67
   2  -2  -5    2.95    2.38
  -2  -2   5    2.47    1.63
   2  -2  -5    2.50    2.85
   2   2  -4 1406.82  104.93
  -2   2   4 1383.88   99.86
   2   2  -4 1408.87  103.24
  -2   2   4 1223.34   93.49
   2   2  -4 1316.40   94.35
  -2   2   4 1367.76  101.16
   2   2  -4 1210.77   89.19
  -2   2   4 1230.15   90.58
   2  -2  -4 1248.16   89.34
   2  -2  -4 1234.32   91.39
  -2  -2   4 1242.09   88.80
  -2  -2   4 1212.26   89.71
  -2  -2   4 1385.84  103.34
  -2  -2   4 1479.40  108.96
   2  -2  -4 1305.23   95.04
  -2  -2   4 1283.64   91.85
   2  -2  -4 1240.67   90.62
  -2  -2   4 1227.46   90.10
   2  -2  -4 1462.34  110.98
   2   2  -3 4718.58  411.83
   2   2  -3 5311.75  456.57
   2   2  -3 5516.41  476.07
   2   2  -3 5594.24  484.82
  -2   2   3 4638.46  401.63
  -2   2   3 4606.22  397.37
  -2   2   3 5582.68  483.24
  -2   2   3 5351.39  460.85
   2  -2  -3 5648.72  480.05
   2  -2  -3 5711.99  494.42
   2  -2  -3 5437.01  469.18
  -2  -2   3 4584.77  392.13
  -2  -2   3 4540.04  389.33
  -2  -2   3 5695.59  493.44
  -2  -2   3 4683.66  405.49
  -2  -2   3 5687.14  491.68
  -2  -2   3 5115.96  439.29
   2  -2  -3 4546.17  393.45
   2  -2  -3 4686.96  399.20
   2   2  -2 1696.94  128.31
  -2   2   2 1424.82  104.95
   2   2  -2 1788.04  132.26
  -2   2   2 1800.25  134.30
   2   2  -2 1520.80  113.52
  -2   2   2 1685.42  125.41
   2   2  -2 1875.97  137.84
   2  -2  -2 1751.01  130.58
   2  -2  -2 1461.64  108.89
   2  -2  -2 1774.05  127.30
  -2  -2   2 1657.28  122.52
   2  -2  -2 1549.72  111.19
  -2  -2   2 1501.65  109.45
   2  -2  -2 1823.24  136.29
  -2  -2   2 1457.10  109.16
  -2  -2   2 1758.63  130.63
   2   2  -1 5999.94  526.34
   2   2  -1 5556.25  486.86
  -2   2   1 5368.43  465.04
   2   2  -1 6313.14  547.90
   2   2  -1 5787.39  508.83
  -2   2   1 6100.52  537.07
  -2   2   1 5817.90  512.72
   2   2  -1 5264.85  458.12
   2  -2  -1 6059.54  538.65
   2  -2  -1 6478.34  570.56
   2  -2  -1 6131.02  530.72
   2  -2  -1 5702.30  491.41
  -2  -2   1 6354.68  557.63
  -2  -2   1 5767.19  506.42
  -2  -2   1 5627.56  489.71
   2  -2  -1 5346.71  467.15
  -2  -2   1 5690.51  499.57
  -2   2   0 3406.63  269.06
  -2   2   0 3466.51  283.80
   2   2   0 3511.12  276.38
   2   2   0 3286.61  266.19
   2   2   0 3285.23  258.05
   2   2   0 3462.55  278.35
  -2   2   0 3377.50  277.09
   2   2   0 3508.64  286.26
  -2   2   0 3427.01  274.77
   2  -2   0 3472.09  280.17
   2  -2   0 3792.63  311.13
  -2  -2   0 3391.89  273.04
   2  -2   0 3333.71  267.88
  -2  -2   0 3478.76  282.27
   2  -2   0 3532.66  289.49
  -2  -2   0 3514.94  286.39
  -2  -2   0 3304.42  273.98
  -2   2  -1 6532.39  580.54
  -2   2  -1 5991.35  523.11
   2   2   1 5425.45  474.39
   2   2   1 5866.66  515.88
   2   2   1 5407.87  473.27
  -2   2  -1 5906.01  521.02
  -2   2  -1 5423.74  468.53
   2  -2   1 5838.83  511.46
  -2  -2  -1 5853.61  520.09
  -2  -2  -1 5271.93  465.24
   2  -2   1 5672.67  484.34
  -2  -2  -1 6192.87  544.21
   2  -2   1 6015.21  529.90
   2  -2   1 6382.99  563.22
  -2   2  -2  410.70   24.86
  -2   2  -2  477.63   33.39
   2   2   2  396.24   26.39
   2   2   2  403.05   27.48
   2   2   2  448.41   30.41
   2   2   2  395.26   26.95
   2   2   2  399.52   26.71
  -2   2  -2  411.28   24.79
  -2   2  -2  458.85   30.63
   2  -2   2  439.10   30.00
   2  -2   2  429.42   29.26
   2  -2   2  432.61   25.63
  -2  -2  -2  460.95   31.24
  -2  -2  -2  395.35   27.67
   2  -2   2  443.39   34.82
  -2  -2  -2  383.77   26.41
   2   2   3    2.84    2.31
   2   2   3    3.09    2.07
  -2   2  -3    2.66    0.63
   2   2   3    2.88    1.56
   2   2   3   10.53    2.39
   2   2   3    2.61    1.70
  -2   2  -3    3.74    2.37
  -2   2  -3   -0.23    3.00
  -2   2  -3    2.77    0.92
   2  -2   3    2.69    2.37
   2  -2   3    3.68    1.43
  -2  -2  -3    3.09    3.76
  -2  -2  -3    2.80    2.07
   2  -2   3    2.62    2.06
  -2  -2  -3    2.49    2.56
   2  -2   3    2.48    2.85
   2   2   4 2015.48  154.18
   2   2   4 1982.09  150.33
   2   2   4 1957.95  151.45
   2   2   4 1960.46  148.89
   2   2   4 2038.74  157.49
  -2   2  -4 1925.01  143.08
  -2   2  -4 2017.12  158.16
   2  -2   4 2070.31  158.09
   2  -2   4 2129.20  157.52
   2  -2   4 2086.95  162.36
   2  -2   4 2195.38  176.28
  -2  -2  -4 2092.87  159.72
  -2  -2  -4 1891.03  148.16
  -2  -2  -4 2011.56  156.30
   2   2   5   93.64    7.01
   2   2   5   90.50    8.56
   2   2   5   87.16    6.62
   2   2   5   88.12    6.57
   2   2   5   89.64    8.41
  -2   2  -5  100.75    9.63
  -2   2  -5   93.91    6.51
   2  -2   5   91.48    6.24
   2  -2   5   98.51    7.11
   2  -2   5   89.77    8.47
  -2  -2  -5  100.49    7.45
  -2  -2  -5   91.99    8.50
  -2  -2  -5   96.90    5.39
   2  -2   5  105.20   10.24
  -2  -2  -5   92.20    9.08
   2   2   6  223.57   20.69
   2   2   6  219.68   14.99
   2   2   6  230.18   15.55
   2   2   6  249.54   16.56
  -2   2  -6  228.64   15.25
   2   2   6  236.60   15.68
   2   2   6  215.80   17.04
  -2   2  -6  242.82   19.52
   2  -2   6  229.61   15.07
   2  -2   6  235.18   15.21
   2  -2   6  225.01   20.89
   2  -2   6  240.02   19.40
  -2  -2  -6  218.44   17.19
  -2  -2  -6  222.89   17.95
   2   2   7  220.08   15.06
   2   2   7  222.09   17.77
  -2   2  -7  224.47   15.45
   2   2   7  222.59   15.19
  -2   2  -7  186.53   17.03
   2   2   7  226.25   17.93
   2  -2   7  218.79   17.82
   2  -2   7  226.45   15.32
   2  -2   7  192.61   17.27
  -2  -2  -7  220.18   18.25
  -2  -2  -7  220.68   17.76
   2   2   8    2.39    3.30
   2   2   8    2.03    5.49
   2   2   8    1.32    1.54
   2   2   8    1.31    1.53
  -2   2  -8    8.30    4.01
  -2   2  -8    2.07    3.00
   2  -2   8    2.82    1.67
   2  -2   8    2.62    3.49
   2  -2   8    2.17    3.48
  -2  -2  -8    2.27    3.71
  -2  -2  -8    2.00    3.36
   2   2   9  608.97   51.57
   2   2   9  615.53   47.78
   2  -2   9  563.94   46.38
   2  -2   9  597.45   47.22
   2   2  10  497.13   40.22
   2   2  10  502.52   40.91
   2  -2  10  503.93   41.31
   2  -2  10  475.49   40.45
   2   2  11   38.60    7.74
   2   2  11   39.42    7.85
  -2   2 -11   34.57    7.05
   2  -2  11   38.39    8.19
   2   2  12   19.25    6.22
   2   2  12   21.49    6.33
  -2   2 -12    9.67    5.23
   2  -2  12   19.93    6.80
   2   2  13   89.15   11.07
   2   2  13   92.14   11.54
  -2   2 -13   75.78    9.91
   2  -2  13   93.70   12.28
   2   2  14   74.26    9.62
   2   2  14   74.79    9.89
  -2   2 -14   65.49    8.60
   2  -2  14   75.63   10.51
   2   2  15   89.49   13.69
   2  -2  15   90.92   10.79
   2   2  16  173.44   14.13
   2  -2  16  178.32   15.07
  -2  -2 -16  142.57   14.18
   2   3 -16   13.96    4.80
  -2   3  16    9.70    4.21
   2   3 -15    0.28    3.70
  -2   3  15    1.46    3.17
  -2   3  15    0.95    1.85
  -2  -3  15    1.47    2.40
   2   3 -14    9.88    5.68
  -2   3  14    5.76    3.40
  -2   3  14    4.73    4.79
  -2  -3  14    6.41    3.82
   2   3 -13   66.81   11.72
  -2   3  13  106.12   17.38
   2  -3 -13  101.50   10.80
  -2  -3  13  102.17   11.17
   2   3 -12   72.44   11.57
  -2   3  12   70.46   10.38
   2  -3 -12   69.60    9.18
  -2  -3  12   68.18    9.31
   2   3 -11    0.76    5.08
   2   3 -11    0.66    2.61
  -2   3  11    0.82    4.32
   2  -3 -11    0.16    3.60
   2  -3 -11    5.76    3.23
  -2  -3  11    1.77    3.60
   2   3 -10  562.03   42.43
  -2   3  10  578.37   46.20
   2   3 -10  434.17   38.70
  -2   3  10  534.43   39.58
   2  -3 -10  590.50   46.31
  -2  -3  10  585.90   46.12
   2  -3 -10  406.91   34.54
   2   3  -9   15.17    6.54
   2   3  -9   27.01    4.74
  -2   3   9   27.46    6.03
  -2   3   9   24.71    4.19
   2  -3  -9   13.12    5.01
   2  -3  -9   30.43    5.99
  -2  -3   9   25.72    6.00
   2   3  -8  231.27   19.24
   2   3  -8  203.30   16.32
   2   3  -8  235.19   20.10
  -2   3   8  201.06   15.36
  -2   3   8  216.01   21.79
   2  -3  -8  207.78   17.78
   2  -3  -8  226.78   18.62
  -2  -3   8  209.08   19.02
  -2  -3   8  213.44   18.35
   2  -3  -8  219.45   17.68
   2   3  -7  182.06   15.42
  -2   3   7  167.67   14.02
   2   3  -7  184.65   16.61
  -2   3   7  163.09   12.29
   2   3  -7  166.11   13.48
  -2   3   7  173.90   14.83
   2  -3  -7  174.31   13.34
   2  -3  -7  171.84   14.49
   2  -3  -7  169.41   14.58
  -2  -3   7  184.57   16.85
  -2  -3   7  168.54   11.72
  -2  -3   7  169.49   15.89
  -2  -3   7  172.38   12.37
  -2  -3   7  172.36   15.56
   2  -3  -7  167.58   13.64
   2   3  -6   81.14    6.05
   2   3  -6   77.16    7.59
   2   3  -6   84.23   11.60
  -2   3   6   85.04    8.24
   2   3  -6   85.29    9.39
  -2   3   6   78.77    8.04
  -2   3   6   77.87    8.05
  -2   3   6   87.00    7.00
   2  -3  -6   80.11    7.39
   2  -3  -6   83.45    7.27
  -2  -3   6   79.95    9.30
   2  -3  -6   81.72    8.37
  -2  -3   6   82.63   10.32
   2  -3  -6   82.16   11.84
  -2  -3   6   82.81    9.33
  -2  -3   6   79.17    5.93
  -2  -3   6   83.14    6.44
   2  -3  -6   83.66    7.00
  -2   3   5  816.78   62.81
   2   3  -5  942.16   70.47
   2   3  -5  945.17   69.75
  -2   3   5  954.58   67.66
   2   3  -5  769.48   56.92
  -2   3   5  974.54   69.57
   2   3  -5  927.51   65.53
  -2   3   5  832.17   61.70
  -2   3   5  917.59   67.22
   2  -3  -5  782.15   58.72
   2  -3  -5  947.57   67.38
   2  -3  -5  774.28   56.50
  -2  -3   5  820.87   57.40
   2  -3  -5  962.97   71.08
  -2  -3   5  927.73   69.86
  -2  -3   5  859.37   59.44
  -2  -3   5  811.94   59.98
  -2  -3   5  917.20   72.55
   2  -3  -5  817.73   60.37
   2   3  -4   12.28    3.45
  -2   3   4    7.26    3.28
   2   3  -4   14.08    3.44
  -2   3   4   11.65    3.23
  -2   3   4   12.21    2.87
   2   3  -4    9.45    2.57
   2   3  -4    6.44    3.04
  -2   3   4    6.96    2.58
   2  -3  -4   11.18    3.50
   2  -3  -4    7.27    3.17
   2  -3  -4    6.78    3.39
  -2  -3   4    6.95    3.02
  -2  -3   4    7.18    1.58
  -2  -3   4   11.96    3.58
   2  -3  -4    6.13    2.26
  -2  -3   4    7.62    1.82
  -2  -3   4   11.99    4.02
   2  -3  -4   20.56    2.66
   2   3  -3  202.13   14.93
   2   3  -3  198.10   15.27
  -2   3   3  202.78   15.34
   2   3  -3  213.54   15.76
  -2   3   3  218.20   14.62
   2   3  -3  201.20   14.83
  -2   3   3  199.87   14.93
   2  -3  -3  217.43   15.98
   2  -3  -3  204.84   15.89
  -2  -3   3  196.52   15.85
   2  -3  -3  218.28   14.22
  -2  -3   3  208.39   13.34
  -2  -3   3  218.74   15.95
  -2  -3   3  220.74   13.72
  -2  -3   3  196.01   14.86
   2  -3  -3  194.98   15.14
   2  -3  -3  195.75   15.32
   2   3  -2 1165.13   84.41
  -2   3   2 1241.37   91.51
   2   3  -2 1198.29   88.67
   2   3  -2 1183.44   87.09
   2   3  -2 1176.98   86.20
  -2   3   2 1170.47   86.87
  -2   3   2 1177.15   82.77
   2  -3  -2 1248.41   89.40
   2  -3  -2 1212.66   85.72
   2  -3  -2 1141.43   83.46
   2  -3  -2 1228.64   91.23
  -2  -3   2 1156.32   84.24
  -2  -3   2 1152.67   80.77
  -2  -3   2 1235.34   91.68
   2  -3  -2 1158.55   86.51
  -2  -3   2 1145.03   84.37
  -2  -3   2 1121.80   82.52
   2   3  -1  243.78   18.07
  -2   3   1  294.09   17.50
   2   3  -1  248.78   16.18
   2   3  -1  274.37   19.18
  -2   3   1  244.30   18.34
  -2   3   1  246.59   18.20
   2  -3  -1  286.70   18.08
   2  -3  -1  282.69   19.13
   2  -3  -1  229.69   15.96
  -2  -3   1  236.52   18.06
   2  -3  -1  240.57   18.47
  -2  -3   1  295.69   18.42
   2  -3  -1  251.89   19.42
  -2  -3   1  288.37   22.83
  -2  -3   1  246.50   17.95
  -2   3   0   32.55    4.79
   2   3   0   29.82    4.38
  -2   3   0   29.59    3.47
   2   3   0   29.56    4.42
   2   3   0   44.86    5.43
  -2   3   0   29.93    5.05
  -2   3   0   31.47    1.92
  -2   3   0   31.81    3.79
   2  -3   0   30.48    3.81
   2  -3   0   31.47    5.13
  -2  -3   0   31.05    4.86
  -2  -3   0   29.61    4.54
  -2  -3   0   31.71    3.11
   2  -3   0   31.35    5.18
  -2  -3   0   29.71    4.71
   2   3   1   77.85    5.78
   2   3   1   49.58    2.97
   2   3   1   77.52    6.71
  -2   3  -1   75.84    5.51
  -2   3  -1   60.59    6.67
   2   3   1   54.83    6.38
   2   3   1   80.40    6.76
  -2   3  -1   52.47    5.47
   2  -3   1   50.42    5.54
  -2  -3  -1   79.75    5.90
  -2  -3  -1   80.23    9.94
  -2  -3  -1   53.38    6.53
   2  -3   1   48.62    6.27
   2  -3   1   67.34    7.45
  -2  -3  -1   55.87    6.43
   2   3   2   20.55    3.22
  -2   3  -2    4.49    2.97
   2   3   2    6.89    3.37
   2   3   2   20.57    3.40
   2   3   2   22.74    3.00
  -2   3  -2    4.67    3.81
  -2   3  -2   16.09    2.02
   2  -3   2    4.25    3.02
   2  -3   2    5.96    3.32
  -2  -3  -2   17.62    2.77
  -2  -3  -2    6.80    3.41
   2  -3   2    5.75    4.30
  -2  -3  -2    5.04    3.66
  -2  -3  -2   17.10    6.01
   2   3   3  254.69   18.16
   2   3   3  253.90   18.06
   2   3   3  259.81   18.26
  -2   3  -3  243.39   15.30
  -2   3  -3  273.02   20.15
   2   3   3  271.28   19.61
   2  -3   3  264.73   20.99
   2  -3   3  259.88   18.89
  -2  -3  -3  256.92   19.95
   2  -3   3  259.21   19.56
  -2  -3  -3  264.03   18.69
  -2  -3  -3  257.31   19.45
  -2  -3  -3  265.78   19.36
  -2   3  -4  341.41   29.10
   2   3   4  362.30   26.17
   2   3   4  358.07   25.43
   2   3   4  359.84   25.04
  -2   3  -4  375.91   29.08
   2   3   4  345.77   24.87
   2   3   4  366.78   25.36
   2   3   4  338.48   24.30
  -2   3  -4  325.23   21.06
   2  -3   4  367.93   30.16
   2  -3   4  336.72   26.34
  -2  -3  -4  361.37   26.78
  -2  -3  -4  363.27   25.90
   2  -3   4  338.81   30.99
   2   3   5    9.64    2.53
   2   3   5   22.95    3.63
   2   3   5    8.50    3.51
  -2   3  -5    7.75    4.61
   2   3   5    9.07    2.70
   2   3   5    7.23    2.62
   2   3   5    7.03    2.61
  -2   3  -5    6.84    3.89
   2  -3   5   25.17    5.16
   2  -3   5    8.42    3.84
   2  -3   5    6.74    2.43
  -2  -3  -5    9.06    3.84
  -2  -3  -5    9.67    3.30
   2   3   6    0.00    1.51
   2   3   6    1.09    2.48
   2   3   6    0.49    1.55
   2   3   6    1.45    1.57
   2   3   6    0.15    2.30
   2   3   6    1.08    1.68
  -2   3  -6    1.98    2.76
  -2   3  -6    0.99    1.29
   2  -3   6    1.93    3.18
   2  -3   6    0.63    2.50
  -2  -3  -6    0.45    2.60
  -2  -3  -6    0.23    2.27
   2   3   7  168.09   14.49
  -2   3  -7  191.07   17.06
   2   3   7  177.14   13.38
   2   3   7  170.33   14.70
   2   3   7  173.46   13.10
   2  -3   7  172.60   15.41
  -2  -3  -7  168.79   15.22
   2  -3   7  196.56   18.03
  -2  -3  -7  157.58   14.01
   2   3   8 1191.40   92.75
   2   3   8 1128.55   85.46
   2   3   8 1188.44   89.18
   2   3   8 1197.94   93.42
   2  -3   8 1122.47   92.48
   2  -3   8 1139.33   90.98
   2   3   9  566.79   45.18
   2   3   9  573.66   45.22
   2  -3   9  502.55   44.14
   2  -3   9  574.69   46.74
   2   3  10  157.20   15.91
   2   3  10  162.29   16.27
   2  -3  10  162.45   24.24
   2  -3  10  158.03   16.63
   2   3  11  325.58   27.63
   2   3  11  326.62   28.14
   2  -3  11  252.06   25.81
   2  -3  11  327.05   28.73
   2   3  12  137.27   14.41
   2   3  12  142.88   15.08
  -2   3 -12  127.19   14.30
   2  -3  12  140.94   15.67
   2   3  13   35.76    7.60
  -2   3 -13   15.91    9.99
   2  -3  13   36.31   12.57
   2   3  14    6.30    4.63
  -2   3 -14    6.57    4.11
   2  -3  14    7.33    5.01
  -2  -3 -14    6.59    5.19
   2   3  15   46.18    7.05
   2  -3  15   47.32    7.48
  -2  -3 -15   43.48    7.77
   2   4 -15    3.19    5.03
  -2   4  15    8.89    3.92
  -2   4  15   12.54    4.15
  -2  -4  15   13.00    3.43
   2   4 -14    7.37    5.58
  -2   4  14   10.17    3.56
  -2   4  14    7.75    4.36
  -2  -4  14    6.89    4.01
   2   4 -13   19.22   12.17
  -2   4  13   21.00    5.26
  -2   4  13   22.44    6.15
  -2  -4  13   22.93    5.69
   2   4 -12    0.25    4.31
  -2   4  12    0.86    3.37
  -2   4  12    0.75    3.18
  -2  -4  12    1.23    3.27
   2   4 -11  166.86   19.37
  -2   4  11  173.01   17.26
   2  -4 -11  174.46   17.36
  -2  -4  11  172.47   17.43
  -2   4  10   71.16    9.80
   2   4 -10   65.61    7.95
   2   4 -10   87.28   12.61
   2  -4 -10   74.42   10.40
  -2  -4  10   70.48   15.13
   2   4  -9  123.83   11.73
   2   4  -9  141.01   15.59
  -2   4   9  128.61   12.95
   2  -4  -9  135.76   15.58
   2  -4  -9  131.00   14.01
   2  -4  -9  127.16   15.98
  -2  -4   9  131.63   14.36
   2   4  -8 1083.22   84.32
  -2   4   8 1119.56   88.06
   2  -4  -8 1045.54   84.39
   2  -4  -8 1047.52   87.03
  -2  -4   8 1052.60   87.80
   2  -4  -8 1157.36   91.72
  -2  -4   8 1069.16   88.01
  -2   4   7  278.05   22.08
   2   4  -7  270.26   21.34
   2  -4  -7  284.23   23.44
   2  -4  -7  297.46   22.75
   2  -4  -7  283.44   21.60
   2  -4  -7  265.48   20.48
  -2  -4   7  302.66   26.47
   2  -4  -7  284.34   23.06
  -2  -4   7  372.75   33.60
  -2   4   6  276.35   20.69
   2   4  -6  294.22   23.21
  -2   4   6  208.84   17.81
  -2   4   6  300.24   21.80
   2   4  -6  295.84   27.08
   2   4  -6  202.81   16.82
  -2   4   6  287.43   20.56
   2   4  -6  281.62   19.72
  -2   4   6  204.27   16.51
   2  -4  -6  200.14   15.64
   2  -4  -6  212.53   16.45
  -2  -4   6  305.62   24.63
   2  -4  -6  214.74   18.66
  -2  -4   6  204.95   16.70
   2  -4  -6  298.48   22.71
  -2  -4   6  292.21   24.28
   2  -4  -6  314.44   22.56
   2   4  -5  270.66   21.05
   2   4  -5  366.05   28.30
   2   4  -5  339.60   24.56
  -2   4   5  288.66   22.91
  -2   4   5  286.17   21.34
  -2   4   5  353.82   28.42
   2   4  -5  363.03   27.47
  -2   4   5  352.45   25.37
  -2   4   5  363.24   26.49
   2  -4  -5  296.38   21.61
   2  -4  -5  349.45   26.46
   2  -4  -5  306.48   24.24
  -2  -4   5  376.12   29.83
  -2  -4   5  292.13   22.49
  -2  -4   5  356.43   27.71
   2  -4  -5  378.86   26.78
  -2   4   4  500.36   37.10
   2   4  -4  503.27   36.98
  -2   4   4  516.38   35.84
   2   4  -4  522.75   38.56
   2   4  -4  509.38   38.84
   2   4  -4  483.98   35.55
  -2   4   4  505.54   37.04
  -2   4   4  510.89   37.49
   2  -4  -4  515.88   36.89
  -2  -4   4  519.32   40.36
  -2  -4   4  505.17   37.05
   2  -4  -4  522.35   36.70
  -2  -4   4  493.51   37.30
   2  -4  -4  516.52   38.41
   2   4  -3  367.07   29.72
  -2   4   3  315.45   23.70
   2   4  -3  321.04   23.42
  -2   4   3  315.89   24.33
   2   4  -3  311.30   24.43
   2   4  -3  337.84   25.17
  -2   4   3  375.47   24.47
  -2   4   3  316.90   23.93
   2  -4  -3  372.73   27.09
  -2  -4   3  353.39   21.90
  -2  -4   3  298.63   24.41
  -2  -4   3  306.42   23.09
   2  -4  -3  324.78   23.33
  -2  -4   3  358.71   22.17
   2  -4  -3  331.94   25.74
  -2  -4   3  372.90   26.73
   2  -4  -3  381.54   25.81
   2   4  -2  416.34   30.37
   2   4  -2  455.58   31.59
  -2   4   2  442.68   32.25
  -2   4   2  420.51   26.90
   2   4  -2  412.01   31.23
   2   4  -2  416.21   30.84
  -2   4   2  420.21   30.29
  -2   4   2  433.89   32.35
   2  -4  -2  434.80   30.75
   2  -4  -2  452.71   30.85
   2  -4  -2  417.17   31.92
  -2  -4   2  437.97   27.81
   2  -4  -2  441.39   33.02
  -2  -4   2  404.53   35.21
  -2  -4   2  427.70   31.03
  -2  -4   2  429.10   32.35
  -2   4   1  121.59   11.02
   2   4  -1  108.70   10.09
   2   4  -1  102.97    9.50
   2   4  -1  135.73    9.40
   2   4  -1  116.98   13.99
  -2   4   1  105.02    8.99
   2  -4  -1  122.00   11.12
   2  -4  -1  119.07    9.54
  -2  -4   1  109.97   10.05
   2  -4  -1  108.82    8.32
  -2  -4   1  113.36    8.55
  -2  -4   1  122.09   11.52
   2  -4  -1  125.08   11.75
  -2   4   0 1623.14  125.77
  -2   4   0 1589.82  124.32
   2   4   0 1501.40  115.90
   2   4   0 1484.80  117.23
   2   4   0 1652.38  129.03
   2   4   0 1623.22  129.73
   2   4   0 1659.34  120.45
  -2   4   0 1552.18  117.57
   2  -4   0 1582.42  124.22
   2  -4   0 1531.76  120.57
  -2  -4   0 1539.75  119.04
  -2  -4   0 1515.65  112.01
  -2  -4   0 1583.82  124.04
   2  -4   0 1536.78  115.54
   2  -4   0 1576.93  121.05
   2   4   1 1947.16  153.41
   2   4   1 1959.90  155.80
  -2   4  -1 1981.50  152.94
   2   4   1 2003.84  160.35
   2   4   1 1928.52  151.59
   2   4   1 1938.19  147.47
  -2   4  -1 2014.79  159.13
  -2   4  -1 2060.46  163.99
   2  -4   1 2005.59  161.68
   2  -4   1 1959.79  157.13
   2  -4   1 2084.93  164.84
  -2  -4  -1 1996.28  159.90
  -2  -4  -1 1971.73  155.86
  -2  -4  -1 1881.28  145.08
   2   4   2 1755.24  137.04
   2   4   2 1914.03  150.50
   2   4   2 1821.52  145.44
   2   4   2 1761.82  134.08
   2   4   2 1939.83  153.28
  -2   4  -2 1981.52  155.56
  -2   4  -2 1773.95  135.05
  -2   4  -2 1898.38  150.39
  -2  -4  -2 1794.27  141.43
   2  -4   2 1890.99  149.73
  -2  -4  -2 1874.53  145.13
   2  -4   2 1915.34  150.98
  -2  -4  -2 1490.64  121.10
   2  -4   2 1859.80  149.53
  -2   4  -3   72.60    8.50
   2   4   3   65.96    7.45
   2   4   3   70.31    7.64
   2   4   3   56.92    6.65
   2   4   3   56.19    5.62
  -2   4  -3   71.76    7.69
  -2   4  -3   55.19    4.74
   2   4   3   57.27    6.43
   2  -4   3   69.60    7.95
   2  -4   3   71.33    8.83
  -2  -4  -3   69.92    8.63
  -2  -4  -3   59.08    7.44
  -2  -4  -3   58.09    5.68
   2  -4   3   69.21    7.60
   2   4   4  622.30   45.75
   2   4   4  651.37   48.01
   2   4   4  597.54   43.92
   2   4   4  644.26   47.88
   2   4   4  573.61   42.07
  -2   4  -4  668.44   50.39
  -2   4  -4  583.32   43.16
  -2   4  -4  711.05   53.96
   2  -4   4  642.50   49.79
   2  -4   4  674.90   52.82
  -2  -4  -4  665.57   54.79
  -2  -4  -4  609.25   46.48
  -2  -4  -4  601.61   45.80
   2   4   5   47.14    5.80
  -2   4  -5   58.21    5.94
   2   4   5   62.68    6.64
   2   4   5   50.97    6.03
   2   4   5   50.59    6.14
   2   4   5   62.28    6.56
  -2   4  -5   67.64   11.75
  -2   4  -5   67.40   12.96
   2  -4   5   57.83    7.68
  -2  -4  -5   70.17    8.66
   2  -4   5   68.56    9.48
  -2  -4  -5   48.73    5.85
  -2  -4  -5   46.26    6.96
   2   4   6    2.93    2.19
   2   4   6    0.22    3.66
   2   4   6   -0.05    3.48
   2   4   6    3.02    2.64
   2   4   6    2.91    3.93
  -2   4  -6    0.56    3.09
  -2   4  -6    0.09    3.34
   2  -4   6    0.48    3.97
   2  -4   6    2.23    3.34
  -2  -4  -6    2.71    4.12
  -2  -4  -6    0.29    3.55
   2   4   7    8.96    3.44
   2   4   7    9.44    4.25
   2  -4   7   11.01    4.83
   2  -4   7   14.57    6.17
  -2  -4  -7   12.97    5.42
   2   4   8   38.88    6.66
   2   4   8   36.90    7.63
   2  -4   8   36.71   11.49
   2  -4   8   13.57    7.93
  -2  -4  -8   12.86    6.99
   2   4   9  107.62   10.36
   2   4   9  106.86   12.50
   2  -4   9  138.81   17.35
   2  -4   9  113.51   13.85
  -2  -4  -9  134.31   15.59
   2   4  10  614.38   49.68
   2  -4  10  653.40   57.19
   2  -4  10  620.22   51.47
  -2  -4 -10  609.42   53.06
   2   4  11   45.75    8.06
   2  -4  11   36.18    9.98
   2  -4  11   46.17    9.02
  -2  -4 -11   31.54    9.16
   2   4  12  148.01   14.94
  -2   4 -12  113.54   14.06
   2  -4  12  151.19   15.90
  -2  -4 -12  112.09   14.54
   2   4  13  133.40   13.53
  -2   4 -13  106.00   12.86
   2  -4  13  146.95   15.00
  -2  -4 -13  105.49   13.21
   2   4  14    0.38    2.51
  -2   4 -14    0.49    2.57
   2  -4  14   -0.19    2.76
  -2  -4 -14    0.52    2.91
   2   4  15    8.79    3.58
   2  -4  15    9.49    3.93
  -2  -4 -15    2.81    3.95
   2   5 -14   -0.34    4.59
  -2   5  14   17.17    3.24
  -2   5  14    0.35    5.18
  -2  -5  14    0.13    3.27
   2   5 -13    5.26    4.38
  -2   5  13    0.86    3.01
  -2   5  13    1.84    2.93
  -2  -5  13    1.02    5.56
   2   5 -12   87.96   12.79
  -2   5  12  108.37   11.67
  -2   5  12  100.93   10.52
  -2  -5  12  104.65   11.83
   2   5 -11  236.33   24.27
  -2   5  11  283.67   23.73
  -2   5  11  287.17   24.81
  -2  -5  11  287.43   25.68
   2   5 -10  227.14   17.70
   2   5 -10  181.98   20.22
  -2   5  10  231.45   20.02
  -2   5  10  245.49   22.17
  -2  -5  10  243.70   22.81
   2   5  -9  443.68   39.87
   2   5  -9  567.34   43.74
  -2   5   9  561.70   45.66
  -2   5   9  553.06   43.70
  -2  -5   9  537.13   45.11
   2   5  -8  885.68   68.09
  -2   5   8  869.76   66.50
  -2   5   8  897.72   70.56
  -2  -5   8  760.15   64.55
  -2  -5   8  595.51   53.61
  -2   5   7    0.19    2.34
   2   5  -7    2.02    2.81
  -2   5   7    0.73    3.79
   2  -5  -7    2.65    2.61
  -2  -5   7    0.93    4.58
  -2  -5   7    3.05    4.01
   2  -5  -7    2.27    2.87
   2   5  -6  105.73    9.65
  -2   5   6  105.76   10.01
   2   5  -6   95.33   13.30
  -2   5   6  102.22   11.51
   2  -5  -6  108.63   11.02
  -2  -5   6  107.57   11.96
  -2  -5   6  106.04   13.57
   2  -5  -6  105.13    9.96
  -2   5   5   19.04    5.14
   2   5  -5   11.74    4.16
  -2   5   5   13.24    3.81
   2   5  -5   18.61    4.52
   2   5  -5   12.89    3.86
  -2   5   5   14.31    4.21
   2  -5  -5   18.48    3.54
   2  -5  -5   12.60    6.86
   2  -5  -5   13.76    5.98
  -2  -5   5   11.65    6.04
  -2  -5   5   17.77    4.79
  -2   5   4  507.99   39.76
   2   5  -4  584.30   43.47
  -2   5   4  517.53   40.09
   2   5  -4  508.27   39.26
   2   5  -4  551.24   42.27
  -2   5   4  508.46   38.72
  -2   5   4  573.58   43.22
   2  -5  -4  620.63   44.56
   2  -5  -4  522.36   39.47
   2  -5  -4  506.61   39.93
  -2  -5   4  479.68   38.07
  -2  -5   4  510.55   42.28
  -2  -5   4  571.18   42.58
   2   5  -3    0.46    2.17
   2   5  -3    0.54    2.81
   2   5  -3    4.32    4.72
   2   5  -3    0.41    3.26
  -2   5   3    3.43    2.47
  -2   5   3    0.97    2.95
  -2   5   3    1.41    2.98
  -2   5   3    1.97    2.70
   2  -5  -3    0.25    2.78
   2  -5  -3    3.80    2.01
  -2  -5   3    0.59    3.77
   2  -5  -3   -0.20    3.85
  -2  -5   3    0.39    2.23
   2   5  -2  278.82   22.17
   2   5  -2  256.00   20.32
   2   5  -2  258.43   21.15
  -2   5   2  269.21   22.02
  -2   5   2  268.74   21.01
   2   5  -2  292.93   20.90
  -2   5   2  266.46   22.23
  -2   5   2  279.30   21.63
  -2  -5   2  266.50   22.89
   2  -5  -2  259.00   21.40
   2  -5  -2  278.63   21.25
  -2  -5   2  252.79   18.99
   2  -5  -2  269.85   19.53
  -2  -5   2  265.65   21.40
   2   5  -1  194.70   16.07
  -2   5   1  212.18   16.96
   2   5  -1  195.03   20.26
  -2   5   1  191.65   15.48
   2   5  -1  204.66   17.38
  -2   5   1  208.50   17.81
  -2   5   1  201.70   17.67
   2  -5  -1  193.55   14.50
   2  -5  -1  214.44   16.94
  -2  -5   1  191.56   16.27
   2  -5  -1  202.06   17.48
  -2  -5   1  201.50   18.00
   2   5   0   13.55    4.71
  -2   5   0   11.02    3.28
   2   5   0   14.03    4.90
   2   5   0   10.37    4.07
   2   5   0   11.39    4.17
  -2   5   0   13.78    4.83
  -2   5   0   12.18    4.55
  -2   5   0   12.22    6.49
   2  -5   0   12.55    4.68
  -2  -5   0   10.62    4.31
   2  -5   0   13.18    3.83
  -2  -5   0   14.96    8.59
   2  -5   0   10.61    2.84
   2   5   1  144.46   12.58
  -2   5  -1  138.06   10.84
  -2   5  -1  115.80   11.54
   2   5   1  134.57   15.07
   2   5   1  116.39   12.05
   2   5   1  121.45   12.10
  -2   5  -1  113.50   11.29
   2  -5   1  117.25   12.47
   2  -5   1  142.01   11.01
  -2  -5  -1  113.91   12.47
  -2  -5  -1  142.70   12.69
   2  -5   1  120.07   11.55
   2   5   2   39.55    6.92
   2   5   2   64.23    7.17
  -2   5  -2   50.52    5.13
   2   5   2   54.15    4.70
   2   5   2   40.05    7.00
   2   5   2   57.34    7.12
  -2   5  -2   37.60    6.74
  -2   5  -2   39.81    6.45
  -2   5  -2   35.72    6.11
   2  -5   2   37.11    6.58
  -2  -5  -2   36.37    7.63
  -2  -5  -2   56.25    4.99
   2  -5   2   35.07    7.18
  -2  -5  -2   56.53   10.96
   2   5   3  651.05   49.07
   2   5   3  633.62   49.26
   2   5   3  643.07   48.69
   2   5   3  643.34   45.63
   2   5   3  628.05   49.13
  -2   5  -3  624.04   48.28
  -2   5  -3  625.02   44.55
  -2   5  -3  654.94   50.73
  -2   5  -3  631.16   49.80
   2  -5   3  637.01   50.12
  -2  -5  -3  637.81   50.86
  -2  -5  -3  652.33   50.24
  -2  -5  -3  645.91   46.53
   2   5   4  101.45   10.35
   2   5   4   93.42    9.84
   2   5   4  102.37   13.52
   2   5   4   85.70    7.84
  -2   5  -4  104.75   11.01
  -2   5  -4   94.12    9.42
   2  -5   4  103.08   12.48
  -2  -5  -4  106.17   16.45
   2  -5   4   99.24   11.40
  -2  -5  -4   87.79   10.24
   2   5   5   30.38    5.69
   2   5   5   31.00    5.51
   2   5   5   28.39    6.88
  -2   5  -5   27.80    5.01
   2  -5   5   30.10    7.72
  -2  -5  -5   29.02    7.18
   2  -5   5   29.94    6.50
   2   5   6  181.81   15.33
   2   5   6  177.65   14.56
   2   5   6  136.13   12.53
  -2   5  -6  127.93   11.53
   2  -5   6  134.56   16.08
   2  -5   6  161.21   16.19
  -2  -5  -6  136.05   15.37
   2   5   7   26.73    5.54
   2   5   7   24.57    5.18
   2  -5   7   25.85    7.00
   2  -5   7   30.27    8.70
  -2  -5  -7   30.27    7.83
   2   5   8  324.05   26.47
   2   5   8  342.01   27.30
   2  -5   8  340.17   32.69
   2  -5   8  338.23   29.65
  -2  -5  -8  312.87   29.34
   2   5   9  113.09   11.83
   2   5   9  116.01   11.31
   2  -5   9  120.79   14.25
   2  -5   9   80.29   14.19
  -2  -5  -9   81.19   13.23
   2   5  10   67.87    7.88
   2   5  10   74.63    9.53
   2  -5  10   65.10   13.22
   2  -5  10   77.05   11.35
  -2  -5 -10   80.40   12.38
   2   5  11  188.48   16.95
   2  -5  11  129.00   17.58
   2  -5  11  184.97   18.14
  -2  -5 -11  126.87   16.05
   2   5  12  357.27   27.90
  -2   5 -12  246.91   23.84
   2  -5  12  365.50   29.90
  -2  -5 -12  248.14   24.27
   2   5  13    2.40    3.06
  -2   5 -13    1.63    3.78
   2  -5  13    1.94    3.70
  -2  -5 -13    1.02    3.77
   2   5  14   11.62    5.50
  -2   5 -14    5.21    3.89
   2  -5  14   11.16    4.03
  -2  -5 -14    2.82    3.83
   2   6 -13  201.87   19.01
  -2   6  13  280.20   21.26
  -2  -6  13  272.73   21.28
   2   6 -12   36.48    7.75
  -2   6  12   49.81    5.77
  -2   6  12   41.40    6.95
  -2  -6  12   53.93    7.66
   2   6 -11   20.94    6.86
  -2   6  11   22.75    4.45
  -2   6  11   24.44    6.39
  -2  -6  11   25.63    6.53
   2   6 -10   87.58   11.81
  -2   6  10  107.79   12.66
  -2  -6  10  107.47   13.14
   2   6  -9  129.42   14.34
   2   6  -9  120.31   11.49
  -2   6   9  134.49   14.90
  -2  -6   9  123.08   14.69
   2   6  -8  352.19   31.08
   2   6  -8  386.56   30.66
  -2   6   8  417.39   35.14
  -2  -6   8  374.97   34.60
   2   6  -7  191.73   16.62
  -2   6   7  155.15   14.51
  -2   6   7  212.01   19.65
  -2  -6   7  201.85   28.26
  -2  -6   7  162.72   17.50
   2   6  -6  285.33   22.92
  -2   6   6  310.17   26.13
  -2   6   6  258.28   21.97
   2  -6  -6  238.63   20.41
  -2  -6   6  241.38   22.47
  -2  -6   6  240.95   25.39
   2   6  -5   29.00    6.11
  -2   6   5   37.31    6.94
   2   6  -5   36.38    6.13
  -2   6   5   33.01    7.23
   2  -6  -5   36.71    6.05
  -2  -6   5   34.21    6.42
  -2  -6   5   41.75    9.36
  -2   6   4  138.84   13.96
   2   6  -4  143.49   13.87
   2   6  -4  145.93   14.08
  -2   6   4  155.95   19.39
   2  -6  -4  149.54   13.57
  -2  -6   4  138.13   16.47
   2  -6  -4  141.16   13.66
  -2  -6   4  156.72   23.39
   2   6  -3  252.76   21.71
   2   6  -3  232.73   19.96
  -2   6   3  267.10   22.96
  -2   6   3  234.55   19.96
   2  -6  -3  176.25   16.90
   2  -6  -3  249.58   20.43
  -2  -6   3  272.28   25.33
  -2   6   2  448.03   37.21
   2   6  -2  604.22   44.81
   2   6  -2  413.95   34.37
  -2   6   2  613.63   45.45
   2  -6  -2  389.22   32.07
  -2  -6   2  381.83   35.17
   2  -6  -2  393.84   33.59
  -2   6   1  701.77   53.71
  -2   6   1  634.08   51.65
   2   6  -1  699.36   54.02
   2   6  -1  641.98   51.97
   2  -6  -1  620.18   49.64
  -2  -6   1  643.23   53.96
   2  -6  -1  621.57   50.97
  -2   6   0  201.73   16.79
  -2   6   0  213.75   19.62
   2   6   0  204.16   18.01
   2   6   0  212.04   19.59
   2  -6   0  199.72   18.91
  -2  -6   0  207.47   20.36
   2  -6   0  216.43   19.08
   2   6   1    0.25    3.24
   2   6   1    2.02    3.95
  -2   6  -1    1.83    3.79
  -2   6  -1    0.09    2.44
   2  -6   1    2.88    3.40
  -2  -6  -1    2.70    4.60
   2  -6   1    3.78    3.77
   2   6   2   39.67   11.28
  -2   6  -2   35.63    5.06
   2   6   2   43.56    8.04
  -2   6  -2   40.43    7.39
   2  -6   2   49.47   13.17
   2  -6   2   42.13    7.36
  -2  -6  -2   45.42    8.90
   2   6   3    2.10    3.01
  -2   6  -3    0.22    2.89
   2   6   3   -0.04    3.23
   2  -6   3    0.64    3.69
   2  -6   3    0.10    3.13
  -2  -6  -3   -0.02    3.78
   2   6   4   19.58    5.86
  -2   6  -4   21.56    5.39
   2   6   4   22.29    6.18
   2  -6   4   21.33    6.72
   2  -6   4   23.72   11.61
  -2  -6  -4   22.13   11.57
   2   6   5   23.76    5.67
   2   6   5   12.49    5.19
  -2   6  -5   16.14    4.63
   2  -6   5   10.65    6.94
   2  -6   5   18.26    6.24
  -2  -6  -5   12.37    6.67
   2   6   6   34.07    6.69
   2   6   6   33.91    9.50
   2  -6   6   32.82   14.25
   2  -6   6   32.06    7.89
  -2  -6  -6   38.18    8.61
   2   6   7   25.02    5.53
   2   6   7   40.38    5.57
   2   6   7   42.76    6.91
   2  -6   7   29.49    9.38
   2  -6   7   39.03    7.93
  -2  -6  -7   27.81    8.44
   2   6   8    1.20    3.06
   2   6   8    1.23    2.46
   2  -6   8    1.04    4.05
   2  -6   8    0.80    5.06
  -2  -6  -8    1.99    4.44
   2   6   9  262.26   20.78
   2   6   9  251.63   19.85
   2  -6   9  136.29   18.68
   2  -6   9  248.58   22.24
  -2  -6  -9  137.05   17.36
   2   6  10   14.04    3.86
   2   6  10   14.14    4.06
   2  -6  10    0.47    6.89
   2  -6  10   13.83    9.60
  -2  -6 -10    1.40    5.89
   2   6  11  245.94   19.15
   2  -6  11  171.78   20.09
   2  -6  11  246.75   21.55
  -2  -6 -11  162.93   17.89
   2   6  12  329.61   23.58
  -2   6 -12  194.30   19.65
   2  -6  12  325.83   25.52
  -2  -6 -12  187.88   18.65
   2   6  13   24.97    3.76
  -2   6 -13   31.87    6.18
   2  -6  13   28.20    8.61
  -2  -6 -13   32.86    5.94
   2   7 -12   52.19    7.35
  -2   7  12   98.59    9.07
  -2  -7  12   97.18    9.19
   2   7 -11    5.99    3.93
  -2   7  11   13.49    4.48
  -2  -7  11    5.65    4.31
   2   7 -10    0.28    2.75
  -2   7  10    0.26    3.22
  -2  -7  10    1.65    3.22
   2   7  -9  183.34   21.83
  -2   7   9  235.57   21.14
  -2  -7   9  219.60   20.85
   2   7  -8  697.84   53.07
   2   7  -8  509.61   43.51
  -2   7   8  741.10   58.57
  -2  -7   8  616.60   53.38
   2   7  -7  112.45   11.00
   2   7  -7   82.43   10.14
  -2   7   7   83.42    9.88
  -2   7   7  118.59   13.18
  -2  -7   7   99.82   14.20
   2   7  -6   96.74   10.44
  -2   7   6  109.40   11.95
  -2   7   6  107.81   12.71
  -2  -7   6  100.17   15.12
   2   7  -5  117.50   12.58
   2   7  -5  143.90   13.63
  -2   7   5  125.32   14.24
  -2   7   5  150.47   15.08
  -2  -7   5  109.09   16.03
   2   7  -4   41.13    7.06
   2   7  -4   36.57    7.13
  -2   7   4   42.75    7.75
  -2   7   4   36.28    7.68
   2  -7  -4   29.70    6.28
  -2  -7   4   31.85    9.69
   2   7  -3    1.26    3.81
  -2   7   3    3.66    3.89
   2   7  -3    1.40    4.10
  -2   7   3    2.09    4.50
  -2  -7   3    1.49    5.50
   2  -7  -3    3.43    3.42
  -2   7   2   16.12    6.86
   2   7  -2    7.84    5.31
   2   7  -2   16.05    6.79
  -2   7   2    7.91    4.90
   2  -7  -2   17.35    5.41
  -2  -7   2   20.31    7.91
   2  -7  -2   15.83    5.14
  -2   7   1   13.31    6.55
   2   7  -1    8.18    6.18
   2   7  -1   14.70    5.60
  -2   7   1   14.72    4.58
   2  -7  -1    7.07    4.88
  -2  -7   1    8.49    7.31
   2  -7  -1    6.99    4.97
  -2   7   0   49.81    7.21
   2   7   0   56.18   10.73
   2   7   0   50.15    8.69
  -2   7   0   54.54   10.58
   2  -7   0   56.16    9.39
  -2  -7   0   59.94   11.76
   2  -7   0   51.24    8.58
  -2   7  -1  800.49   67.89
   2   7   1  818.98   69.60
   2   7   1 1034.72   79.98
  -2   7  -1  984.03   73.85
   2  -7   1  761.25   65.08
  -2  -7  -1  650.88   58.50
   2  -7   1  768.52   65.10
   2   7   2  143.40   22.39
   2   7   2  150.59   15.53
  -2   7  -2  143.77   16.07
   2  -7   2  138.87   16.53
   2  -7   2  141.10   16.18
  -2  -7  -2  137.44   17.53
   2   7   3  102.70   11.76
   2   7   3   90.42   12.15
  -2   7  -3   87.60   11.23
   2  -7   3   82.98   12.01
   2  -7   3   78.57   12.11
  -2  -7  -3   83.51   13.26
   2   7   4   13.81    5.42
   2   7   4   12.49    5.55
  -2   7  -4   10.14    4.85
   2  -7   4    0.17    6.14
   2  -7   4   12.17    6.36
  -2  -7  -4   11.84    6.47
   2   7   5    7.66    4.75
  -2   7  -5    5.95    6.83
   2   7   5    6.53    4.92
   2  -7   5    6.97    5.40
   2  -7   5    8.45    6.18
  -2  -7  -5    8.84    6.18
   2   7   6   16.64    5.58
   2   7   6   28.17    9.55
   2  -7   6   15.93    7.58
   2  -7   6   29.34   11.23
  -2  -7  -6   15.92    7.58
   2   7   7   36.44    6.29
   2   7   7   34.58    6.80
   2  -7   7   48.27    8.38
   2  -7   7   36.33   14.55
  -2  -7  -7   37.29    9.12
   2   7   8    1.42    2.98
   2  -7   8    1.03    4.74
   2  -7   8    0.52    3.73
  -2  -7  -8    1.98    4.40
   2   7   9  166.05   14.08
   2  -7   9  134.77   16.81
   2  -7   9  175.45   16.67
  -2  -7  -9  134.17   15.84
   2   7  10  378.23   27.10
   2  -7  10  247.69   25.49
   2  -7  10  394.09   30.70
  -2  -7 -10  246.60   23.70
  -2   7 -11  107.84   12.97
   2  -7  11  179.74   14.85
  -2  -7 -11  103.87   12.15
  -2   8  10   44.93    6.46
  -2  -8  10   43.76    6.73
   2   8  -9    9.73    5.01
  -2   8   9   19.54    5.17
  -2  -8   9   20.36    8.91
   2   8  -8   29.22    4.04
  -2   8   8   42.14    7.07
  -2  -8   8   39.31    7.57
   2   8  -7   51.89    6.24
  -2   8   7   46.67    9.37
  -2   8   7   55.13    8.30
  -2  -8   7   45.77    9.52
   2   8  -6   34.90    5.48
  -2   8   6   20.90    5.84
  -2   8   6   37.56    7.06
  -2  -8   6   29.10    8.45
   2   8  -5    1.58    3.07
   2   8  -5    3.10    3.22
  -2   8   5    4.50    6.57
  -2   8   5    2.70    3.78
  -2  -8   5   -0.56    5.35
   2   8  -4    1.97    3.16
   2   8  -4    1.00    3.48
  -2   8   4   -0.05    3.88
  -2   8   4    2.95    3.47
  -2  -8   4    0.97    8.40
  -2  -8   4   -0.52    4.90
   2   8  -3   23.01    6.80
   2   8  -3   19.35    5.70
  -2   8   3   22.18    7.55
  -2   8   3   21.51    5.94
  -2  -8   3   22.47    8.78
   2   8  -2  675.79   52.12
  -2   8   2  479.15   42.73
   2   8  -2  450.75   39.88
  -2   8   2  628.52   47.97
  -2  -8   2  440.11   51.48
   2  -8  -2  406.94   40.76
   2   8  -1  679.33   54.66
   2   8  -1  584.86   51.16
  -2   8   1  632.11   54.91
  -2   8   1  670.71   52.64
   2  -8  -1  586.90   50.71
  -2  -8   1  628.60   58.18
  -2   8   0  440.72   47.79
   2   8   0  558.16   44.72
   2   8   0  430.79   39.64
  -2   8   0  540.99   44.68
   2  -8   0  408.72   37.16
  -2  -8   0  437.48   43.47
   2   8   1   21.29    6.64
   2   8   1   18.06    8.08
  -2   8  -1   20.10    4.52
  -2   8  -1   20.38   12.65
   2  -8   1    8.60    6.47
   2  -8   1   18.68    6.05
  -2  -8  -1   20.98    8.42
   2   8   2  136.77   16.12
   2   8   2  193.42   17.43
  -2   8  -2  135.42   15.20
   2  -8   2   70.83   12.44
   2  -8   2  118.34   14.04
  -2  -8  -2  128.20   16.75
   2   8   3  171.47   17.08
  -2   8  -3  150.48   16.04
   2   8   3  157.36   17.35
   2  -8   3  157.43   20.99
   2  -8   3  145.23   16.16
  -2  -8  -3  149.60   18.63
   2   8   4    1.61    7.45
  -2   8  -4    2.59    3.78
   2   8   4    6.66    7.19
   2  -8   4    4.34    4.20
   2  -8   4    2.51    4.43
  -2  -8  -4    1.87    5.12
   2   8   5   24.88    6.33
   2   8   5   27.92    6.53
  -2   8  -5   24.37    8.38
   2  -8   5   26.38   10.64
  -2  -8  -5   24.52    7.91
   2  -8   5   24.69    7.15
   2   8   6   37.46    6.82
   2   8   6   42.29    7.15
   2  -8   6   35.11    8.20
   2  -8   6   41.76    7.34
  -2  -8  -6   34.35    8.48
   2   8   7  382.66   28.43
   2   8   7  225.91   19.35
   2  -8   7  229.55   22.90
   2  -8   7  386.66   33.28
  -2  -8  -7  227.05   22.57
   2   8   8   11.05    3.80
   2  -8   8    5.54    5.42
   2  -8   8   11.03    4.38
  -2  -8  -8    4.99    5.31
   2   8   9   69.88    6.84
   2  -8   9   43.04    8.37
   2  -8   9   74.13    7.99
  -2  -8  -9   42.43    7.89
  -2   9   7    0.23    2.09
  -2  -9   7    0.35    2.52
   2   9  -6   77.77    7.07
  -2   9   6   76.58    8.33
  -2   9   6   62.50    7.19
  -2  -9   6   58.14    9.83
   2   9  -5   35.16    7.24
  -2   9   5   14.84    8.68
  -2   9   5   34.36    5.79
  -2  -9   5   22.02    7.33
   2   9  -4   22.34    5.05
   2   9  -4   20.98    4.52
  -2   9   4   23.79    6.07
  -2   9   4   21.30    4.98
  -2  -9   4   -1.06    7.33
   2   9  -3   41.03    7.56
   2   9  -3   59.61    7.27
  -2   9   3   57.23   10.09
  -2   9   3   44.69    8.30
  -2  -9   3   16.20    8.97
   2   9  -2    1.82    4.01
   2   9  -2    2.90    3.44
  -2   9   2    1.98    4.48
  -2   9   2    2.56    2.91
  -2  -9   2    1.74    5.22
   2   9  -1   85.07   13.58
   2   9  -1   46.31    9.42
  -2   9   1   48.91   15.73
  -2   9   1   83.18    8.19
  -2  -9   1   45.26   10.63
   2   9   0   11.20    5.27
   2   9   0   13.82    6.07
  -2   9   0   10.75    3.44
  -2   9   0   13.25    9.90
  -2  -9   0   12.08   12.82
   2  -9   0   -0.07    4.00
   2   9   1 1108.39   93.66
   2   9   1 1628.75  125.35
  -2   9  -1 1115.86   99.85
   2  -9   1  964.81   79.16
  -2  -9  -1 1079.12   94.22
   2   9   2   25.41    7.26
   2   9   2   11.35    6.05
  -2   9  -2   23.87    6.50
   2  -9   2    8.76    5.12
  -2  -9  -2   27.87    9.54
   2   9   3   35.56    7.64
   2   9   3   53.55   11.83
  -2   9  -3   35.38    6.81
   2  -9   3   31.14    6.00
   2  -9   3   33.93    6.43
  -2  -9  -3   33.10    9.33
   2   9   4    8.74    4.89
   2   9   4   17.45    4.97
  -2   9  -4    7.90    4.02
   2  -9   4   15.52    3.97
   2  -9   4    7.36    4.16
  -2  -9  -4    5.47    9.56
   2   9   5    6.88    3.82
   2   9   5    8.31    4.06
   2  -9   5    8.04    3.31
   2  -9   5    0.73    6.33
  -2  -9  -5    3.98    4.94
   2   9   6  118.18   10.45
   2   9   6   67.88    7.40
   2  -9   6   61.02    8.12
   2  -9   6  111.67    9.48
  -2  -9  -6   63.65    9.45
   2   9   7   49.90    8.36
   2  -9   7   29.32    5.35
  -2  -9  -7   31.15    6.22
   2  10  -2   18.94    4.90
   2  10  -2   18.10    3.76
  -2  10   2   20.08    5.30
  -2 -10   2    3.76    9.06
   2  10  -1   42.76    6.73
   2  10  -1   46.07    5.47
  -2  10   1   44.52    6.99
  -2 -10   1   -0.59    6.44
   2  10   0  115.24   16.95
   2  10   0  169.66   13.39
  -2  10   0  115.81   12.36
   2  10   1  131.00   13.58
   2  10   1  161.81   13.21
  -2  10  -1  125.21   12.50
  -2 -10  -1  116.60   13.06
   3   0 -16    0.01    2.30
  -3   0  16    0.38    1.97
   3   0 -15    4.18    3.55
   3   0 -15    0.16    2.07
  -3   0  15    1.28    5.04
   3   0 -14    0.09    2.13
   3   0 -14   -0.12    3.20
  -3   0  14    1.09    2.89
   3   0 -13  557.75   48.59
   3   0 -13  671.17   52.76
  -3   0  13  686.79   55.71
   3   0 -12    0.43    3.32
   3   0 -12    0.13    2.40
  -3   0  12    0.18    2.97
   3   0 -11    2.10    6.74
   3   0 -11    8.74    5.58
  -3   0  11    4.95    4.87
   3   0 -10   -0.09    2.98
   3   0 -10    0.21    2.31
  -3   0  10    0.27    2.74
  -3   0  10    0.25    1.63
   3   0  -9  141.89   15.92
   3   0  -9  121.55   10.63
   3   0  -9  111.82   12.58
  -3   0   9  146.57   13.49
  -3   0   9  141.76   11.20
   3   0  -8    4.02    2.41
   3   0  -8    0.76    1.69
   3   0  -8    0.86    3.31
   3   0  -8    0.31    2.99
  -3   0   8    0.74    2.18
  -3   0   8    0.68    2.29
  -3   0   8    0.63    2.68
  -3   0   8   -0.15    1.51
   3   0  -7  228.03   18.90
   3   0  -7  254.92   19.17
   3   0  -7  238.91   20.51
   3   0  -7  227.22   16.37
  -3   0   7  263.01   19.11
  -3   0   7  260.33   19.10
  -3   0   7  255.31   21.50
  -3   0   7  262.64   20.18
   3   0  -6    0.69    1.09
   3   0  -6    0.39    4.30
   3   0  -6    1.15    2.30
   3   0  -6    0.25    1.95
  -3   0   6    0.38    2.11
  -3   0   6    0.18    1.77
  -3   0   6    0.02    1.74
  -3   0   6    0.31    0.65
   3   0  -5  327.01   23.29
   3   0  -5  335.43   21.60
   3   0  -5  333.21   24.99
   3   0  -5  323.53   24.08
  -3   0   5  313.62   22.08
  -3   0   5  334.18   21.34
  -3   0   5  325.33   23.09
  -3   0   5  326.35   23.70
   3   0  -4    0.21    2.27
   3   0  -4    1.67    0.84
   3   0  -4    0.37    2.35
   3   0  -4    1.85    1.98
  -3   0   4    0.86    1.87
  -3   0   4    0.12    1.98
  -3   0   4    1.84    2.22
  -3   0   4    0.46    1.25
   3   0  -3   69.05    5.88
   3   0  -3   43.05    5.51
   3   0  -3   47.63    2.88
   3   0  -3   45.20    4.62
  -3   0   3   69.78    5.98
  -3   0   3   44.33    5.45
  -3   0   3   71.87    6.47
  -3   0   3   71.00    5.99
  -3   0   3   47.12    4.40
   3   0  -2    0.28    1.42
   3   0  -2    0.29    1.68
   3   0  -2    0.50    1.69
   3   0  -2    1.39    2.97
  -3   0   2    0.21    1.45
  -3   0   2    0.03    1.66
  -3   0   2    1.88    1.79
  -3   0   2    0.32    2.65
   3   0  -1 1311.17   95.62
   3   0  -1 1555.39  113.58
   3   0  -1 1285.56   92.21
   3   0  -1 1631.64  117.52
  -3   0   1 1551.20  113.05
  -3   0   1 1300.13   93.45
  -3   0   1 1572.20  104.95
  -3   0   1 1599.42  115.10
  -3   0   1 1380.45  100.74
   3   0   0    1.99    0.71
   3   0   0    9.28    1.91
   3   0   0    1.34    2.05
   3   0   0    0.76    2.51
   3   0   0    1.14    1.15
  -3   0   0    0.47    2.42
  -3   0   0    3.65    2.20
  -3   0   0    6.49    1.26
  -3   0   0    0.70    1.76
   3   0   1 8658.35  793.08
   3   0   1 7931.36  720.11
   3   0   1 8019.44  736.63
   3   0   1 8236.85  761.39
   3   0   1 7354.09  664.05
  -3   0  -1 8169.61  746.78
  -3   0  -1 7740.60  698.51
  -3   0  -1 8149.12  752.97
   3   0   2    0.19    3.22
   3   0   2    0.93    1.32
   3   0   2    2.01    1.75
   3   0   2    0.61    0.31
   3   0   2    2.21    0.36
   3   0   2    0.08    1.28
  -3   0  -2    0.07    1.97
  -3   0  -2    0.90    1.89
   3   0   3    0.73    1.37
   3   0   3    0.49    1.11
   3   0   3    0.62    1.54
   3   0   3    0.41    1.46
  -3   0  -3    0.54    1.44
  -3   0  -3    0.07    1.02
   3   0   4    0.10    1.52
   3   0   4    0.32    1.96
   3   0   4    0.41    1.22
   3   0   4    0.46    1.49
  -3   0  -4    0.30    1.18
  -3   0  -4    0.33    1.68
  -3   0  -4    0.00    1.90
   3   0   5    3.48    3.87
   3   0   5    1.28    1.73
   3   0   5    1.29    1.59
   3   0   5    1.66    2.41
  -3   0  -5    1.23    2.50
  -3   0  -5    6.77    1.57
   3   0   6    0.18    1.53
   3   0   6    0.55    2.04
   3   0   6    0.71    1.18
   3   0   6    0.83    2.29
  -3   0  -6    2.52    1.13
  -3   0  -6    0.30    2.29
   3   0   7  363.59   26.93
   3   0   7  422.73   29.38
   3   0   7  360.99   30.79
  -3   0  -7  366.21   27.70
   3   0   8    0.15    1.57
   3   0   8    0.13    2.02
   3   0   8    0.10    2.41
  -3   0  -8    0.23    3.05
  -3   0  -8    1.21    2.21
   3   0   9   15.50    4.35
   3   0   9   15.49    5.24
   3   0  10   27.20    5.41
   3   0  10   11.44    6.00
   3   0  11  216.60   20.78
   3   0  11  228.50   19.87
   3   0  12    0.27    2.61
   3   0  12   -0.23    2.00
   3   0  13  650.56   53.44
   3   0  13  651.41   55.46
   3   0  14    0.76    4.03
   3   0  14    2.61    2.84
   3   0  15    3.32    4.14
   3   0  15    1.79    2.23
   3   0  16   -0.19    2.10
   3   1 -16    6.84    4.19
  -3   1  16    5.07    3.70
  -3  -1  16    4.68    2.37
  -3   1  15    7.69    4.44
   3   1 -15    4.01    4.80
   3  -1 -15    3.62    4.04
   3  -1 -15    6.70    3.11
  -3  -1  15    7.07    3.38
   3   1 -14   76.92    8.50
   3   1 -14   75.90   11.68
  -3   1  14   81.56   10.87
   3  -1 -14   82.88    9.45
   3  -1 -14   68.70   14.64
  -3  -1  14   78.67    9.48
   3   1 -13   45.69    6.73
  -3   1  13   52.11    9.04
   3   1 -13   28.41    8.69
   3  -1 -13   26.27    7.66
   3  -1 -13   48.11    7.21
  -3  -1  13   48.74    7.82
   3   1 -12  154.03   17.20
   3   1 -12  144.60   13.81
  -3   1  12  149.10   16.14
   3  -1 -12  150.71   16.39
  -3  -1  12  151.04   14.99
   3  -1 -12  147.29   14.45
  -3  -1  12  134.70   12.59
   3   1 -11  677.70   53.30
   3   1 -11  650.76   55.42
  -3   1  11  694.81   57.04
   3  -1 -11  704.24   55.58
  -3  -1  11  705.99   56.44
   3  -1 -11  628.31   58.53
  -3  -1  11  643.76   49.64
   3   1 -10  433.15   37.56
   3   1 -10  488.78   37.96
  -3   1  10  506.68   41.11
   3  -1 -10  423.00   36.11
   3  -1 -10  490.89   38.48
  -3  -1  10  518.34   40.52
  -3  -1  10  494.92   37.31
   3   1  -9  284.92   22.43
  -3   1   9  291.00   23.91
   3   1  -9  256.77   27.58
   3   1  -9  246.24   19.62
  -3   1   9  266.55   19.15
   3  -1  -9  265.26   24.98
   3  -1  -9  245.10   21.54
   3  -1  -9  243.19   19.06
  -3  -1   9  262.20   20.07
  -3  -1   9  282.81   22.49
  -3   1   8  932.36   70.19
   3   1  -8  860.02   74.01
   3   1  -8  919.09   71.88
   3   1  -8  904.54   68.50
   3   1  -8  934.09   70.38
  -3   1   8  926.92   66.58
  -3   1   8 1022.52   77.63
  -3   1   8  947.06   71.31
   3  -1  -8  933.26   69.14
  -3  -1   8  974.05   73.62
  -3  -1   8  937.39   69.52
   3  -1  -8  893.49   70.31
  -3  -1   8  953.20   71.45
   3  -1  -8  944.24   71.61
  -3  -1   8  950.90   72.61
   3   1  -7    2.80    4.29
   3   1  -7   20.71    6.29
   3   1  -7    1.90    4.60
  -3   1   7   20.84    4.55
   3   1  -7    3.09    2.60
  -3   1   7   21.41    3.97
  -3   1   7   29.23    4.35
   3  -1  -7    1.37    3.61
  -3  -1   7   20.18    3.47
   3  -1  -7   21.21    4.25
  -3  -1   7   20.61    3.92
   3  -1  -7    2.08    4.27
  -3  -1   7   22.01    4.22
  -3  -1   7   24.85    3.33
  -3   1   6   25.80    4.51
  -3   1   6   54.91    5.84
   3   1  -6   17.29    4.05
   3   1  -6   27.59    5.33
   3   1  -6   24.30    4.98
   3   1  -6   25.82    3.31
  -3   1   6   17.47    4.05
  -3   1   6   24.51    3.30
  -3  -1   6   23.90    2.16
   3  -1  -6   27.52    2.91
   3  -1  -6   16.52    5.45
  -3  -1   6   17.86    3.56
   3  -1  -6   44.65    5.80
  -3  -1   6   17.20    3.94
   3  -1  -6   18.24    4.41
  -3  -1   6   18.17    3.03
  -3  -1   6   17.65    4.24
   3   1  -5   43.75    4.01
   3   1  -5   42.93    5.79
   3   1  -5   28.60    4.72
  -3   1   5   44.41    5.72
  -3   1   5   40.90    3.58
  -3   1   5   30.02    4.77
   3  -1  -5   44.16    6.13
   3  -1  -5   30.46    4.86
   3  -1  -5   41.86    3.29
   3  -1  -5   45.53    6.64
  -3  -1   5   35.46    4.32
  -3  -1   5   40.54    3.37
  -3  -1   5   33.58    4.76
  -3  -1   5   32.04    4.87
  -3  -1   5   38.36    4.05
  -3   1   4 2673.09  213.65
   3   1  -4 2866.51  227.54
   3   1  -4 2868.97  232.19
   3   1  -4 2861.17  229.57
   3   1  -4 2723.88  217.35
  -3   1   4 2687.62  215.63
  -3   1   4 2759.50  223.45
  -3   1   4 2726.57  216.16
   3  -1  -4 2949.08  237.89
  -3  -1   4 2619.69  208.70
  -3  -1   4 2734.78  215.69
   3  -1  -4 2739.48  218.73
   3  -1  -4 2820.55  216.66
   3  -1  -4 2800.31  222.46
  -3  -1   4 2660.21  213.13
  -3  -1   4 2679.92  214.44
   3   1  -3 3881.95  322.15
   3   1  -3 3662.44  303.30
   3   1  -3 3899.79  325.16
   3   1  -3 3946.49  322.18
   3   1  -3 3841.95  318.15
  -3   1   3 3959.81  331.59
  -3   1   3 3723.78  308.46
  -3   1   3 3717.92  308.69
   3  -1  -3 3783.03  297.65
   3  -1  -3 3912.03  307.86
   3  -1  -3 3912.01  324.43
   3  -1  -3 3783.53  312.83
  -3  -1   3 3652.26  303.10
  -3  -1   3 3622.00  299.72
   3  -1  -3 3916.51  327.44
  -3  -1   3 3741.56  309.44
  -3  -1   3 3809.55  315.98
  -3  -1   3 3911.63  320.61
   3   1  -2 1649.71  120.66
   3   1  -2 1588.77  120.77
   3   1  -2 1726.55  126.80
   3   1  -2 1454.74  107.52
   3   1  -2 1630.72  116.75
   3   1  -2 1400.08  103.47
  -3   1   2 1630.16  122.14
  -3   1   2 1504.34  111.06
  -3   1   2 1591.98  117.98
   3  -1  -2 1681.80  124.82
   3  -1  -2 1630.43  122.04
  -3  -1   2 1498.86  110.70
   3  -1  -2 1484.85  108.88
  -3  -1   2 1623.55  116.76
  -3  -1   2 1444.09  106.84
  -3  -1   2 1586.39  117.07
   3   1  -1 3154.66  247.26
   3   1  -1 3069.16  245.34
  -3   1   1 3039.39  243.32
   3   1  -1 2685.33  214.11
   3   1  -1 3264.37  256.29
   3   1  -1 2733.55  216.25
  -3   1   1 3167.84  253.58
   3  -1  -1 2711.52  213.06
   3  -1  -1 3163.69  253.33
   3  -1  -1 2833.86  223.80
  -3  -1   1 2760.36  220.06
  -3  -1   1 2905.43  232.53
  -3  -1   1 3098.57  242.02
  -3  -1   1 2795.19  221.34
   3  -1  -1 3051.52  244.86
   3   1   0 5379.01  464.20
   3   1   0 4622.41  397.50
  -3   1   0 5495.63  473.18
   3   1   0 5583.35  470.98
   3   1   0 4772.55  406.59
   3   1   0 5217.06  440.37
  -3   1   0 5207.82  433.05
  -3   1   0 5225.53  451.88
   3  -1   0 4853.02  413.54
   3  -1   0 4881.19  405.70
   3  -1   0 5395.16  465.30
   3  -1   0 4838.41  408.19
  -3  -1   0 4678.78  403.43
   3  -1   0 5492.01  478.51
  -3  -1   0 5284.95  449.31
  -3  -1   0 4686.69  402.54
  -3  -1   0 5089.68  439.61
  -3   1  -1    8.39    1.62
   3   1   1    9.49    1.78
  -3   1  -1    9.82    0.93
   3   1   1   10.20    3.19
   3   1   1   12.76    2.10
   3   1   1   11.08    2.97
   3   1   1   10.88    1.81
  -3   1  -1    8.49    5.45
  -3   1  -1    9.55    3.00
   3  -1   1   13.54    2.21
   3  -1   1   11.44    2.33
   3  -1   1    8.57    5.41
  -3  -1  -1    8.31    3.23
   3  -1   1    9.78    3.10
  -3  -1  -1   12.34    1.91
   3  -1   1   12.09    1.07
  -3  -1  -1   10.92    1.08
   3   1   2 3544.54  288.00
  -3   1  -2 3681.00  302.66
   3   1   2 3661.40  300.72
   3   1   2 3869.98  305.38
   3   1   2 3375.89  277.00
   3   1   2 3365.95  269.21
  -3   1  -2 3532.41  289.67
   3   1   2 3460.47  277.62
   3  -1   2 3529.88  285.91
   3  -1   2 3639.88  299.76
   3  -1   2 3452.50  279.27
  -3  -1  -2 3319.80  273.61
  -3  -1  -2 3627.39  298.81
  -3  -1  -2 3460.97  271.64
   3  -1   2 3793.70  311.98
   3   1   3 1446.00  105.86
   3   1   3 1434.06  100.80
   3   1   3 1439.38  106.40
   3   1   3 1573.94  108.39
   3   1   3 1432.80  106.07
  -3   1  -3 1504.08  111.66
   3   1   3 1417.79   99.32
  -3   1  -3 1415.38  105.21
   3  -1   3 1484.53  110.79
   3  -1   3 1420.86  102.87
   3  -1   3 1427.27  105.78
  -3  -1  -3 1299.58   97.54
  -3  -1  -3 1381.51  102.59
  -3  -1  -3 1498.12  103.56
   3  -1   3 1345.28  100.82
   3   1   4    2.57    2.55
   3   1   4    3.69    0.97
   3   1   4    5.46    1.00
   3   1   4    6.22    2.19
  -3   1  -4    7.71    2.16
   3   1   4    2.92    2.82
   3   1   4    7.13    1.56
  -3   1  -4    8.78    2.87
  -3   1  -4    3.76    2.05
   3  -1   4    7.33    4.47
   3  -1   4    2.53    2.27
   3  -1   4    7.19    2.24
  -3  -1  -4    6.73    2.22
   3  -1   4    2.54    3.17
  -3  -1  -4    2.80    3.08
  -3  -1  -4    7.60    1.01
  -3   1  -5  140.64    9.83
   3   1   5  142.44    8.30
   3   1   5  124.45    7.86
   3   1   5  136.97   10.95
   3   1   5  139.37    8.16
   3   1   5  139.34   11.32
  -3   1  -5  146.81   10.73
   3   1   5  124.23    9.16
  -3   1  -5  127.56   11.36
   3  -1   5  125.16   13.33
   3  -1   5  139.95   10.06
  -3  -1  -5  127.93    9.34
   3  -1   5  137.66   10.78
   3  -1   5  121.69    8.97
  -3  -1  -5  131.92    8.22
  -3  -1  -5  142.66   12.00
   3   1   6  503.08   36.93
   3   1   6  515.82   37.76
   3   1   6  532.29   36.05
  -3   1  -6  539.43   38.15
  -3   1  -6  531.42   40.48
  -3   1  -6  546.57   36.61
   3  -1   6  504.21   37.03
   3  -1   6  522.87   35.32
  -3  -1  -6  548.53   40.58
   3  -1   6  546.37   39.86
  -3  -1  -6  525.84   35.62
   3  -1   6  524.21   36.70
   3   1   7 1756.09  137.94
  -3   1  -7 1644.64  133.91
  -3   1  -7 1747.85  135.80
   3   1   7 1767.07  138.68
   3  -1   7 1768.21  140.42
  -3  -1  -7 1676.49  133.44
   3  -1   7 1700.34  137.98
   3  -1   7 1778.38  137.07
   3   1   8  355.55   27.72
  -3   1  -8  358.84   26.77
   3   1   8  356.40   27.39
  -3   1  -8  297.08   26.42
   3  -1   8  358.82   27.98
   3  -1   8  359.18   26.09
   3  -1   8  309.43   24.81
   3   1   9   94.33   10.15
   3   1   9   93.56   10.59
   3  -1   9   82.17    9.31
   3  -1   9   94.06    8.76
   3  -1   9   93.24   10.58
   3   1  10    9.43    4.86
   3   1  10    8.77    7.49
  -3   1 -10    0.77    3.20
   3  -1  10    4.24    3.84
   3  -1  10    8.58    8.15
   3  -1  10    7.94    3.24
   3   1  11  542.52   44.68
   3   1  11  562.66   46.20
   3  -1  11  538.62   41.82
   3  -1  11  546.26   45.20
   3   1  12    8.99    5.19
   3   1  12   13.18    5.88
   3  -1  12    9.07    5.93
   3  -1  12    9.69    5.94
   3   1  13   98.97   12.55
   3   1  13  100.14   11.64
   3  -1  13  111.51   13.48
   3   1  14  160.66   14.85
   3   1  14  158.14   20.62
   3  -1  14  164.54   16.29
   3   1  15  909.27   71.42
   3   1  15  912.73   70.74
   3  -1  15  945.72   74.47
  -3  -1 -16   15.17    5.21
   3   2 -16   64.32    9.08
  -3   2  16  113.70   14.05
  -3   2  15   61.04    8.91
   3   2 -15   67.88   10.10
   3  -2 -15   64.25    7.77
   3  -2 -15   59.44    7.08
  -3   2  14    2.99    4.21
   3   2 -14    1.51    4.75
   3  -2 -14    1.25    5.85
   3  -2 -14    2.66    3.17
  -3  -2  14    2.14    2.46
   3   2 -13   30.01    8.84
   3   2 -13   40.72    6.05
  -3   2  13   38.72    8.27
   3  -2 -13   30.22    6.97
  -3  -2  13   37.03    5.90
  -3  -2  13   37.43    6.12
   3  -2 -13   38.40    6.94
   3   2 -12    2.78    4.75
   3   2 -12    0.75    2.87
  -3   2  12    1.31    4.21
   3  -2 -12    2.36    3.84
  -3  -2  12    1.54    2.95
   3  -2 -12    1.06    3.52
  -3  -2  12    0.88    2.76
   3   2 -11  470.01   40.35
   3   2 -11  361.05   29.62
  -3   2  11  368.08   32.31
   3  -2 -11  381.95   32.13
   3  -2 -11  422.05   40.87
  -3  -2  11  382.96   31.25
  -3  -2  11  360.76   29.52
   3   2 -10   14.82    7.41
   3   2 -10    8.49    6.43
  -3   2  10   13.80    6.03
   3  -2 -10   14.50    5.30
   3  -2 -10    8.17    5.46
  -3  -2  10   14.16    7.08
  -3  -2  10   13.49    4.20
   3   2  -9  105.15   12.13
   3   2  -9   90.01    9.69
  -3   2   9   92.46   11.00
   3  -2  -9   89.59   13.92
   3  -2  -9  122.91   12.45
  -3  -2   9   95.09    9.47
  -3  -2   9   89.83    9.27
   3   2  -8    2.08    4.21
   3   2  -8    2.19    7.48
   3   2  -8    3.92    2.88
   3   2  -8    5.92    3.20
  -3   2   8    5.84    3.30
  -3   2   8    4.97    3.91
   3  -2  -8    2.13    3.81
  -3  -2   8    4.40    2.41
  -3  -2   8    8.01    3.01
  -3  -2   8    5.00    3.04
   3  -2  -8    5.29    3.68
  -3  -2   8    5.88    2.96
   3   2  -7   51.48    8.10
   3   2  -7   51.46   10.83
   3   2  -7   51.52    5.95
   3   2  -7   64.27    6.99
  -3   2   7   61.55    9.67
  -3   2   7   72.13    7.95
   3  -2  -7   39.34    4.63
  -3  -2   7   60.14    6.58
   3  -2  -7   51.80    7.29
  -3  -2   7   59.40    5.66
   3  -2  -7   61.07    7.30
  -3  -2   7   63.28    6.56
  -3  -2   7   57.17    6.16
  -3   2   6  382.68   27.08
   3   2  -6  388.58   27.72
   3   2  -6  381.54   29.68
   3   2  -6  376.05   28.34
   3   2  -6  347.00   25.84
  -3   2   6  358.62   26.85
  -3   2   6  356.30   26.41
   3  -2  -6  379.22   28.95
  -3  -2   6  377.14   29.45
  -3  -2   6  353.87   24.74
  -3  -2   6  363.18   26.48
  -3  -2   6  377.84   24.61
   3  -2  -6  348.06   23.82
   3  -2  -6  364.66   27.14
  -3  -2   6  355.12   26.37
   3   2  -5  976.49   72.59
   3   2  -5 1142.14   83.11
  -3   2   5  991.36   73.83
   3   2  -5 1143.57   81.25
   3   2  -5 1164.32   87.46
  -3   2   5 1119.24   80.56
   3   2  -5 1151.65   84.92
  -3   2   5  981.20   73.17
  -3   2   5 1139.84   85.07
   3  -2  -5 1106.03   82.21
   3  -2  -5 1164.37   87.17
   3  -2  -5  980.37   73.25
  -3  -2   5  984.60   72.31
   3  -2  -5  979.71   69.02
  -3  -2   5 1125.54   83.60
  -3  -2   5  957.85   69.60
  -3  -2   5 1093.87   79.15
  -3  -2   5  955.38   71.12
   3  -2  -5 1201.66   82.74
  -3   2   4  349.15   25.81
  -3   2   4  347.98   23.90
   3   2  -4  344.14   23.74
   3   2  -4  334.49   23.75
   3   2  -4  338.71   24.29
   3   2  -4  344.50   23.76
  -3   2   4  347.32   24.49
   3  -2  -4  346.92   24.67
   3  -2  -4  343.91   21.30
  -3  -2   4  346.04   23.37
  -3  -2   4  340.05   24.28
   3  -2  -4  336.32   25.36
  -3  -2   4  348.13   24.69
   3  -2  -4  353.62   21.67
   3  -2  -4  344.26   24.39
  -3  -2   4  340.87   22.97
  -3  -2   4  347.13   23.99
  -3   2   3  624.34   43.41
   3   2  -3  641.62   47.26
  -3   2   3  639.06   44.84
   3   2  -3  616.10   42.49
   3   2  -3  645.88   44.55
   3   2  -3  664.65   45.73
   3   2  -3  605.21   42.77
   3   2  -3  650.13   45.37
  -3   2   3  660.26   47.54
   3  -2  -3  655.67   41.12
   3  -2  -3  591.56   41.68
  -3  -2   3  653.67   45.94
  -3  -2   3  629.24   43.70
   3  -2  -3  613.33   43.85
   3  -2  -3  658.81   51.39
   3  -2  -3  644.20   41.33
  -3  -2   3  602.32   42.99
  -3  -2   3  640.05   43.70
   3   2  -2   86.98    7.46
   3   2  -2   67.27    5.82
   3   2  -2   86.99    6.64
   3   2  -2   67.28    6.51
   3   2  -2   81.21    6.07
   3   2  -2   89.53    8.30
  -3   2   2   83.37    8.00
  -3   2   2   65.74    7.55
  -3   2   2   87.04    7.47
   3  -2  -2   86.64    7.90
   3  -2  -2   68.53    3.91
   3  -2  -2   87.41    4.93
   3  -2  -2   68.37    6.07
   3  -2  -2   84.05    8.34
  -3  -2   2   68.57    5.78
  -3  -2   2   81.97    6.72
  -3  -2   2   70.21    6.86
  -3  -2   2   81.83    6.97
   3   2  -1  113.94    8.55
   3   2  -1  129.80   10.30
  -3   2   1  116.58    9.64
  -3   2   1  123.97   10.53
   3   2  -1  127.17    8.21
   3   2  -1  121.73    7.72
   3   2  -1  114.72    9.01
  -3   2   1  118.35    8.19
   3  -2  -1  121.03    6.75
   3  -2  -1  121.50   10.63
  -3  -2   1  159.16   10.65
   3  -2  -1  112.03    8.00
  -3  -2   1  117.52    9.48
  -3  -2   1  122.51    9.65
  -3  -2   1  122.25    9.24
   3  -2  -1  120.31    7.11
   3  -2  -1  120.27   10.31
  -3   2   0  517.68   36.92
   3   2   0  454.09   31.28
  -3   2   0  553.97   39.36
   3   2   0  533.10   37.53
   3   2   0  467.96   32.11
   3   2   0  623.68   37.65
   3   2   0  606.88   36.53
  -3   2   0  577.75   36.13
   3  -2   0  477.38   31.19
  -3  -2   0  509.05   35.86
  -3  -2   0  545.93   39.73
   3  -2   0  539.06   34.30
  -3  -2   0  444.10   31.08
   3  -2   0  520.51   40.37
  -3  -2   0  459.60   31.81
   3  -2   0  557.11   39.94
  -3   2  -1 2887.94  234.76
   3   2   1 2664.51  212.58
  -3   2  -1 2595.05  198.05
   3   2   1 2531.19  198.41
  -3   2  -1 2622.25  203.57
   3   2   1 2721.71  214.24
  -3   2  -1 2688.04  215.37
   3  -2   1 2570.62  197.38
   3  -2   1 2781.70  223.18
  -3  -2  -1 2489.90  197.71
  -3  -2  -1 2475.93  195.55
  -3  -2  -1 2750.32  217.80
   3  -2   1 2630.08  204.56
   3  -2   1 2686.88  218.76
  -3  -2  -1 2590.55  207.45
   3   2   2  344.74   24.58
   3   2   2  342.93   23.41
   3   2   2  329.84   23.17
  -3   2  -2  379.19   21.67
   3   2   2  348.49   23.02
  -3   2  -2  353.98   23.63
   3   2   2  330.32   23.44
  -3   2  -2  358.95   26.15
   3  -2   2  344.75   24.76
   3  -2   2  355.47   26.11
   3  -2   2  357.09   22.09
   3  -2   2  344.79   23.12
  -3  -2  -2  337.99   23.77
  -3  -2  -2  367.31   26.00
   3   2   3  579.17   40.89
   3   2   3  580.13   40.48
  -3   2  -3  597.44   41.86
   3   2   3  579.07   38.80
   3   2   3  569.11   40.32
   3   2   3  579.63   38.80
  -3   2  -3  615.45   44.66
  -3   2  -3  551.81   36.30
   3  -2   3  577.26   40.91
   3  -2   3  596.99   43.86
  -3  -2  -3  587.65   41.63
   3  -2   3  599.11   38.62
  -3  -2  -3  572.53   40.93
   3  -2   3  520.31   36.34
   3   2   4  415.30   28.71
   3   2   4  431.34   30.78
  -3   2  -4  442.73   30.33
   3   2   4  438.26   30.76
   3   2   4  424.63   30.62
   3   2   4  422.04   27.99
  -3   2  -4  459.60   33.74
  -3   2  -4  437.56   31.63
   3  -2   4  440.60   30.93
   3  -2   4  426.99   30.10
   3  -2   4  446.07   33.22
   3  -2   4  443.10   28.56
  -3  -2  -4  443.68   31.08
  -3  -2  -4  427.16   31.19
   3   2   5  194.73   12.82
   3   2   5  190.51   13.79
   3   2   5  185.04   14.54
   3   2   5  176.24   17.34
   3   2   5  191.42   13.82
  -3   2  -5  185.65   13.76
  -3   2  -5  206.62   16.21
   3  -2   5  189.53   12.41
   3  -2   5  190.62   16.07
  -3  -2  -5  188.98   13.75
  -3  -2  -5  185.32   14.96
   3  -2   5  181.95   14.10
   3  -2   5  188.40   13.57
   3   2   6   13.72    2.10
   3   2   6   14.58    4.15
   3   2   6   14.39    4.28
   3   2   6   18.09    2.80
  -3   2  -6   17.98    2.70
  -3   2  -6   13.53    2.43
   3   2   6   13.95    2.14
  -3   2  -6   17.54    4.62
   3  -2   6   17.48    4.00
   3  -2   6   15.06    3.97
  -3  -2  -6   16.37    2.77
   3  -2   6   14.52    2.28
  -3  -2  -6   13.58    4.35
   3  -2   6   18.51    4.77
   3   2   7  414.04   31.49
   3   2   7  408.17   31.24
  -3   2  -7  413.64   28.65
  -3   2  -7  391.63   31.52
   3  -2   7  417.80   32.99
   3  -2   7  393.84   28.47
   3  -2   7  382.60   29.56
  -3  -2  -7  400.28   31.21
   3   2   8  245.71   20.30
   3   2   8  248.05   20.59
   3  -2   8  189.30   17.87
   3  -2   8  235.30   19.71
   3   2   9  418.47   34.16
   3   2   9  416.69   34.04
   3  -2   9  415.28   34.71
   3  -2   9  419.68   39.13
   3   2  10  900.66   72.17
   3   2  10  898.04   71.87
   3  -2  10  764.54   64.65
   3  -2  10  944.06   75.56
   3   2  11   14.64    6.43
  -3   2 -11   19.82    5.45
   3   2  11   16.38    6.59
   3  -2  11   15.67    6.55
   3  -2  11   22.31    6.35
   3   2  12    3.06    4.36
   3   2  12    3.13    7.24
  -3   2 -12    1.74    3.36
   3  -2  12    3.35    4.57
   3   2  13   34.86    7.75
   3   2  13   58.22    8.60
  -3   2 -13   38.07    6.48
   3  -2  13   39.42    8.27
   3   2  14   18.16    5.84
   3   2  14   18.73    5.56
   3  -2  14   20.00    6.07
   3   2  15    6.36    3.96
   3  -2  15    5.66    7.74
  -3  -2 -15   15.20    5.46
   3   3 -16    1.28    3.07
  -3   3  16    0.91    2.65
   3   3 -15    1.76    4.53
  -3   3  15    3.59    3.86
  -3   3  15    4.12    2.65
  -3  -3  15    3.44    2.01
   3   3 -14    8.32    5.41
  -3   3  14    5.07    4.33
  -3   3  14   -0.42    3.32
   3  -3 -14    4.94    3.54
  -3  -3  14    4.84    2.86
   3   3 -13    8.62    5.92
   3   3 -13    4.39    2.74
  -3   3  13    5.54    4.88
   3  -3 -13    5.88    4.25
   3  -3 -13    6.38    3.97
  -3  -3  13    5.75    3.57
   3   3 -12  568.87   44.70
   3   3 -12  575.44   50.16
  -3   3  12  546.74   45.25
   3  -3 -12  589.32   47.64
   3  -3 -12  537.52   45.17
  -3  -3  12  565.77   45.38
   3   3 -11   16.11    8.06
  -3   3  11   24.32    7.18
   3   3 -11   23.82    5.39
   3  -3 -11   16.01    6.52
   3  -3 -11   23.10    6.67
  -3  -3  11   23.20    5.67
   3   3 -10 1788.12  154.02
   3   3 -10 1888.28  154.88
  -3   3  10 2085.48  171.53
   3  -3 -10 1566.69  134.16
   3  -3 -10 2052.46  169.46
  -3  -3  10 1904.20  157.38
   3   3  -9   35.37    8.59
   3   3  -9   61.21    7.55
  -3   3   9   59.28    8.53
   3  -3  -9   66.51   13.13
   3  -3  -9   32.49    7.18
  -3  -3   9   56.94    7.55
   3   3  -8   81.17    8.86
   3   3  -8   75.15    9.62
  -3   3   8   81.42    9.64
   3  -3  -8   81.01    9.55
  -3  -3   8   76.37    8.69
  -3  -3   8   85.68   10.06
   3  -3  -8   75.55    9.51
  -3  -3   8   76.38    6.80
   3   3  -7  691.56   52.66
   3   3  -7  689.60   53.43
   3   3  -7  668.64   50.46
   3   3  -7  682.59   54.18
  -3   3   7  714.19   57.58
  -3   3   7  693.30   52.63
   3  -3  -7  706.19   54.01
   3  -3  -7  703.83   54.73
  -3  -3   7  719.04   51.83
  -3  -3   7  677.51   50.07
  -3  -3   7  688.93   51.85
  -3  -3   7  684.29   53.50
   3   3  -6  329.72   26.05
  -3   3   6  343.43   24.33
  -3   3   6  319.83   27.95
   3   3  -6  335.70   25.23
  -3   3   6  314.89   23.94
   3   3  -6  332.01   23.04
   3   3  -6  308.74   23.69
   3   3  -6  334.82   25.67
  -3   3   6  329.06   25.57
   3  -3  -6  339.66   26.93
  -3  -3   6  336.89   23.79
   3  -3  -6  327.52   25.31
  -3  -3   6  322.62   24.37
  -3  -3   6  318.17   25.55
   3  -3  -6  331.04   22.46
   3  -3  -6  329.41   23.98
  -3  -3   6  327.87   22.81
   3   3  -5 1750.33  133.81
   3   3  -5 1536.17  120.03
   3   3  -5 1811.24  140.53
  -3   3   5 1767.97  136.78
   3   3  -5 1695.88  134.49
  -3   3   5 1616.74  125.85
   3   3  -5 1809.15  141.07
  -3   3   5 1685.27  132.39
   3  -3  -5 1575.61  119.56
   3  -3  -5 1695.23  132.15
  -3  -3   5 1670.87  126.53
   3  -3  -5 1848.36  137.41
  -3  -3   5 1641.62  124.85
   3  -3  -5 1569.60  123.39
  -3  -3   5 1632.19  127.78
   3  -3  -5 1748.01  138.56
  -3  -3   5 1765.16  139.71
   3   3  -4 1111.65   83.06
  -3   3   4 1092.29   85.35
   3   3  -4 1151.36   86.05
   3   3  -4 1164.54   87.55
  -3   3   4 1127.94   83.16
   3   3  -4 1132.10   85.69
   3   3  -4 1175.68   87.09
  -3   3   4 1159.94   88.25
   3  -3  -4 1109.14   83.20
   3  -3  -4 1134.01   87.03
   3  -3  -4 1094.30   83.22
  -3  -3   4 1213.23   87.40
   3  -3  -4 1075.75   77.28
  -3  -3   4 1212.71   87.17
  -3  -3   4 1148.73   86.35
  -3  -3   4 1113.59   82.64
  -3  -3   4 1172.21   89.64
   3  -3  -4 1182.83   83.72
   3   3  -3 1802.49  141.05
   3   3  -3 1821.68  137.71
   3   3  -3 1713.23  132.14
  -3   3   3 1773.75  137.79
   3   3  -3 1800.11  139.10
   3   3  -3 1783.16  137.73
  -3   3   3 1802.87  141.02
  -3   3   3 1688.40  127.77
   3  -3  -3 1852.22  136.77
   3  -3  -3 1672.82  128.94
   3  -3  -3 1847.84  144.91
  -3  -3   3 1657.04  124.94
  -3  -3   3 1671.76  127.99
  -3  -3   3 1685.47  131.11
   3  -3  -3 1623.45  119.71
  -3  -3   3 1793.97  139.89
  -3  -3   3 1702.39  131.36
   3  -3  -3 1765.83  137.67
   3   3  -2   15.02    2.62
  -3   3   2   15.89    4.13
   3   3  -2   32.39    3.31
   3   3  -2   34.32    4.66
  -3   3   2   15.29    4.49
   3   3  -2   15.51    2.49
   3   3  -2   17.12    4.11
  -3   3   2   32.67    3.09
   3  -3  -2   33.95    4.04
  -3  -3   2   17.24    3.84
   3  -3  -2   14.25    3.17
   3  -3  -2   15.14    4.92
  -3  -3   2   34.24    3.31
  -3  -3   2   33.39    4.84
   3  -3  -2   16.08    4.52
  -3  -3   2   14.43    4.06
   3   3  -1  182.69   14.16
   3   3  -1  235.22   15.64
   3   3  -1  239.16   14.74
  -3   3   1  227.06   17.32
   3   3  -1  227.55   14.79
  -3   3   1  185.25   12.03
  -3   3   1  237.10   18.02
   3   3  -1  223.62   17.05
   3  -3  -1  242.85   19.18
   3  -3  -1  240.19   15.43
  -3  -3   1  224.07   16.82
   3  -3  -1  184.96   13.25
   3  -3  -1  195.03   12.35
  -3  -3   1  225.64   16.92
  -3  -3   1  195.44   13.56
  -3  -3   1  194.83   15.12
   3  -3  -1  226.41   17.80
   3   3   0  736.97   53.59
  -3   3   0  721.59   53.09
   3   3   0  637.97   45.59
  -3   3   0  648.00   42.27
   3   3   0  627.38   43.98
   3   3   0  821.63   50.82
  -3   3   0  741.46   50.28
   3   3   0  823.65   51.57
  -3   3   0  641.27   44.12
  -3   3   0  736.25   53.84
  -3  -3   0  628.17   45.65
  -3  -3   0  691.47   50.58
   3  -3   0  734.90   54.66
  -3  -3   0  748.94   53.71
   3  -3   0  715.81   49.18
  -3  -3   0  605.53   42.88
   3  -3   0  702.11   51.97
  -3   3  -1   59.07    7.64
  -3   3  -1   76.64    5.41
   3   3   1   75.76    6.73
   3   3   1   80.64    7.03
   3   3   1   64.76    7.45
   3   3   1   78.51    6.67
  -3   3  -1   76.03    4.93
  -3   3  -1   63.57    5.61
   3  -3   1   63.88    7.67
  -3  -3  -1   65.04    7.63
   3  -3   1   58.18    7.42
  -3  -3  -1   59.98    7.17
  -3  -3  -1   79.00    6.59
   3  -3   1   61.91    8.12
   3   3   2 3207.40  262.89
  -3   3  -2 2882.16  225.63
  -3   3  -2 3396.53  265.21
   3   3   2 3214.03  264.33
   3   3   2 3124.92  257.64
   3   3   2 3350.16  278.32
  -3   3  -2 3454.70  289.55
  -3   3  -2 3352.98  275.66
  -3   3  -2 3129.58  249.29
   3  -3   2 3383.89  282.24
  -3  -3  -2 3158.32  261.20
   3  -3   2 3198.97  264.24
  -3  -3  -2 3423.93  284.72
   3  -3   2 3442.23  293.51
  -3  -3  -2 3250.21  271.57
   3   3   3  183.55   13.21
   3   3   3  163.09   16.48
   3   3   3  178.50   12.84
   3   3   3  180.45   13.70
  -3   3  -3  179.42   15.67
  -3   3  -3  171.88   13.37
   3  -3   3  170.22   13.90
   3  -3   3  167.14   15.52
  -3  -3  -3  171.80   13.85
  -3  -3  -3  160.69   13.99
  -3  -3  -3  173.48   16.04
   3  -3   3  175.09   13.38
   3   3   4  626.25   46.01
   3   3   4  643.60   47.26
  -3   3  -4  656.43   51.32
   3   3   4  614.02   45.05
   3   3   4  626.77   44.39
  -3   3  -4  664.77   50.81
   3  -3   4  636.19   49.38
   3  -3   4  766.30   57.51
  -3  -3  -4  603.55   45.93
  -3  -3  -4  627.94   46.46
  -3  -3  -4  646.06   47.48
   3  -3   4  631.98   46.29
   3   3   5  136.80   11.26
   3   3   5  170.03   13.80
   3   3   5  170.82   12.27
   3   3   5  173.54   13.83
  -3   3  -5  139.68   13.55
   3   3   5  174.38   12.44
  -3   3  -5  135.41   12.32
   3  -3   5  138.49   11.28
   3  -3   5  165.82   13.33
   3  -3   5  137.61   13.97
  -3  -3  -5  170.60   13.86
  -3  -3  -5  140.70   11.58
   3   3   6  567.30   41.00
   3   3   6  540.13   38.77
   3   3   6  484.96   34.66
   3   3   6  475.58   36.34
   3   3   6  500.10   37.97
   3   3   6  516.34   36.38
  -3   3  -6  570.20   48.45
  -3   3  -6  548.45   42.14
   3  -3   6  543.77   38.44
   3  -3   6  549.25   43.49
  -3  -3  -6  487.29   37.59
  -3  -3  -6  490.75   38.88
   3  -3   6  486.23   40.34
   3   3   7  513.44   39.35
   3   3   7  479.13   33.94
   3   3   7  468.33   33.39
   3   3   7  499.18   38.33
   3  -3   7  498.50   38.66
   3  -3   7  514.99   41.65
   3   3   8  113.85   12.34
   3   3   8  142.40   13.69
   3  -3   8  120.59   14.41
   3  -3   8  117.51   16.87
   3   3   9  753.60   60.00
   3   3   9  773.06   61.20
   3  -3   9  635.44   55.37
   3  -3   9  776.34   62.10
   3   3  10    3.74    4.42
   3   3  10    2.33    4.59
   3  -3  10    1.44    4.98
   3  -3  10    2.61    4.52
   3   3  11  120.83   13.40
   3   3  11  116.60   13.51
   3  -3  11  100.58   13.53
   3  -3  11  121.92   13.90
   3   3  12  135.08   14.02
   3   3  12  139.47   14.56
  -3   3 -12   92.22   11.49
   3  -3  12  141.16   15.01
   3   3  13    3.19    4.63
  -3   3 -13    4.86    6.59
   3  -3  13    2.99    4.73
  -3  -3 -13   13.15    5.71
   3   3  14   36.36    6.85
   3  -3  14   35.63    6.92
  -3  -3 -14   41.60    8.17
   3   3  15   27.71    5.34
   3  -3  15   28.33    5.60
  -3  -3 -15   20.84   10.09
   3   4 -15   88.44   11.15
  -3   4  15  106.68    9.07
  -3   4  15  108.51   10.23
   3   4 -14    3.09    9.32
  -3   4  14    9.15    4.36
  -3   4  14    8.04    3.83
  -3  -4  14    8.78    3.33
   3   4 -13    0.52    4.71
  -3   4  13    2.31    3.69
  -3   4  13    1.78    3.48
  -3  -4  13    2.28    2.96
   3   4 -12  317.46   30.90
  -3   4  12  433.95   35.51
   3  -4 -12  434.62   35.70
  -3  -4  12  412.24   33.40
   3   4 -11 1069.07   91.76
   3   4 -11 1114.97   88.82
  -3   4  11 1128.69   91.48
   3  -4 -11 1156.65   94.54
   3  -4 -11 1014.20   84.39
  -3  -4  11 1093.27   88.96
   3   4 -10  863.13   74.41
   3   4 -10  947.92   75.07
  -3   4  10  999.15   84.76
   3  -4 -10 1002.38   81.38
   3  -4 -10  839.34   70.45
  -3  -4  10  969.26   77.92
   3   4  -9   29.05   11.03
   3   4  -9   13.94    4.92
  -3   4   9   11.17    5.17
   3  -4  -9   11.77    6.39
   3  -4  -9   30.19    6.17
  -3  -4   9   13.10    5.47
   3   4  -8  712.47   58.16
   3   4  -8  732.92   56.89
  -3   4   8  737.08   57.57
   3  -4  -8  765.62   60.55
   3  -4  -8  679.07   55.39
  -3  -4   8  719.86   58.87
   3   4  -7   94.37   10.06
   3   4  -7   89.00   10.10
  -3   4   7   91.19   12.42
   3  -4  -7   99.08   10.96
   3  -4  -7   91.73   10.52
  -3  -4   7  127.90   17.30
   3   4  -6   22.18    3.82
   3   4  -6   22.33    4.92
   3   4  -6   20.56    4.95
   3   4  -6   23.50    5.20
   3   4  -6   25.48    5.02
  -3   4   6   26.72    4.47
  -3   4   6   22.06    4.82
  -3   4   6   23.19    4.04
  -3   4   6   23.53    4.21
   3  -4  -6   29.76    5.81
   3  -4  -6   24.24    5.64
  -3  -4   6   20.95    6.03
   3   4  -5   20.23    3.92
   3   4  -5   15.83    4.21
   3   4  -5   21.59    3.82
   3   4  -5   14.10    3.39
   3   4  -5    0.46    3.67
  -3   4   5   14.79    3.64
  -3   4   5   17.70    4.21
  -3   4   5    1.55    2.76
  -3   4   5   15.39    3.65
   3  -4  -5    1.49    4.01
  -3  -4   5    8.01    3.96
  -3  -4   5   25.86    5.24
   3  -4  -5   17.70    4.84
   3   4  -4  637.90   48.31
   3   4  -4  688.56   51.76
   3   4  -4  726.02   53.70
  -3   4   4  664.88   50.77
   3   4  -4  658.50   50.47
  -3   4   4  763.39   53.75
  -3   4   4  675.74   51.31
   3  -4  -4  664.01   47.11
   3  -4  -4  654.84   50.88
  -3  -4   4  729.51   49.87
  -3  -4   4  777.01   57.34
   3  -4  -4  681.86   57.05
   3  -4  -4  770.00   56.72
  -3  -4   4  738.85   50.55
  -3  -4   4  653.67   49.39
  -3  -4   4  679.23   53.50
   3  -4  -4  742.54   51.31
  -3   4   3  100.27    9.88
   3   4  -3  103.94    8.39
  -3   4   3  100.07    9.65
   3   4  -3   98.22    9.53
   3   4  -3   84.69    8.88
   3   4  -3   91.72    9.05
   3  -4  -3   98.99    7.52
   3  -4  -3   86.70    8.51
   3  -4  -3   92.48    9.68
  -3  -4   3   87.27    6.50
  -3  -4   3   84.47    6.42
  -3  -4   3   99.93    8.45
  -3  -4   3   86.20    8.89
   3  -4  -3   98.67   10.44
  -3  -4   3   96.36   10.16
   3  -4  -3   88.81    6.69
   3   4  -2  175.38   11.88
  -3   4   2  179.20   15.11
   3   4  -2  180.64   14.59
   3   4  -2  185.48   12.86
   3   4  -2  159.90   11.00
  -3   4   2  178.53   15.08
   3   4  -2  165.55   14.04
   3  -4  -2  181.77   12.87
   3  -4  -2  187.00   14.24
   3  -4  -2  170.14   18.86
  -3  -4   2  162.12   14.35
  -3  -4   2  181.69   12.33
   3  -4  -2  181.05   12.13
  -3  -4   2  179.51   14.64
   3  -4  -2  173.22   15.47
  -3   4   1  501.23   38.20
   3   4  -1  495.64   33.63
  -3   4   1  482.66   34.61
  -3   4   1  514.44   38.99
   3   4  -1  506.54   37.09
   3   4  -1  500.22   37.61
   3  -4  -1  501.86   39.03
  -3  -4   1  484.60   37.30
   3  -4  -1  538.96   39.51
   3  -4  -1  499.90   38.35
  -3  -4   1  519.96   38.39
  -3  -4   1  499.04   37.18
  -3  -4   1  529.65   36.15
   3  -4  -1  539.23   36.27
   3   4   0 1019.21   75.42
   3   4   0  994.28   72.15
   3   4   0 1003.47   73.77
  -3   4   0  994.95   71.58
   3   4   0  934.18   71.16
  -3   4   0  942.91   72.66
  -3   4   0  920.53   74.52
   3  -4   0  905.53   66.71
  -3  -4   0  967.27   69.37
   3  -4   0  899.28   70.58
  -3  -4   0  875.91   67.14
  -3  -4   0  907.60   70.10
   3  -4   0  900.10   69.82
   3  -4   0 1042.89   73.49
   3   4   1  175.70   12.59
   3   4   1  189.17   14.70
  -3   4  -1  185.90   12.89
   3   4   1  181.50   14.16
   3   4   1  173.20   15.01
  -3   4  -1  171.87   15.11
  -3   4  -1  184.53   13.76
   3  -4   1  163.88   15.38
  -3  -4  -1  197.26   14.00
   3  -4   1  168.34   14.96
  -3  -4  -1  166.42   14.66
  -3  -4  -1  178.62   15.22
   3  -4   1  172.89   13.33
   3   4   2   20.88    4.24
  -3   4  -2   21.15    2.69
   3   4   2   23.29    3.61
   3   4   2   21.04    4.30
   3   4   2   30.88    5.48
  -3   4  -2   32.48    5.93
  -3   4  -2   35.02    4.56
   3  -4   2   33.58    4.71
   3  -4   2   32.56    5.54
  -3  -4  -2   22.76    3.71
  -3  -4  -2   32.74    8.96
  -3  -4  -2   22.42    5.26
   3  -4   2   32.90    6.54
   3   4   3  446.84   32.62
   3   4   3  482.38   36.67
   3   4   3  506.10   38.43
   3   4   3  480.09   34.99
  -3   4  -3  503.52   36.99
   3   4   3  457.91   33.66
  -3   4  -3  491.98   38.41
   3  -4   3  482.52   36.54
   3  -4   3  501.76   41.43
  -3  -4  -3  490.15   37.95
   3  -4   3  497.35   39.68
  -3  -4  -3  479.50   34.95
  -3   4  -4  247.68   25.90
   3   4   4  233.40   21.90
   3   4   4  234.65   19.06
   3   4   4  259.09   19.23
   3   4   4  248.07   18.77
   3   4   4  252.88   18.75
  -3   4  -4  233.12   18.83
   3  -4   4  240.94   19.38
  -3  -4  -4  259.47   19.52
  -3  -4  -4  227.54   19.94
   3  -4   4  239.36   21.47
  -3  -4  -4  229.97   18.52
   3  -4   4  248.59   19.78
   3   4   5    9.73    3.53
   3   4   5   11.52    3.06
   3   4   5   13.67    3.26
   3   4   5   13.44    6.12
   3   4   5    8.81    3.58
  -3   4  -5    7.12    3.96
   3  -4   5   11.00    5.68
   3  -4   5    7.76    3.43
  -3  -4  -5   11.97    3.66
  -3  -4  -5    8.60    4.82
   3  -4   5   10.99    6.07
   3   4   6    0.09    4.30
   3   4   6    1.75    2.32
   3   4   6    1.47    2.39
   3   4   6    4.62    2.74
  -3   4  -6    4.58    2.34
   3   4   6    1.77    3.21
   3  -4   6    1.78    3.23
   3  -4   6    6.37    4.75
  -3  -4  -6    6.34    4.20
   3   4   7    1.27    2.96
   3   4   7    1.07    1.96
   3  -4   7    0.12    4.15
   3  -4   7    1.39    3.03
  -3  -4  -7    0.00    3.80
   3   4   8   29.44    6.33
   3  -4   8   19.67    8.16
   3  -4   8   30.55    6.68
  -3  -4  -8   17.94    7.49
   3   4   9  329.04   28.39
   3  -4   9  380.04   35.16
   3  -4   9  328.37   28.80
  -3  -4  -9  358.92   32.64
   3   4  10    1.18    3.70
   3  -4  10    1.12    4.68
   3  -4  10    0.66    3.83
  -3  -4 -10    1.19    4.75
   3   4  11   29.89   11.17
   3  -4  11   18.37    7.86
   3  -4  11   32.95    7.10
  -3  -4 -11   15.33    7.92
   3   4  12   14.35    5.28
  -3   4 -12    6.65    5.17
   3  -4  12   12.40    5.52
  -3  -4 -12    5.99    6.25
   3   4  13    2.81    3.52
  -3   4 -13   -0.01    3.40
   3  -4  13    1.33    3.61
  -3  -4 -13    3.98    4.34
   3   4  14  129.36   15.50
   3  -4  14  128.51   15.64
  -3  -4 -14   81.14   10.79
   3   5 -14   33.89    6.93
  -3   5  14   33.13    5.01
  -3   5  14   33.72    5.27
  -3  -5  14   32.26    4.55
   3   5 -13   56.69    9.95
  -3   5  13   90.42    9.16
  -3   5  13  102.99   10.71
  -3  -5  13   88.57    9.01
   3   5 -12   13.02    5.53
  -3   5  12    5.02    3.68
  -3   5  12    3.92    4.50
  -3  -5  12    4.20    3.89
   3   5 -11   78.29   12.79
   3   5 -11  134.07   12.30
  -3   5  11  138.24   13.39
  -3   5  11  141.84   14.76
  -3  -5  11  135.16   13.85
   3   5 -10   71.70   11.21
   3   5 -10   76.73   12.55
  -3   5  10   76.04   12.73
  -3   5  10   78.59   11.15
  -3  -5  10   78.75   10.45
  -3   5   9   77.19   10.95
   3   5  -9   73.95    9.05
   3   5  -9   55.67   14.60
  -3   5   9   76.37    8.88
   3  -5  -9   53.68    9.06
  -3  -5   9   77.23   10.51
   3   5  -8  375.45   30.62
  -3   5   8  377.12   29.83
   3   5  -8  391.03   33.14
   3  -5  -8  394.40   33.52
   3  -5  -8  411.83   34.60
  -3  -5   8  386.68   34.24
   3   5  -7   34.49    6.71
   3   5  -7   46.99    7.25
   3  -5  -7   36.61    7.87
   3  -5  -7   51.19    8.08
  -3  -5   7   45.51    8.92
   3   5  -6   30.00    5.79
  -3   5   6   30.92    5.19
   3   5  -6   27.57    4.74
   3   5  -6   30.98    5.26
  -3   5   6   -0.14    5.32
   3  -5  -6   32.46    6.43
  -3  -5   6   31.04    7.42
  -3   5   5   25.00    5.06
   3   5  -5   24.34    7.39
   3   5  -5   25.11    5.42
   3   5  -5   24.64    4.44
  -3   5   5   19.70    5.39
  -3  -5   5   29.39    7.13
   3  -5  -5   27.88    6.08
   3   5  -4   56.16    7.20
   3   5  -4   53.74    8.65
   3   5  -4   66.09    7.81
  -3   5   4   56.24    7.48
  -3   5   4   63.10    7.54
   3  -5  -4   54.37    8.00
  -3  -5   4   51.91    8.65
  -3  -5   4   40.50    6.08
  -3   5   3    3.20    3.62
   3   5  -3    1.90    3.58
   3   5  -3    3.51    3.49
  -3   5   3    2.52    3.17
  -3   5   3    7.85    3.44
  -3  -5   3    4.22    6.95
   3  -5  -3    3.28    3.90
  -3   5   2  896.97   69.14
   3   5  -2 1097.37   87.08
   3   5  -2 1038.12   80.92
  -3   5   2 1008.67   79.17
  -3   5   2 1013.58   80.40
  -3   5   2 1034.53   80.31
   3  -5  -2 1006.84   73.69
   3  -5  -2  973.19   73.15
  -3  -5   2  977.60   78.43
   3   5  -1    4.86    4.02
  -3   5   1    4.94    6.44
  -3   5   1    9.24    2.92
   3   5  -1    3.83    3.74
   3   5  -1    5.30    3.74
  -3   5   1    6.06    4.17
   3  -5  -1    4.36    4.53
   3  -5  -1    3.62    2.15
   3  -5  -1    6.15    2.73
  -3  -5   1    4.68    4.42
   3  -5  -1    7.09    4.24
   3   5   0  419.71   33.45
   3   5   0  426.01   35.87
  -3   5   0  421.16   30.89
   3   5   0  430.35   34.79
   3   5   0  426.71   32.78
  -3   5   0  417.40   33.16
  -3   5   0  408.26   33.44
   3  -5   0  411.81   30.86
   3  -5   0  441.35   31.26
   3  -5   0  432.32   35.23
  -3  -5   0  396.05   37.11
  -3   5  -1  129.88   13.45
   3   5   1  140.27   14.09
   3   5   1  186.06   14.21
   3   5   1  135.96   14.00
   3   5   1  199.07   15.99
   3   5   1  190.68   15.33
  -3   5  -1  191.49   13.74
   3  -5   1  203.31   14.46
   3  -5   1  127.73   14.46
  -3  -5  -1  180.66   13.00
   3  -5   1  122.54   11.54
  -3  -5  -1  125.60   13.67
   3  -5   1  136.72   14.45
   3   5   2   70.60    6.49
   3   5   2   75.98    8.45
  -3   5  -2   98.55    9.24
   3   5   2   92.72   10.44
   3  -5   2   96.90   10.76
   3  -5   2   95.27   11.52
  -3  -5  -2   75.40    7.07
   3  -5   2   92.48    9.54
  -3  -5  -2   91.60   10.62
   3   5   3   33.16    4.45
   3   5   3   30.05    6.29
   3   5   3   32.09    8.47
  -3   5  -3   29.25    5.31
  -3   5  -3   28.84    5.92
   3  -5   3   29.10    7.51
   3  -5   3   28.10    5.86
  -3  -5  -3   28.75    6.87
  -3  -5  -3   31.49    4.52
   3   5   4   27.35    4.53
   3   5   4   27.56    5.25
   3   5   4   30.28    5.98
  -3   5  -4   28.23    5.48
   3  -5   4   40.71    8.32
   3  -5   4   28.53    5.74
  -3  -5  -4   30.98    7.10
   3   5   5  457.98   34.40
   3   5   5  366.14   29.86
   3   5   5  454.22   33.87
  -3   5  -5  358.01   28.72
   3  -5   5  390.22   35.28
   3  -5   5  409.23   33.37
  -3  -5  -5  369.90   32.47
   3   5   6    8.46    4.23
   3   5   6   22.76    4.53
  -3   5  -6    7.79    3.64
   3   5   6   20.57    4.32
   3  -5   6   20.04    5.24
   3  -5   6    7.86    7.12
  -3  -5  -6    8.26    6.24
   3   5   7   22.98    4.84
   3   5   7   22.13    5.20
   3  -5   7   32.28   14.31
   3  -5   7   25.39    6.32
  -3  -5  -7   32.16    8.21
   3   5   8   35.37    5.61
   3   5   8   35.90    6.65
   3  -5   8   45.25   10.51
   3  -5   8   39.58    7.71
  -3  -5  -8   45.04    9.97
   3   5   9 1399.80  111.20
   3  -5   9 1101.91   98.24
   3  -5   9 1481.03  124.40
  -3  -5  -9 1101.08   96.48
   3   5  10  376.17   29.85
   3  -5  10  255.38   27.39
   3  -5  10  375.90   31.00
  -3  -5 -10  248.67   26.13
   3   5  11   10.14    4.56
   3  -5  11   12.37    7.91
   3  -5  11    0.63    6.05
  -3  -5 -11    0.80    5.78
   3   5  12   18.18    4.89
  -3   5 -12    4.57    5.26
   3  -5  12   16.84    5.25
  -3  -5 -12    4.63    5.87
   3   5  13    0.73    2.70
  -3   5 -13    1.56    3.20
   3  -5  13    1.07    2.95
  -3  -5 -13    1.92    3.63
   3   6 -13   33.43    6.30
  -3   6  13   37.15    5.94
  -3  -6  13   37.43    5.06
   3   6 -12  162.55   16.08
  -3   6  12  198.22   14.81
  -3   6  12  220.19   18.67
  -3  -6  12  206.09   17.25
   3   6 -11  377.39   38.11
   3   6 -11  485.37   38.37
  -3   6  11  533.07   42.35
  -3  -6  11  519.50   41.06
   3   6 -10  260.91   24.11
   3   6 -10  286.12   23.14
  -3   6  10  303.69   26.80
  -3  -6  10  308.02   31.10
   3   6  -9    0.14    3.08
   3   6  -9    0.32    2.45
  -3   6   9    1.09    3.54
  -3  -6   9    0.52    3.33
   3   6  -8  216.24   24.29
   3   6  -8  230.19   19.83
  -3   6   8  238.79   27.31
  -3  -6   8  222.33   22.40
   3   6  -7   50.03    7.50
   3   6  -7   62.09    8.23
  -3   6   7   46.65    6.85
  -3   6   7   60.30   13.76
  -3  -6   7   51.38   16.01
  -3   6   6    1.95    2.96
   3   6  -6    0.29    3.17
  -3   6   6    0.53    3.58
   3  -6  -6    1.43    3.10
  -3  -6   6    0.68    4.44
   3   6  -5   46.20    7.12
   3   6  -5   69.41    8.60
  -3   6   5   51.21    7.91
  -3   6   5   70.37    8.90
   3  -6  -5   39.69    7.62
  -3  -6   5   43.28    9.40
  -3   6   4    1.17    3.40
   3   6  -4    1.30    3.22
   3   6  -4    0.95    3.08
  -3   6   4    1.00    3.19
   3  -6  -4    1.49    3.31
  -3  -6   4    0.80    7.16
   3   6  -3   75.09    9.40
  -3   6   3   74.27    8.60
   3   6  -3   50.93    8.36
  -3   6   3   54.05    9.08
   3  -6  -3   46.95    8.16
  -3  -6   3   50.78   10.00
  -3   6   2  482.14   37.04
   3   6  -2  496.01   39.13
   3   6  -2  442.64   36.86
  -3   6   2  449.58   37.29
   3  -6  -2  413.37   39.99
  -3  -6   2  408.03   36.34
  -3   6   1   32.57    7.95
  -3   6   1   51.20    6.51
   3   6  -1   47.40    7.76
   3   6  -1   33.03    7.79
   3  -6  -1   31.07    7.94
  -3  -6   1   29.98    8.64
   3  -6  -1   32.60    5.68
   3   6   0  733.81   57.03
   3   6   0  669.67   55.21
  -3   6   0  663.55   54.23
  -3   6   0  699.13   52.58
   3  -6   0  607.75   48.32
  -3  -6   0  650.55   54.94
   3  -6   0  652.58   55.01
   3   6   1  270.38   24.48
   3   6   1  282.30   27.65
  -3   6  -1  257.72   23.09
   3  -6   1  254.82   24.25
   3  -6   1  241.73   21.08
  -3  -6  -1  257.14   25.19
   3   6   2   36.84    6.55
  -3   6  -2   25.17    6.55
   3   6   2   28.03    7.19
   3  -6   2   22.84    7.58
  -3  -6  -2   23.94    7.69
   3  -6   2   21.64    6.15
   3   6   3  246.16   22.44
   3   6   3  267.17   22.10
  -3   6  -3  237.09   25.56
   3  -6   3  207.39   19.73
   3  -6   3  232.08   23.41
  -3  -6  -3  224.21   22.39
   3   6   4   20.23    9.91
   3   6   4   27.63    5.85
  -3   6  -4   19.34    5.53
   3  -6   4   23.42    5.96
   3  -6   4   18.48    8.07
  -3  -6  -4   20.16   12.36
   3   6   5    6.06    3.91
  -3   6  -5    2.65    3.32
   3   6   5    1.36    3.41
   3  -6   5    2.30    3.81
   3  -6   5    0.34    5.31
  -3  -6  -5    2.16    5.03
   3   6   6  107.57   11.87
   3   6   6  141.00   13.08
   3   6   6  132.84   11.75
   3  -6   6  113.85   15.88
   3  -6   6  137.87   13.95
  -3  -6  -6  108.66   14.92
   3   6   7  408.88   34.35
   3   6   7  548.06   41.45
   3   6   7  574.63   43.71
   3  -6   7  419.35   40.06
   3  -6   7  566.79   44.94
  -3  -6  -7  415.96   38.69
   3   6   8   13.17    4.11
   3  -6   8   10.99    8.06
   3  -6   8   13.31    5.51
  -3  -6  -8    8.61    6.98
   3   6   9  164.81   14.00
   3  -6   9   95.83   15.50
   3  -6   9   98.88   16.18
  -3  -6  -9   96.62   13.89
   3   6  10   52.83    6.96
   3  -6  10   48.78   16.49
   3  -6  10   52.77    8.23
  -3  -6 -10   46.42    9.79
   3   6  11   14.16    4.04
   3  -6  11   15.42    7.31
   3  -6  11   12.98    4.92
  -3  -6 -11   15.87    6.40
   3   6  12   72.80    7.08
  -3   6 -12   46.93    8.25
   3  -6  12   72.49    8.27
  -3  -6 -12   47.51    8.29
   3   7 -11   12.38    3.97
  -3   7  11   28.04    5.58
  -3  -7  11   28.84    8.08
   3   7 -10  169.55   15.65
   3   7 -10  232.87   17.73
  -3   7  10  245.46   21.01
  -3  -7  10  237.87   20.21
   3   7  -9   30.52    5.57
   3   7  -9   27.75    5.02
  -3   7   9   29.65    6.91
  -3  -7   9   29.21    6.88
   3   7  -8   16.02    4.56
  -3   7   8   14.07    5.99
  -3  -7   8   19.10    6.84
   3   7  -7   14.85    4.64
  -3   7   7   10.37    5.45
  -3   7   7    9.75    4.13
  -3  -7   7   12.37    6.51
   3   7  -6   50.09    7.33
  -3   7   6   31.55    6.83
  -3   7   6   48.13    7.89
  -3  -7   6   23.57    8.93
   3   7  -5   18.30    5.49
  -3   7   5   50.33    7.40
  -3   7   5   19.37    6.23
  -3  -7   5   15.61   12.98
   3   7  -4    0.26    3.33
  -3   7   4   -0.00    3.90
   3   7  -4    2.55    3.54
  -3   7   4    0.60    3.37
   3  -7  -4    0.17    2.86
  -3  -7   4    8.58    4.79
  -3   7   3   71.04    9.05
   3   7  -3   64.30    9.84
   3   7  -3   71.10   14.41
  -3   7   3   68.37   15.57
   3  -7  -3   64.08    9.59
  -3  -7   3   62.68   12.02
  -3   7   2   13.68    5.07
   3   7  -2   14.57    6.39
   3   7  -2   27.68    7.26
  -3   7   2   27.32    7.64
   3  -7  -2   31.08   10.62
  -3  -7   2   33.38    8.83
  -3   7   1  220.05   22.55
   3   7  -1  328.39   26.78
   3   7  -1  221.39   22.30
  -3   7   1  315.27   24.39
   3  -7  -1  188.99   20.05
  -3  -7   1  199.34   23.15
  -3   7   0  368.98   33.27
   3   7   0  395.22   33.09
   3   7   0  373.05   33.62
  -3   7   0  364.72   28.35
   3  -7   0  347.09   32.06
  -3  -7   0  365.00   34.82
  -3   7  -1  322.92   29.60
   3   7   1  447.95   35.23
   3   7   1  328.81   30.73
   3  -7   1  308.95   29.59
  -3  -7  -1  289.03   28.29
   3   7   2    4.72    5.26
   3   7   2    3.85    4.54
  -3   7  -2    6.00    4.82
   3  -7   2   -0.09    4.19
   3  -7   2    5.04    5.55
  -3  -7  -2    5.49    5.73
   3   7   3   25.05   11.87
  -3   7  -3   22.88   10.51
   3   7   3   32.13   10.38
   3  -7   3   24.39    6.37
   3  -7   3   21.94    8.26
  -3  -7  -3   24.13    8.18
   3   7   4   59.90    9.51
  -3   7  -4   55.73    8.37
   3   7   4   58.04    8.55
   3  -7   4   55.11    8.90
   3  -7   4   56.57   10.53
  -3  -7  -4   49.52   10.25
   3   7   5  175.05   17.34
  -3   7  -5  163.15   15.53
   3   7   5  195.90   17.49
   3  -7   5  196.39   17.85
   3  -7   5  156.96   18.68
  -3  -7  -5  167.34   19.34
   3   7   6   33.35    7.32
   3   7   6   64.34    8.00
   3  -7   6   29.92   10.06
   3  -7   6   62.26    8.40
  -3  -7  -6   32.63    9.68
   3   7   7  150.50   13.77
   3   7   7  143.49   13.87
   3  -7   7  151.25   18.44
   3  -7   7  149.55   14.67
  -3  -7  -7  148.79   17.81
   3   7   8  365.54   30.74
   3  -7   8  276.70   28.42
   3  -7   8  351.13   28.69
  -3  -7  -8  279.29   27.60
   3   7   9  526.00   38.36
   3  -7   9  400.02   36.86
   3  -7   9  550.18   41.96
  -3  -7  -9  400.15   36.45
   3  -7  10  168.34   18.48
   3  -7  10  232.52   21.52
  -3  -7 -10  162.11   17.15
  -3   7 -11   21.22    6.29
   3  -7  11   44.73    5.37
  -3  -7 -11   19.56    6.18
  -3   8  10   16.36    4.35
  -3  -8  10   15.06    4.20
  -3   8   9  193.23   16.62
  -3  -8   9  189.08   20.08
   3   8  -8   39.46    5.27
  -3   8   8   38.11    6.75
  -3  -8   8   35.24    6.95
   3   8  -7    2.98    2.73
  -3   8   7    0.47    2.50
  -3   8   7    3.91    3.53
  -3  -8   7    1.93    4.27
   3   8  -6   45.26    9.65
  -3   8   6   25.81    9.33
  -3   8   6   48.02    7.32
  -3  -8   6   34.28    8.51
   3   8  -5    0.55    2.75
   3   8  -5    0.07    4.31
  -3   8   5    0.93    2.98
  -3   8   5    0.71    2.86
  -3  -8   5    0.33    4.06
   3   8  -4   10.68    4.81
   3   8  -4   10.95    7.87
  -3   8   4   10.44    5.42
  -3   8   4   10.63    4.56
  -3  -8   4    9.79   11.06
   3   8  -3  100.46   12.53
   3   8  -3  130.89   13.27
  -3   8   3  103.08   13.08
  -3   8   3  132.47   12.52
  -3  -8   3   97.46   14.60
   3   8  -2   13.36    6.49
  -3   8   2   28.49    5.19
   3   8  -2   28.65    6.28
  -3   8   2   13.37    6.93
   3  -8  -2   10.82    5.18
  -3  -8   2   10.77   13.36
   3   8  -1   26.65    7.82
   3   8  -1   24.44    7.12
  -3   8   1   24.09    4.87
  -3   8   1   26.95    8.16
   3  -8  -1   24.27    6.72
  -3  -8   1   27.99    9.46
   3   8   0  241.51   21.00
   3   8   0  165.06   18.17
  -3   8   0  163.94   18.32
   3  -8   0  150.50   16.79
  -3  -8   0  163.63   19.94
   3   8   1  118.11   14.96
  -3   8  -1  115.14   14.20
   3   8   1  145.59   14.95
  -3  -8  -1  102.36   15.12
   3  -8   1  104.45   18.42
   3   8   2   39.06    9.05
  -3   8  -2   38.79    8.22
   3   8   2   48.75    8.33
  -3  -8  -2   38.47   10.07
   3  -8   2   37.98    8.38
   3   8   3   61.46   10.17
   3   8   3   94.89   10.63
  -3   8  -3   59.50    9.18
   3  -8   3   52.53    9.86
   3  -8   3   62.30    8.66
  -3  -8  -3   55.28   11.60
   3   8   4    1.77    3.77
  -3   8  -4    1.82    3.18
   3   8   4    1.30    3.34
   3  -8   4    1.00    2.72
   3  -8   4    0.27    4.16
  -3  -8  -4    0.84    4.52
   3   8   5    4.00    4.54
   3   8   5   14.50    4.45
  -3   8  -5    4.15    3.71
   3  -8   5   12.77    3.93
  -3  -8  -5    2.21    5.82
   3  -8   5    2.01    5.54
   3   8   6   50.07    7.38
   3   8   6   50.26    7.25
   3  -8   6   49.75   14.35
   3  -8   6   48.10    6.73
  -3  -8  -6   49.86    9.58
   3   8   7   43.53    5.67
   3   8   7   50.50    6.42
   3  -8   7   44.76    8.96
   3  -8   7   46.73    6.24
  -3  -8  -7   45.69    8.95
   3   8   8   37.60    7.01
   3  -8   8   22.54   11.31
   3  -8   8   35.86    4.97
  -3  -8  -8   19.32    6.91
   3  -8   9   15.72    5.74
  -3  -8  -9   14.50    5.34
  -3   9   7   10.23    3.42
  -3  -9   7    9.50    4.15
   3   9  -6   54.27    5.79
  -3   9   6   55.12    6.48
  -3   9   6   25.80    4.76
  -3  -9   6   35.88    7.50
   3   9  -5  330.18   24.63
  -3   9   5  241.52   20.85
  -3   9   5  338.47   25.12
  -3  -9   5  234.38   22.48
   3   9  -4  121.04   12.41
   3   9  -4  193.40   15.67
  -3   9   4  125.00   13.51
  -3   9   4  195.56   15.23
   3   9  -3    7.86    4.55
   3   9  -3    9.85    4.14
  -3   9   3    5.27    8.27
  -3   9   3    9.81    3.42
  -3  -9   3    0.72    5.97
   3   9  -2   41.53    6.71
   3   9  -2   27.98    6.73
  -3   9   2   26.87    7.28
  -3  -9   2   22.05    8.33
   3   9  -1   78.22   11.23
   3   9  -1  108.61   11.28
  -3   9   1   85.38   11.72
  -3  -9   1   75.82   12.54
   3   9   0   68.88   10.83
   3   9   0   78.88    9.66
  -3   9   0   67.82   10.70
  -3  -9   0   69.75   17.79
   3   9   1   22.07    5.29
   3   9   1    7.60    6.56
  -3   9  -1    8.02    5.18
   3  -9   1    0.09    3.50
  -3  -9  -1    5.13    6.63
   3   9   2  260.61   24.26
   3   9   2  355.88   27.84
  -3   9  -2  260.10   23.23
   3  -9   2  242.48   22.26
  -3  -9  -2  261.60   25.95
   3   9   3    3.33    4.62
   3   9   3   11.10    4.28
  -3   9  -3    3.85    6.56
   3  -9   3    3.30    4.23
  -3  -9  -3    4.05    6.13
   3   9   4    0.74    2.95
   3   9   4    1.53    3.19
  -3   9  -4    1.32    2.59
   3  -9   4    1.60    3.00
  -3  -9  -4    1.91    7.08
   3   9   5    2.63    3.13
   3   9   5    5.39    3.16
   3  -9   5    3.29    3.49
  -3  -9  -5    1.96    4.34
   3   9   6    0.80    1.84
   3  -9   6   -0.09    2.23
  -3  -9  -6   -0.41    2.64
   4   0 -16   52.87    8.41
  -4   0  16  129.34   10.70
   4   0 -15    5.56    2.80
   4   0 -15    0.49    4.14
  -4   0  15    0.12    3.42
   4   0 -14    8.43    6.16
   4   0 -14   17.21    4.76
  -4   0  14   18.71    5.85
   4   0 -13    0.12    2.74
   4   0 -13    0.20    3.61
  -4   0  13    1.12    3.30
   4   0 -12    0.96    3.08
   4   0 -12    0.49    6.79
  -4   0  12    0.24    3.64
   4   0 -11   -0.30    3.66
   4   0 -11    0.83    2.81
  -4   0  11   -0.03    3.22
   4   0 -10  203.53   20.82
   4   0 -10  206.05   18.58
  -4   0  10  211.26   19.82
   4   0  -9    0.12    3.02
   4   0  -9   -0.09    2.42
  -4   0   9    0.56    2.63
   4   0  -8  305.74   25.84
   4   0  -8  313.96   25.58
   4   0  -8  248.08   20.28
  -4   0   8  255.33   21.35
  -4   0   8  238.50   22.40
  -4   0   8  247.63   20.12
   4   0  -7   -0.22    2.56
   4   0  -7    0.13    2.68
   4   0  -7    0.14    2.16
  -4   0   7    0.52    1.91
  -4   0   7    0.47    2.37
  -4   0   7    0.41    2.04
   4   0  -6   29.28    5.36
   4   0  -6   30.60    5.51
   4   0  -6   16.78    4.19
  -4   0   6   17.66    4.64
  -4   0   6   17.65    3.97
  -4   0   6   27.94    2.86
  -4   0   6   16.83    4.42
   4   0  -5    0.12    0.48
   4   0  -5    0.48    2.03
   4   0  -5   -0.01    2.08
   4   0  -5    0.63    2.00
   4   0  -5    0.92    1.70
  -4   0   5    0.42    1.67
  -4   0   5   -0.11    1.83
  -4   0   5    0.41    1.97
  -4   0   5    0.23    1.04
   4   0  -4 1852.00  140.81
   4   0  -4 1812.17  139.24
   4   0  -4 1924.08  132.78
   4   0  -4 1497.72  113.82
   4   0  -4 1757.21  132.50
  -4   0   4 1356.33  107.52
  -4   0   4 1486.47  113.74
  -4   0   4 1651.25  126.24
  -4   0   4 1498.01  115.23
   4   0  -3    0.21    1.70
   4   0  -3    0.95    1.60
   4   0  -3    0.04    1.90
  -4   0   3   -0.06    2.03
  -4   0   3    0.40    1.84
  -4   0   3    0.89    1.92
  -4   0   3    0.61    1.66
  -4   0   3    0.79    1.56
   4   0  -2 1617.84  121.14
   4   0  -2 1931.87  146.61
   4   0  -2 1683.61  127.44
   4   0  -2 1995.67  150.15
  -4   0   2 1631.48  124.34
  -4   0   2 1863.91  141.12
  -4   0   2 1601.49  120.77
  -4   0   2 1858.33  140.84
   4   0  -1    1.38    1.84
   4   0  -1    1.14    1.22
   4   0  -1    0.60    2.16
   4   0  -1    0.57    1.70
  -4   0   1    0.04    2.00
  -4   0   1    0.95    1.65
  -4   0   1    0.41    1.26
  -4   0   1    0.50    1.99
   4   0   0 1323.15   97.65
   4   0   0 1302.62   92.76
   4   0   0 1520.81  113.49
   4   0   0 1572.02  114.52
  -4   0   0 1236.43   88.29
  -4   0   0 1584.53  109.80
  -4   0   0 1550.81  112.72
  -4   0   0 1399.12  105.07
   4   0   1    0.55    0.80
   4   0   1    6.01    2.66
   4   0   1    0.52    0.67
   4   0   1    0.69    2.29
   4   0   1    0.61    1.77
  -4   0  -1    0.80    0.71
  -4   0  -1    2.62    1.33
  -4   0  -1    0.55    2.32
   4   0   2 4468.15  374.89
   4   0   2 4267.35  364.31
   4   0   2 4249.20  346.91
   4   0   2 4967.92  419.62
   4   0   2 4606.27  396.14
   4   0   2 4244.07  346.31
  -4   0  -2 4714.98  396.95
  -4   0  -2 4561.24  393.23
   4   0   3    1.37    1.25
   4   0   3    0.17    1.89
   4   0   3    0.42    1.79
   4   0   3    0.10    2.13
  -4   0  -3    0.33    1.93
  -4   0  -3   -0.00    1.17
   4   0   4 4184.47  350.02
   4   0   4 3953.74  333.71
   4   0   4 3937.54  337.53
   4   0   4 3865.32  325.20
  -4   0  -4 3878.96  331.03
  -4   0  -4 3885.64  331.04
  -4   0  -4 3935.92  328.05
   4   0   5    0.45    1.89
   4   0   5    0.24    1.37
   4   0   5    1.00    1.72
   4   0   5    0.96    2.01
  -4   0  -5    3.41    2.35
  -4   0  -5    3.00    1.67
  -4   0  -5   -0.03    1.31
   4   0   6  152.56   14.97
   4   0   6  136.37   10.18
   4   0   6  141.15   10.65
   4   0   6  152.05   12.34
  -4   0  -6  149.38   12.66
  -4   0  -6  144.67   12.28
  -4   0  -6  148.73   12.30
   4   0   7    0.08    2.30
   4   0   7    0.45    2.51
  -4   0  -7    2.51    2.61
   4   0   8   19.48    4.61
   4   0   8   18.75    5.14
   4   0   9    0.58    4.13
   4   0   9    0.00    2.11
   4   0  10 2669.87  228.90
   4   0  11   -0.01    3.46
   4   0  11    0.75    2.65
   4   0  12 1537.78  126.76
   4   0  12 1540.34  125.91
   4   0  13    0.46    3.27
   4   0  13    0.49    2.37
   4   0  14  401.13   32.41
   4   0  14  373.70   28.98
   4   0  15    0.05    1.90
   4   1 -16  190.03   18.08
  -4   1  16  334.50   24.56
   4  -1 -16  191.12   17.13
  -4  -1  16  262.46   19.40
   4   1 -15    9.84    3.44
  -4   1  15   12.53    4.86
   4   1 -15    7.00    5.39
   4  -1 -15    6.18    4.70
   4  -1 -15   10.39    3.68
  -4  -1  15    9.51    3.68
   4   1 -14   18.83    7.70
   4   1 -14   25.67    7.33
  -4   1  14   18.32    6.22
   4  -1 -14   16.66    5.23
   4  -1 -14   25.32    6.81
  -4  -1  14   18.30    8.08
   4   1 -13    0.24    3.76
   4   1 -13    0.52    2.52
  -4   1  13    0.01    3.40
   4  -1 -13    0.02    5.87
   4  -1 -13    0.25    2.75
  -4  -1  13    0.55    2.83
   4   1 -12   74.45   12.67
   4   1 -12  118.47   12.31
  -4   1  12  113.54   13.78
   4  -1 -12   73.26   12.02
  -4  -1  12  114.90   12.71
   4  -1 -12  116.87   12.55
   4   1 -11  378.33   30.87
  -4   1  11  362.25   31.73
   4   1 -11  312.16   30.14
   4  -1 -11  361.95   30.16
  -4  -1  11  365.95   35.64
   4  -1 -11  295.58   28.40
   4   1 -10  777.99   65.65
   4   1 -10  866.56   68.27
  -4   1  10  914.87   73.55
   4  -1 -10  744.11   63.37
  -4  -1  10  926.35   73.24
   4  -1 -10  869.71   69.18
   4   1  -9   33.63    7.68
   4   1  -9   37.90    6.55
  -4   1   9   38.52    7.43
   4  -1  -9   33.94    7.69
  -4  -1   9   38.77    6.71
   4  -1  -9   34.94    6.85
   4   1  -8  576.42   46.33
   4   1  -8  606.39   46.12
  -4   1   8  632.44   48.74
   4  -1  -8  541.72   44.42
  -4  -1   8  597.23   44.53
   4  -1  -8  622.57   47.51
  -4  -1   8  625.13   51.40
   4   1  -7  383.46   30.99
   4   1  -7  374.20   28.27
   4   1  -7  365.77   26.95
   4   1  -7  377.51   29.81
  -4   1   7  358.16   27.29
  -4   1   7  377.53   33.09
  -4   1   7  365.77   27.80
  -4  -1   7  374.82   28.67
   4  -1  -7  382.41   30.49
  -4  -1   7  363.35   26.89
   4  -1  -7  391.92   29.80
  -4  -1   7  364.93   27.69
   4  -1  -7  391.63   31.97
  -4  -1   7  356.77   24.65
   4   1  -6   21.95    4.97
  -4   1   6   24.95    4.64
  -4   1   6   21.96    2.83
   4   1  -6   21.75    5.13
   4   1  -6   21.20    2.70
  -4   1   6   27.07    4.64
   4   1  -6   24.52    4.65
  -4   1   6   25.40    5.03
   4  -1  -6   20.73    3.09
  -4  -1   6   25.62    4.75
  -4  -1   6   27.63    4.26
   4  -1  -6   21.87    5.69
  -4  -1   6   21.31    2.70
   4  -1  -6   20.86    5.32
  -4  -1   6   24.72    4.62
   4  -1  -6   25.62    7.23
  -4   1   5  639.26   44.42
   4   1  -5  644.76   47.81
   4   1  -5  577.05   41.88
  -4   1   5  585.30   45.46
   4   1  -5  650.06   43.30
  -4   1   5  570.14   42.20
   4   1  -5  604.56   42.26
   4   1  -5  622.98   45.71
   4  -1  -5  617.55   46.15
   4  -1  -5  656.32   49.09
  -4  -1   5  587.47   42.99
   4  -1  -5  585.38   42.45
  -4  -1   5  582.42   41.75
   4  -1  -5  606.53   42.91
  -4  -1   5  586.61   42.82
  -4  -1   5  620.48   42.91
  -4   1   4    1.40    2.71
   4   1  -4    1.76    4.38
   4   1  -4    6.57    1.17
   4   1  -4    1.45    2.10
   4   1  -4    1.29    2.56
  -4   1   4    1.81    3.08
   4   1  -4    1.40    2.43
  -4   1   4    1.35    1.95
   4  -1  -4    1.64    3.05
  -4  -1   4    5.42    2.73
  -4  -1   4    1.92    2.26
   4  -1  -4    0.94    2.33
  -4  -1   4    2.24    2.57
   4  -1  -4    1.05    2.27
  -4  -1   4    1.90    1.86
   4   1  -3 1027.27   74.53
   4   1  -3  913.58   66.40
   4   1  -3 1008.47   73.22
   4   1  -3  908.25   65.67
  -4   1   3 1002.26   72.26
  -4   1   3  922.57   67.45
  -4   1   3 1021.68   75.36
   4   1  -3 1041.30   74.72
   4  -1  -3 1033.86   76.08
  -4  -1   3  975.18   70.40
   4  -1  -3  903.79   65.08
  -4  -1   3  920.01   66.82
   4  -1  -3 1002.62   73.41
  -4  -1   3  908.33   68.81
  -4  -1   3 1029.75   70.10
   4   1  -2  587.05   41.80
   4   1  -2  590.06   41.15
   4   1  -2  623.97   42.83
   4   1  -2  563.22   38.79
  -4   1   2  624.52   44.68
   4   1  -2  612.81   43.89
  -4   1   2  558.47   40.01
  -4   1   2  576.73   40.33
  -4   1   2  594.41   42.09
   4  -1  -2  551.11   37.56
  -4  -1   2  562.22   42.32
  -4  -1   2  590.34   41.53
   4  -1  -2  583.49   42.15
   4  -1  -2  618.87   44.33
  -4  -1   2  557.18   38.74
  -4  -1   2  564.42   37.60
   4   1  -1 4309.20  360.76
   4   1  -1 4323.96  368.41
   4   1  -1 4554.21  381.78
  -4   1   1 4015.77  342.46
   4   1  -1 4069.08  344.11
   4   1  -1 4074.01  341.63
  -4   1   1 3995.77  333.04
  -4   1   1 4234.86  361.45
   4  -1  -1 4236.17  355.72
   4  -1  -1 4431.72  377.45
   4  -1  -1 4139.56  344.51
  -4  -1   1 3972.64  336.98
  -4  -1   1 4237.65  360.56
  -4  -1   1 4514.22  372.65
   4  -1  -1 4506.80  386.79
  -4  -1   1 4128.19  347.65
   4   1   0 1718.11  130.67
  -4   1   0 1778.41  133.93
   4   1   0 1490.57  109.45
   4   1   0 1752.56  126.81
   4   1   0 1549.98  116.43
  -4   1   0 1656.28  126.34
  -4   1   0 1814.17  123.10
  -4   1   0 1471.67  106.10
   4  -1   0 1687.42  128.64
   4  -1   0 1563.50  112.64
  -4  -1   0 1585.46  116.95
  -4  -1   0 1734.73  125.98
  -4  -1   0 1575.89  120.19
  -4  -1   0 1501.74  113.97
   4  -1   0 1494.54  111.07
   4   1   1  208.90   15.91
   4   1   1  213.31   12.89
  -4   1  -1  192.49   10.99
  -4   1  -1  213.02   16.25
   4   1   1  191.78   14.29
   4   1   1  184.60   11.89
  -4   1  -1  224.22   16.04
  -4   1  -1  216.93   13.07
   4  -1   1  212.13   15.54
   4  -1   1  193.25   11.56
   4  -1   1  207.94   19.34
   4  -1   1  186.06   12.95
  -4  -1  -1  212.99   12.63
  -4  -1  -1  204.69   13.65
   4  -1   1  189.83   11.24
  -4  -1  -1  206.74   13.16
  -4  -1  -1  196.32   14.95
  -4  -1  -1  212.72   16.19
   4   1   2 1614.44  119.88
  -4   1  -2 1641.31  121.65
   4   1   2 1760.42  125.71
   4   1   2 1685.39  127.88
   4   1   2 1685.22  129.28
   4   1   2 1662.36  119.87
   4   1   2 1679.40  121.91
  -4   1  -2 1689.85  128.80
  -4   1  -2 1685.28  129.89
   4  -1   2 1620.89  120.87
   4  -1   2 1695.10  130.23
  -4  -1  -2 1583.21  121.95
  -4  -1  -2 1688.96  130.06
  -4  -1  -2 1795.28  127.44
   4  -1   2 1688.61  128.87
   4  -1   2 1706.26  124.63
   4   1   3  271.85   18.61
  -4   1  -3  277.74   19.88
   4   1   3  272.97   16.02
   4   1   3  283.82   20.61
   4   1   3  279.12   16.65
   4   1   3  270.78   20.02
   4   1   3  276.68   16.64
  -4   1  -3  264.58   19.90
  -4   1  -3  275.73   21.36
   4  -1   3  274.39   18.70
   4  -1   3  272.33   20.19
   4  -1   3  262.92   17.58
  -4  -1  -3  277.07   20.82
  -4  -1  -3  277.30   20.53
   4  -1   3  273.10   20.10
  -4  -1  -3  277.59   16.03
  -4   1  -4 1107.29   80.65
   4   1   4  975.36   72.09
  -4   1  -4 1087.49   79.24
   4   1   4  959.69   72.18
   4   1   4 1103.02   80.42
   4   1   4  925.70   61.54
   4   1   4  914.25   61.48
  -4   1  -4  963.77   70.71
  -4   1  -4 1065.42   78.21
   4  -1   4 1071.57   78.50
  -4  -1  -4  966.76   72.97
   4  -1   4  978.35   70.40
  -4  -1  -4 1072.72   78.70
   4  -1   4 1088.49   80.02
   4  -1   4  933.58   67.80
  -4   1  -5  361.64   26.07
   4   1   5  323.32   27.14
   4   1   5  349.15   26.94
  -4   1  -5  353.44   25.31
  -4   1  -5  350.18   26.00
   4   1   5  337.93   24.48
  -4   1  -5  352.72   24.96
   4  -1   5  348.29   24.84
   4  -1   5  364.30   26.70
   4  -1   5  338.85   23.75
  -4  -1  -5  350.50   25.08
  -4  -1  -5  343.28   26.40
   4  -1   5  333.46   23.92
   4   1   6   14.15    3.84
  -4   1  -6   12.98    3.32
   4   1   6   14.01    2.84
  -4   1  -6   15.56    3.49
   4   1   6   13.32    4.14
  -4   1  -6   14.62    6.84
  -4   1  -6   17.47    2.90
   4  -1   6   15.12    3.58
  -4  -1  -6   18.36    7.64
  -4  -1  -6   14.22    2.86
   4  -1   6   14.44    2.81
   4  -1   6   15.56    3.07
   4  -1   6   12.09    3.56
   4   1   7   28.90    5.44
   4   1   7   29.60    5.59
  -4   1  -7   29.57    4.77
  -4   1  -7   30.16    6.32
  -4   1  -7   30.94    4.77
   4  -1   7   29.31    4.95
  -4  -1  -7   31.15    6.11
   4  -1   7   29.96    5.24
   4  -1   7   30.15    4.29
   4   1   8  840.15   65.26
   4   1   8  851.35   65.88
  -4   1  -8  859.80   65.78
   4  -1   8  870.61   66.66
   4  -1   8  825.06   68.16
   4  -1   8  830.39   62.51
   4   1   9   78.24   10.23
   4   1   9   80.62   10.09
   4  -1   9   78.27    8.13
   4  -1   9   77.01    9.97
   4   1  10 2378.04  199.60
   4   1  10 2397.42  200.75
   4  -1  10 2063.77  173.30
   4  -1  10 2327.27  196.81
   4   1  11  289.84   26.02
   4   1  11  413.69   32.59
   4  -1  11  281.20   22.97
   4  -1  11  292.89   26.14
   4   1  12  183.85   18.48
   4   1  12  181.61   17.16
   4  -1  12  174.86   17.81
   4   1  13   79.60   15.12
   4   1  13   83.62    9.76
   4  -1  13   85.56   10.70
   4   1  14   76.76    9.70
   4   1  14   73.33    8.37
   4  -1  14   75.98    9.73
   4   1  15   29.74    4.59
   4  -1  15   31.70    5.76
   4   2 -16    3.07    6.26
  -4   2  16    1.79    3.17
  -4   2  15  182.48   20.76
   4   2 -15  137.91   15.49
   4  -2 -15  134.07   13.30
   4  -2 -15  177.94   14.97
   4   2 -14    7.59    6.05
   4   2 -14    7.21    3.49
  -4   2  14    7.45    5.08
   4  -2 -14    8.09    4.27
   4  -2 -14    6.20    4.76
  -4  -2  14    6.49    3.28
   4   2 -13    4.68    6.62
   4   2 -13   13.21    4.45
  -4   2  13   12.81    6.13
   4  -2 -13    4.05    5.32
  -4  -2  13   12.14    4.37
   4  -2 -13   14.06    5.28
   4   2 -12  132.90   13.43
   4   2 -12  132.64   16.32
  -4   2  12  134.52   15.18
   4  -2 -12  126.99   14.97
  -4  -2  12  133.37   13.95
   4  -2 -12  131.16   13.88
   4   2 -11  360.87   30.36
   4   2 -11  413.45   37.15
  -4   2  11  369.38   32.82
   4  -2 -11  366.04   31.50
   4  -2 -11  410.21   36.12
  -4  -2  11  370.51   30.94
   4   2 -10 1010.89   85.64
   4   2 -10 1045.23   88.35
  -4   2  10 1065.97   87.09
   4  -2 -10  935.93   79.50
  -4  -2  10 1137.53   90.11
   4  -2 -10 1077.85   86.77
   4   2  -9  198.76   17.72
   4   2  -9  224.28   21.02
  -4   2   9  202.86   18.93
   4  -2  -9  218.43   20.80
  -4  -2   9  195.04   16.98
   4  -2  -9  209.23   18.86
   4   2  -8    6.97    3.35
   4   2  -8   23.53    5.21
   4   2  -8    8.63    5.51
  -4   2   8   34.07    5.83
   4  -2  -8   23.70    5.46
   4  -2  -8    6.81    5.81
  -4  -2   8   24.96    7.38
  -4  -2   8   22.21    3.82
   4   2  -7 3127.30  274.23
   4   2  -7 3506.54  296.03
   4   2  -7 2974.83  251.91
   4   2  -7 3040.28  268.64
  -4   2   7 3561.10  301.78
  -4   2   7 3451.32  292.26
   4  -2  -7 3142.89  272.62
  -4  -2   7 3622.94  305.86
  -4  -2   7 3281.83  276.02
  -4  -2   7 3368.05  285.10
   4  -2  -7 3608.84  305.45
  -4  -2   7 3268.09  273.23
   4   2  -6  187.99   15.75
   4   2  -6  204.86   16.39
   4   2  -6  187.65   16.36
   4   2  -6  189.25   13.63
   4   2  -6  188.76   14.05
  -4   2   6  197.63   15.91
  -4   2   6  188.88   13.81
   4  -2  -6  193.28   18.12
   4  -2  -6  211.83   16.81
  -4  -2   6  219.34   16.76
   4  -2  -6  188.59   16.22
   4  -2  -6  177.79   16.28
  -4  -2   6  193.00   14.48
  -4  -2   6  194.40   15.63
  -4  -2   6  191.93   14.66
  -4  -2   6  187.53   13.31
  -4   2   5  161.46   14.01
   4   2  -5  164.83   13.55
   4   2  -5  162.81   12.21
   4   2  -5  172.61   12.31
   4   2  -5  138.61   11.96
   4   2  -5  151.59   12.61
  -4   2   5  154.73   12.81
  -4   2   5  168.79   12.45
   4  -2  -5  163.91   14.40
   4  -2  -5  163.19   12.70
  -4  -2   5  159.79   12.05
  -4  -2   5  158.16   12.56
   4  -2  -5  152.44   12.66
  -4  -2   5  154.18   12.75
  -4  -2   5  157.52   12.15
  -4  -2   5  163.07   11.83
  -4   2   4 1865.15  146.44
   4   2  -4 1816.64  141.66
   4   2  -4 1816.97  140.05
   4   2  -4 1853.55  140.32
   4   2  -4 1578.54  122.79
   4   2  -4 1923.89  147.25
  -4   2   4 1600.02  124.59
  -4   2   4 1747.60  135.01
   4  -2  -4 1850.16  149.80
   4  -2  -4 1638.33  126.88
  -4  -2   4 1586.20  122.33
  -4  -2   4 1643.55  126.87
  -4  -2   4 1676.47  130.62
   4  -2  -4 1850.60  143.40
  -4  -2   4 1722.38  132.86
  -4  -2   4 1835.65  140.02
   4   2  -3  450.82   32.32
  -4   2   3  506.53   41.52
   4   2  -3  493.58   35.50
   4   2  -3  489.16   34.44
   4   2  -3  460.67   32.56
   4   2  -3  494.97   34.23
  -4   2   3  493.81   35.43
  -4   2   3  458.09   32.70
   4  -2  -3  460.14   32.45
  -4  -2   3  474.76   33.30
   4  -2  -3  486.47   35.52
  -4  -2   3  471.03   34.06
  -4  -2   3  480.37   34.23
   4  -2  -3  504.42   37.56
  -4  -2   3  496.50   34.32
   4   2  -2  393.64   27.82
  -4   2   2  464.82   34.02
   4   2  -2  391.00   27.62
   4   2  -2  422.31   30.67
   4   2  -2  447.58   30.07
   4   2  -2  440.19   29.36
  -4   2   2  399.03   27.87
  -4   2   2  429.85   31.08
   4  -2  -2  393.28   27.05
   4  -2  -2  457.64   33.83
  -4  -2   2  430.40   30.78
  -4  -2   2  414.42   30.05
  -4  -2   2  409.84   28.67
  -4  -2   2  418.12   29.65
   4  -2  -2  446.50   32.45
   4   2  -1   79.49    7.32
   4   2  -1   91.28    8.81
   4   2  -1  110.02    7.07
   4   2  -1   79.64    7.03
   4   2  -1   92.02    6.12
  -4   2   1   85.01    6.77
  -4   2   1   94.47    8.83
  -4   2   1   96.88    9.44
   4  -2  -1   83.34    6.34
   4  -2  -1   92.61    9.12
   4  -2  -1   94.91    9.45
  -4  -2   1   93.20    8.58
  -4  -2   1   86.14    7.56
  -4  -2   1   87.95    7.69
  -4  -2   1   94.87    7.35
  -4   2   0  560.54   41.15
   4   2   0  509.54   36.28
   4   2   0  569.71   41.58
   4   2   0  638.60   39.61
  -4   2   0  583.72   42.59
   4   2   0  505.05   35.12
   4   2   0  629.20   38.92
  -4   2   0  654.52   39.89
   4  -2   0  499.71   33.77
   4  -2   0  624.54   45.60
   4  -2   0  572.54   35.54
   4  -2   0  510.80   33.68
  -4  -2   0  515.36   36.85
   4  -2   0  553.40   40.94
  -4  -2   0  550.44   38.31
  -4  -2   0  505.89   35.73
  -4  -2   0  563.12   41.00
  -4   2  -1 1283.05   89.68
  -4   2  -1 1285.07   97.08
   4   2   1 1274.77   96.07
   4   2   1 1295.26   98.49
   4   2   1  925.48   68.29
  -4   2  -1 1238.34   93.96
   4  -2   1 1283.56   91.06
   4  -2   1 1284.61   88.12
   4  -2   1 1262.32   87.82
  -4  -2  -1 1266.14   93.95
  -4  -2  -1 1291.94   93.69
  -4  -2  -1 1266.47   95.72
  -4  -2  -1 1294.83   95.33
   4  -2   1 1221.63   93.03
   4  -2   1 1297.83   98.28
   4   2   2 1010.81   72.69
   4   2   2 1000.75   71.33
   4   2   2 1218.02   90.52
   4   2   2 1010.10   75.19
  -4   2  -2 1239.34   92.27
  -4   2  -2 1252.87   88.18
   4  -2   2 1235.01   92.51
   4  -2   2 1028.30   72.65
   4  -2   2  969.73   68.95
  -4  -2  -2 1170.20   91.57
  -4  -2  -2  959.77   72.50
  -4  -2  -2 1235.62   90.31
   4  -2   2 1158.05   86.85
  -4   2  -3 2291.17  183.06
   4   2   3 2102.37  164.26
   4   2   3 2180.94  173.22
  -4   2  -3 2162.32  166.39
   4   2   3 2032.11  161.05
   4   2   3 2093.25  160.33
   4   2   3 2095.60  159.45
  -4   2  -3 2208.39  171.45
   4  -2   3 2063.89  158.91
   4  -2   3 2063.50  159.47
  -4  -2  -3 1996.04  162.61
  -4  -2  -3 2216.48  176.58
   4  -2   3 2315.56  185.53
   4  -2   3 2209.03  175.41
   4   2   4  980.36   72.00
   4   2   4  993.69   69.50
   4   2   4 1018.03   75.68
  -4   2  -4  983.16   70.33
   4   2   4  986.66   73.40
  -4   2  -4 1006.25   74.41
   4   2   4  969.52   67.23
  -4   2  -4 1030.82   78.03
   4  -2   4 1004.25   75.04
   4  -2   4  919.29   69.31
   4  -2   4  987.41   75.54
  -4  -2  -4  990.66   74.36
   4  -2   4 1015.21   71.02
  -4  -2  -4  963.44   72.94
   4   2   5   87.30   11.03
  -4   2  -5   80.75    7.42
  -4   2  -5   90.38    7.08
   4   2   5   83.79    8.53
  -4   2  -5   73.92    7.65
   4   2   5   74.82    7.29
  -4   2  -5   76.57    8.39
   4  -2   5   84.91    7.70
   4  -2   5   77.82    8.86
  -4  -2  -5   84.22    8.89
   4  -2   5   86.95    6.51
  -4  -2  -5   79.64    7.55
   4  -2   5   89.22    7.73
   4   2   6    0.14    2.22
  -4   2  -6    0.82    1.37
   4   2   6    0.36    1.63
   4   2   6    0.34    2.48
  -4   2  -6    0.10    1.54
  -4   2  -6    0.20    2.27
  -4   2  -6   -0.03    2.26
   4  -2   6    0.44    1.20
   4  -2   6    1.10    1.54
   4  -2   6    0.47    2.44
  -4  -2  -6    0.11    1.61
  -4  -2  -6    0.65    2.65
   4  -2   6    0.41    1.92
   4   2   7  585.47   44.55
   4   2   7  587.98   45.13
  -4   2  -7  544.85   42.93
   4  -2   7  556.77   48.07
   4  -2   7  556.54   42.33
   4   2   8   10.77    4.82
   4   2   8    9.93    5.07
   4  -2   8    4.25    4.40
   4  -2   8    9.54    4.36
   4   2   9  193.80   18.38
   4   2   9  203.10   19.70
   4  -2   9  163.97   16.76
   4  -2   9  197.94   18.09
   4   2  10  804.81   65.25
   4   2  10  808.50   65.54
   4  -2  10  801.49   70.15
   4  -2  10  854.87   69.20
   4   2  11  198.43   19.49
   4   2  11  266.76   23.34
   4  -2  11  202.47   19.69
   4   2  12  241.43   22.09
   4   2  12  256.89   23.32
   4  -2  12  253.41   22.88
   4   2  13    6.53    4.73
   4   2  13    6.44    4.42
   4  -2  13    6.59    4.52
   4   2  14   42.22    6.66
   4  -2  14   43.22    7.00
  -4  -2 -14   40.67    8.11
   4   2  15    5.47    2.99
   4  -2  15    1.85    3.19
  -4  -2 -15    6.45    4.03
  -4   3  15  190.09   16.64
  -4   3  15  184.40   15.12
   4   3 -14  349.97   26.54
   4   3 -14  283.52   27.15
  -4   3  14  368.64   29.80
   4  -3 -14  367.65   29.44
   4  -3 -14  273.68   24.22
   4   3 -13   11.20    4.21
   4   3 -13    8.20    6.61
  -4   3  13   16.43    5.66
   4  -3 -13   10.47    5.20
   4  -3 -13    6.07    4.85
   4   3 -12    2.36    4.84
   4   3 -12    0.66    3.08
  -4   3  12    1.00    3.99
   4  -3 -12    0.93    3.84
   4  -3 -12    2.63    3.78
   4   3 -11   16.26    7.36
   4   3 -11   11.06    5.08
  -4   3  11   12.86    6.09
   4  -3 -11   10.87    6.15
   4  -3 -11   14.13    6.26
   4   3 -10 1298.42  111.17
   4   3 -10 1416.16  114.43
  -4   3  10 1347.12  111.54
   4  -3 -10 1436.34  117.45
   4  -3 -10 1261.13  107.44
  -4  -3  10 1324.34  105.54
   4   3  -9  229.33   19.72
   4   3  -9  199.45   19.73
  -4   3   9  235.81   21.06
   4  -3  -9  238.75   21.21
   4  -3  -9  192.67   19.63
  -4  -3   9  233.38   18.90
  -4  -3   9  214.91   18.08
   4   3  -8 1334.40  105.92
   4   3  -8 1258.62  102.80
  -4   3   8 1341.54  107.06
   4  -3  -8 1243.24  102.82
  -4  -3   8 1325.01  103.00
   4  -3  -8 1371.36  109.85
  -4  -3   8 1286.55  101.97
  -4   3   7   22.96    5.13
   4   3  -7   14.25    4.07
   4   3  -7   14.15    5.07
   4   3  -7   22.49    5.19
   4  -3  -7   14.36    5.62
  -4  -3   7   23.51    4.15
   4  -3  -7   22.75    5.54
  -4  -3   7   21.84    3.71
  -4  -3   7   16.78    4.50
   4   3  -6  267.30   22.00
   4   3  -6  275.27   20.17
   4   3  -6  291.52   22.81
   4   3  -6  288.57   21.93
   4   3  -6  283.58   22.39
  -4   3   6  287.90   21.33
  -4   3   6  269.79   22.46
  -4   3   6  289.10   25.11
   4  -3  -6  294.27   23.02
   4  -3  -6  265.53   20.62
  -4  -3   6  303.41   22.20
  -4  -3   6  239.48   20.08
  -4  -3   6  299.28   21.44
   4  -3  -6  282.60   23.75
  -4  -3   6  258.13   21.56
   4   3  -5  506.46   36.83
   4   3  -5  406.96   31.24
   4   3  -5  491.02   36.61
   4   3  -5  469.70   34.19
   4   3  -5  481.90   34.77
  -4   3   5  392.82   29.77
  -4   3   5  486.19   37.04
  -4   3   5  488.75   35.42
   4  -3  -5  470.85   35.06
   4  -3  -5  498.41   38.45
   4  -3  -5  416.40   31.69
  -4  -3   5  413.32   32.00
  -4  -3   5  471.99   33.94
  -4  -3   5  406.32   29.29
  -4  -3   5  414.57   30.37
  -4  -3   5  478.88   35.60
   4   3  -4  176.54   13.57
   4   3  -4  180.23   14.20
   4   3  -4  170.75   13.81
   4   3  -4  179.40   13.69
  -4   3   4  177.49   14.16
  -4   3   4  178.22   15.57
  -4   3   4  179.76   15.81
   4  -3  -4  175.76   14.65
   4  -3  -4  182.36   16.29
  -4  -3   4  187.18   13.50
  -4  -3   4  187.50   13.79
   4  -3  -4  190.72   14.82
  -4  -3   4  196.84   15.94
  -4  -3   4  174.98   14.19
  -4  -3   4  181.51   16.31
   4   3  -3  473.51   38.13
  -4   3   3  469.94   34.82
   4   3  -3  491.22   34.57
   4   3  -3  429.03   30.64
   4   3  -3  499.25   34.09
   4   3  -3  431.06   31.94
  -4   3   3  439.65   31.17
  -4   3   3  482.05   36.67
   4  -3  -3  476.26   35.94
   4  -3  -3  527.75   36.88
  -4  -3   3  456.85   32.25
  -4  -3   3  455.88   33.48
  -4  -3   3  471.73   35.16
   4  -3  -3  495.04   37.98
  -4  -3   3  464.20   34.00
  -4   3   2  533.86   41.18
   4   3  -2  518.14   38.93
   4   3  -2  552.81   37.70
  -4   3   2  574.73   41.13
   4   3  -2  548.39   38.68
   4   3  -2  564.12   40.82
   4   3  -2  528.94   35.71
  -4   3   2  525.36   39.54
   4  -3  -2  584.29   40.77
  -4  -3   2  497.53   37.16
  -4  -3   2  577.35   42.75
  -4  -3   2  598.98   43.53
   4  -3  -2  520.54   39.84
   4  -3  -2  557.40   48.32
  -4  -3   2  529.74   39.36
  -4   3   1 3133.63  263.63
   4   3  -1 3085.46  258.31
   4   3  -1 2933.88  233.17
  -4   3   1 3056.73  256.51
   4   3  -1 3197.04  262.99
   4   3  -1 3029.35  239.87
   4   3  -1 3106.45  254.58
  -4   3   1 3082.31  248.36
   4  -3  -1 3187.76  267.08
  -4  -3   1 3057.24  251.54
  -4  -3   1 3218.86  266.24
  -4  -3   1 3150.88  261.52
   4  -3  -1 3198.47  261.41
   4  -3  -1 3344.67  281.81
  -4  -3   1 3032.81  253.63
  -4   3   0  420.07   32.01
   4   3   0  421.57   32.57
   4   3   0  414.51   31.53
  -4   3   0  414.87   27.04
   4   3   0  429.94   30.29
  -4   3   0  424.98   32.92
   4  -3   0  415.74   32.74
   4  -3   0  447.43   29.47
   4  -3   0  415.35   26.82
   4  -3   0  416.68   36.32
  -4  -3   0  438.91   31.01
  -4  -3   0  394.64   29.13
  -4  -3   0  445.11   31.84
   4  -3   0  445.30   27.65
  -4  -3   0  418.70   31.45
   4   3   1  142.89   12.64
  -4   3  -1  121.06    8.83
   4   3   1  128.90   10.18
   4   3   1  126.61   10.38
   4   3   1  133.11   10.34
  -4   3  -1  153.30   13.76
  -4   3  -1  149.06   10.00
  -4   3  -1  129.95    8.35
   4  -3   1  143.01   16.63
  -4  -3  -1  159.36   12.00
   4  -3   1  144.38   13.56
  -4  -3  -1  139.28   11.79
   4  -3   1  133.77    9.23
  -4  -3  -1  144.76   12.77
   4   3   2  257.29   20.18
   4   3   2  235.12   17.05
  -4   3  -2  265.69   18.09
   4   3   2  230.21   17.59
  -4   3  -2  277.55   22.18
   4  -3   2  266.67   21.77
   4  -3   2  241.78   16.47
  -4  -3  -2  266.49   20.50
   4  -3   2  268.79   21.16
  -4  -3  -2  230.64   17.70
  -4  -3  -2  273.04   21.35
   4   3   3  250.49   21.75
   4   3   3  264.58   18.35
   4   3   3  247.81   19.77
  -4   3  -3  266.60   19.10
   4   3   3  259.83   18.31
  -4   3  -3  258.38   21.24
   4  -3   3  258.28   20.43
   4  -3   3  257.12   21.85
  -4  -3  -3  268.13   20.36
   4  -3   3  266.63   18.62
  -4  -3  -3  258.87   20.49
  -4  -3  -3  239.57   19.37
   4   3   4   85.78    8.82
   4   3   4   84.65    7.00
   4   3   4  105.04    9.84
   4   3   4   85.43    7.19
  -4   3  -4  111.86    9.48
  -4   3  -4  108.97   11.02
   4  -3   4  155.69   12.14
   4  -3   4  107.95   11.29
   4  -3   4   85.94    7.73
  -4  -3  -4  116.35   10.98
  -4  -3  -4   99.07    9.51
  -4  -3  -4   87.21    9.13
   4   3   5    2.80    1.66
   4   3   5   10.46    2.68
   4   3   5    0.27    1.49
   4   3   5    0.03    2.85
  -4   3  -5    0.98    3.38
  -4   3  -5    5.75    2.70
   4  -3   5    1.50    3.88
   4  -3   5    0.47    2.22
   4  -3   5    1.65    3.67
  -4  -3  -5    0.98    2.41
  -4  -3  -5    1.00    3.06
  -4  -3  -5    0.11    2.95
   4   3   6   21.01    4.99
  -4   3  -6   19.94    3.86
   4   3   6   21.24    5.07
   4   3   6   19.24    4.02
  -4   3  -6   19.62    4.82
   4  -3   6   19.87    3.85
   4  -3   6   21.72    4.44
   4  -3   6   22.62    9.98
  -4  -3  -6   21.40    4.10
   4   3   7   85.87   10.05
   4   3   7  189.27   18.54
   4  -3   7   79.59   10.87
   4  -3   7   81.64    9.08
   4   3   8    3.35    4.60
   4  -3   8   13.34    5.37
   4  -3   8    4.97    3.96
   4   3   9  295.70   25.58
   4  -3   9  243.55   23.97
   4  -3   9  277.28   23.93
   4   3  10  544.61   44.09
   4  -3  10  425.82   38.84
   4  -3  10  563.32   45.34
   4  -3  11    0.35    2.98
   4  -3  11    0.54    4.76
  -4  -3 -11   -0.19    3.87
   4   3  12   59.19    8.78
  -4   3 -12   29.64    6.35
   4  -3  12   58.83    8.46
  -4  -3 -12   29.17    8.60
   4   3  13   93.98   10.59
   4  -3  13   95.85   10.39
  -4  -3 -13   55.22   10.27
   4   3  14   35.71    6.00
   4  -3  14   33.67    5.75
  -4  -3 -14   17.70    6.43
   4   4 -15    2.62    3.54
  -4   4  15    2.55    2.69
  -4   4  15    2.10    2.37
   4   4 -14    5.17    2.30
   4   4 -14   12.03    5.61
  -4   4  14   20.58    4.66
  -4   4  14   20.30    4.53
  -4   4  13  481.02   41.65
   4   4 -13  465.24   35.07
   4   4 -13  337.07   31.45
  -4   4  13  465.58   36.25
   4  -4 -13  339.76   29.43
   4   4 -12  155.75   17.14
   4   4 -12  146.31   13.60
  -4   4  12  147.21   14.81
   4  -4 -12  149.90   15.80
   4  -4 -12  146.60   14.98
  -4  -4  12  137.11   12.49
   4   4 -11    0.11    2.47
   4   4 -11    1.61    3.50
  -4   4  11    0.43    4.60
   4  -4 -11   -0.11    3.21
   4  -4 -11    1.11    2.93
  -4  -4  11   -0.32    1.87
   4   4 -10  571.39   48.25
   4   4 -10  542.55   43.60
  -4   4  10  521.18   42.74
   4  -4 -10  530.81   44.38
   4  -4 -10  541.62   45.83
  -4  -4  10  500.82   40.71
   4   4  -9  100.32   11.93
   4   4  -9   77.84   10.12
  -4   4   9   75.19    9.68
   4  -4  -9   79.60   11.61
   4  -4  -9   98.39   12.09
  -4  -4   9   77.79    9.56
   4   4  -8    3.33    3.91
   4   4  -8    3.58    3.78
  -4   4   8    2.89    3.36
   4  -4  -8    3.07    4.48
   4  -4  -8    3.86    4.52
  -4  -4   8    2.57    3.67
   4   4  -7  194.34   17.31
   4   4  -7  202.04   17.82
  -4   4   7  199.45   17.26
   4  -4  -7  213.01   19.16
   4  -4  -7  199.63   19.07
  -4  -4   7  205.84   18.75
   4   4  -6   36.78    6.60
   4   4  -6   44.50    5.59
   4   4  -6   55.62    6.73
  -4   4   6   53.56    6.14
  -4   4   6   62.84    6.69
  -4   4   6   36.70    5.71
   4  -4  -6   37.34    6.97
   4  -4  -6   58.42    8.72
  -4  -4   6   52.71    7.70
   4   4  -5   12.41    6.13
   4   4  -5   11.77    3.71
   4   4  -5   16.03    4.65
   4   4  -5    9.37    3.71
   4   4  -5   10.04    3.32
  -4   4   5    9.65    3.71
  -4   4   5   16.46    3.44
   4  -4  -5    8.65    5.11
   4  -4  -5   10.83    4.28
   4  -4  -5   16.81    4.51
  -4  -4   5   15.08    2.80
  -4  -4   5   16.20    2.99
  -4  -4   5   13.78    4.53
  -4   4   4  482.52   37.09
   4   4  -4  477.87   36.56
   4   4  -4  516.98   37.79
   4   4  -4  497.36   35.69
   4   4  -4  463.63   35.63
  -4   4   4  465.29   33.43
  -4   4   4  486.14   38.35
   4  -4  -4  501.49   39.29
   4  -4  -4  532.84   42.48
  -4  -4   4  485.96   34.33
  -4  -4   4  485.15   34.32
  -4  -4   4  480.51   37.18
   4  -4  -4  482.42   39.62
  -4  -4   4  503.81   39.38
   4   4  -3   28.48    5.21
   4   4  -3   19.72    4.92
  -4   4   3   20.48    5.45
  -4   4   3   19.50    4.96
   4  -4  -3   20.55    6.24
   4  -4  -3   28.71    4.50
  -4  -4   3   28.67    3.64
  -4  -4   3   20.18    4.45
   4  -4  -3   18.28    5.17
  -4  -4   3   18.26    4.88
  -4  -4   3   28.10    5.53
  -4  -4   3   28.30    3.58
   4   4  -2  118.00    9.12
   4   4  -2  121.23   11.49
  -4   4   2  112.15   11.55
   4   4  -2  122.60   11.21
  -4   4   2  109.57   11.05
   4  -4  -2  117.04   16.95
   4  -4  -2  108.08   11.38
  -4  -4   2  106.40   10.69
  -4  -4   2  124.30    9.56
  -4  -4   2  123.15   11.38
  -4  -4   2  109.60   10.62
   4  -4  -2  123.50   10.11
   4   4  -1   70.30    6.38
   4   4  -1   86.38    9.37
  -4   4   1   71.36    6.53
  -4   4   1   82.91    9.26
   4   4  -1   75.11    8.03
  -4   4   1   87.80    9.76
  -4  -4   1   80.71    8.87
   4  -4  -1   88.11   10.40
   4  -4  -1   84.65    9.72
  -4  -4   1   73.51    6.66
  -4  -4   1   74.51    8.29
  -4  -4   1   79.12    8.63
   4   4   0  199.27   15.88
   4   4   0  205.82   17.66
  -4   4   0  205.06   14.39
   4   4   0  186.85   14.00
  -4   4   0  201.81   17.64
   4   4   0  193.44   15.43
  -4   4   0  211.57   18.00
  -4  -4   0  203.88   17.17
  -4  -4   0  196.50   14.63
  -4  -4   0  197.84   16.78
   4  -4   0  208.87   18.32
   4  -4   0  209.38   18.85
   4   4   1    3.76    3.98
   4   4   1    3.63    2.91
  -4   4  -1    8.53    7.00
   4   4   1    7.08    2.47
   4   4   1    8.01    4.88
   4  -4   1    4.16    4.61
  -4  -4  -1    9.41    4.03
  -4  -4  -1    3.72    2.53
   4  -4   1    3.21    4.06
   4   4   2   75.71    9.28
   4   4   2  110.77   11.53
   4   4   2  110.56    9.26
   4   4   2  103.83   10.85
  -4   4  -2   70.75    9.63
  -4   4  -2   74.31    9.00
   4  -4   2   74.02   10.65
  -4  -4  -2   78.68    9.49
   4  -4   2   72.86    9.21
   4  -4   2   92.08    7.80
  -4  -4  -2   71.55    9.08
  -4  -4  -2  111.22    9.29
   4   4   3   17.53    5.23
   4   4   3   32.18    4.38
   4   4   3   31.79    4.31
   4   4   3   32.09    4.77
  -4   4  -3   17.24    3.83
  -4   4  -3   15.73    6.24
   4  -4   3   29.91    3.99
   4  -4   3   15.77   10.67
   4  -4   3   17.00    5.18
  -4  -4  -3   16.40    5.35
  -4  -4  -3   18.80    5.38
  -4  -4  -3   31.64    4.77
   4   4   4  171.38   13.62
   4   4   4  176.21   18.81
  -4   4  -4  175.70   14.42
   4   4   4  169.50   14.31
   4   4   4  167.89   13.16
   4  -4   4  177.39   15.51
   4  -4   4  170.91   13.74
  -4  -4  -4  168.45   15.96
   4  -4   4  182.05   18.04
   4   4   5   69.93    8.25
   4   4   5   75.26    8.52
   4   4   5   71.27    6.80
   4   4   5   71.43    7.06
   4  -4   5  100.69   12.20
   4  -4   5   68.99    8.24
   4  -4   5   71.28   10.16
  -4  -4  -5   89.15   10.46
   4   4   6  152.32   13.72
   4   4   6  200.38   16.76
   4  -4   6  162.54   23.27
   4  -4   6  144.79   13.04
   4  -4   6  192.28   15.93
  -4  -4  -6  147.51   15.62
   4   4   7  108.03   11.22
   4  -4   7   81.13   12.52
   4  -4   7  108.95   11.08
  -4  -4  -7   75.32   11.46
   4   4   8    1.35    3.66
   4  -4   8    1.34    4.99
   4  -4   8    2.24    3.29
  -4  -4  -8    1.97    4.66
   4   4   9  419.26   34.02
   4  -4   9  341.73   38.51
   4  -4   9  414.57   33.81
  -4  -4  -9  321.20   30.78
   4   4  10  450.53   37.00
   4  -4  10  436.61   39.08
   4  -4  10  460.64   37.72
  -4  -4 -10  416.82   37.65
   4   4  11    6.67    4.73
   4  -4  11    4.85    5.39
   4  -4  11    7.07    4.59
  -4  -4 -11    7.90    5.92
   4   4  12    6.77    7.43
  -4   4 -12    1.53    3.79
   4  -4  12    5.67    4.05
  -4  -4 -12   12.26    6.72
   4   4  13  104.65   10.63
   4  -4  13  104.89   13.86
  -4  -4 -13   67.77   10.53
   4   4  14    0.74    2.24
   4  -4  14    0.26    1.91
  -4  -4 -14    0.28    2.68
   4   5 -14    9.08    4.21
  -4   5  14    8.18    3.55
   4   5 -13   46.16    5.39
   4   5 -13   38.00    7.72
  -4   5  13   50.83    8.79
  -4   5  13   53.59   11.60
  -4  -5  13   44.84    5.39
   4   5 -12    2.18    2.60
   4   5 -12    4.71    4.06
  -4   5  12    0.91    2.81
  -4   5  12    1.27    3.73
  -4  -5  12    0.91    2.50
  -4   5  11  341.83   30.48
   4   5 -11  331.09   26.34
   4   5 -11  263.91   25.11
  -4   5  11  340.77   28.95
   4  -5 -11  250.74   23.26
  -4  -5  11  327.18   26.74
  -4   5  10  396.37   31.49
   4   5 -10  319.17   29.28
   4   5 -10  388.36   31.26
  -4   5  10  392.31   32.89
   4  -5 -10  308.84   28.68
  -4  -5  10  389.57   31.67
   4   5  -9   62.02    9.61
   4   5  -9   79.99   10.03
  -4   5   9   81.64    9.14
  -4   5   9  160.35   14.84
   4  -5  -9   64.16   10.48
   4  -5  -9   86.76   11.72
  -4  -5   9   75.38    9.86
   4   5  -8    6.48    4.25
   4   5  -8    2.52    3.76
   4  -5  -8    0.63    4.61
   4  -5  -8    7.88    4.86
  -4  -5   8    2.88    4.22
   4   5  -7   52.18    7.25
   4   5  -7   35.19    7.26
   4  -5  -7   53.49    8.92
   4  -5  -7   36.55    7.98
  -4  -5   7   59.83   12.42
   4   5  -6   49.98    6.72
   4   5  -6   52.55    6.82
   4   5  -6   68.34    8.78
  -4   5   6   55.66    7.32
   4  -5  -6   52.96    9.22
   4  -5  -6   71.47    9.27
  -4  -5   6   47.06    8.75
  -4   5   5   14.34    4.47
   4   5  -5   13.63    6.46
   4   5  -5   17.59    8.14
  -4   5   5   -0.10    4.17
   4  -5  -5   15.57    5.65
  -4  -5   5   13.39    5.24
  -4   5   4    1.33    2.76
   4   5  -4    2.20    2.85
   4   5  -4    0.94    3.18
  -4   5   4    0.43    2.99
   4  -5  -4    1.51    3.71
  -4  -5   4    0.28    3.49
   4   5  -3   66.44    8.92
   4   5  -3   92.89   10.54
  -4   5   3   86.09    8.88
   4  -5  -3   91.28   11.04
   4  -5  -3   95.33   11.40
  -4  -5   3   96.95   11.40
   4   5  -2   19.90    4.83
   4   5  -2    5.67    4.53
  -4   5   2   19.52    5.74
   4  -5  -2    6.91    5.25
   4  -5  -2    5.02    5.11
  -4  -5   2    4.44    4.84
   4   5  -1    5.11    4.34
  -4   5   1    5.69    2.71
   4   5  -1    6.47    3.87
   4  -5  -1    4.88    4.83
  -4  -5   1    4.12    4.39
   4  -5  -1    4.21    4.89
   4   5   0   50.32    7.04
   4   5   0   38.96    7.73
   4   5   0   48.43    4.97
   4  -5   0   38.20    8.28
   4  -5   0   38.91    8.35
  -4  -5   0   37.67    7.51
  -4  -5   0   47.24    5.17
   4   5   1  487.72   39.73
   4   5   1  524.04   39.62
   4   5   1  521.57   37.34
   4  -5   1  505.80   41.76
   4  -5   1  493.57   42.18
  -4  -5  -1  502.16   37.22
  -4  -5  -1  454.34   37.73
   4   5   2  383.91   31.79
   4   5   2  384.40   29.46
   4   5   2  368.90   27.35
   4  -5   2  385.62   32.40
   4  -5   2  376.28   33.19
  -4  -5  -2  368.98   31.23
   4   5   3  166.73   16.24
   4   5   3  171.05   13.80
   4   5   3  172.06   14.32
   4  -5   3  160.96   16.07
   4  -5   3  159.73   17.89
   4  -5   3  157.32   13.56
  -4  -5  -3  152.88   15.80
   4   5   4  143.14   12.33
   4   5   4  118.37   12.84
   4   5   4  143.61   12.38
   4  -5   4  115.44   15.66
   4  -5   4  117.20   12.89
   4  -5   4  135.80   11.89
  -4  -5  -4  111.32   13.39
   4   5   5   42.24    7.19
   4   5   5   45.57    6.32
   4   5   5   39.24    5.71
  -4   5  -5   37.52    6.21
   4  -5   5   43.69   10.14
   4  -5   5   39.73    6.21
  -4  -5  -5   42.41   13.32
   4   5   6    3.99    3.69
   4   5   6    5.35    3.58
   4   5   6    4.47    2.91
  -4   5  -6    2.73    3.11
   4  -5   6    4.69    5.93
   4  -5   6    4.95    3.48
  -4  -5  -6    5.33    5.29
   4   5   7   79.54    9.25
   4  -5   7   62.25   12.20
   4  -5   7   75.80    9.16
  -4  -5  -7   57.45   11.11
   4  -5   8  368.95   35.45
   4  -5   8  455.78   36.15
  -4  -5  -8  341.58   32.24
   4  -5   9    0.69    6.11
   4  -5   9    8.52    4.11
  -4  -5  -9    0.82    5.68
   4  -5  10    4.22    6.04
   4  -5  10    9.67    4.31
  -4  -5 -10    3.61    6.02
   4   5  11  677.12   51.86
   4  -5  11  542.41   47.65
   4  -5  11  667.22   51.94
  -4  -5 -11  518.28   45.32
   4   5  12   91.23    9.30
  -4   5 -12   55.39    8.24
   4  -5  12   89.45    8.95
  -4  -5 -12   53.17    9.56
   4   5  13   14.65    6.18
   4  -5  13   14.33    3.53
  -4  -5 -13   15.09    5.12
   4   6 -12    8.03    4.43
   4   6 -12   12.01    4.08
  -4   6  12   10.06    4.55
  -4  -6  12   10.01    3.24
   4   6 -11   38.88    8.34
   4   6 -11   31.30    6.49
  -4   6  11   44.58    7.83
  -4  -6  11   44.41    9.06
   4   6 -10    0.46    4.23
   4   6 -10   12.17    4.16
  -4   6  10   12.35    5.45
  -4  -6  10   10.52    4.39
   4   6  -9  628.80   50.67
  -4   6   9 1173.21   92.11
  -4  -6   9  584.82   49.06
   4   6  -8  125.77   12.60
  -4   6   8  116.08   12.74
   4  -6  -8   72.69   10.29
  -4  -6   8   94.72   12.11
  -4   6   7   88.30    9.86
   4   6  -7  102.55   11.57
  -4   6   7  108.09   11.94
   4  -6  -7   86.16   11.29
  -4  -6   7   95.67   12.33
   4   6  -6   69.76    9.33
  -4   6   6   57.69    7.99
  -4   6   6   71.38   13.24
  -4  -6   6   51.47   10.03
   4  -6  -6   56.25    9.27
  -4   6   5  145.04   13.87
   4   6  -5  106.19   15.52
   4   6  -5  152.43   14.47
  -4   6   5  114.09   12.60
   4  -6  -5  103.39   17.53
  -4  -6   5  103.54   13.54
   4   6  -4    9.26    4.66
  -4   6   4   10.35    8.25
   4   6  -4   11.03    5.16
  -4   6   4   11.91    4.46
   4  -6  -4    7.65    5.50
  -4  -6   4    8.60    5.87
   4   6  -3   35.45    7.43
  -4   6   3   36.31    7.94
   4   6  -3   39.63    7.41
  -4   6   3   32.99    5.94
   4  -6  -3   35.20    8.04
  -4  -6   3   34.65    8.45
   4   6  -2  113.76   13.13
   4   6  -2   98.51   12.05
  -4   6   2   96.50   10.03
  -4   6   2  119.94   13.86
   4  -6  -2  118.83   14.00
  -4  -6   2  113.89   13.85
   4   6  -1   59.46    9.92
  -4   6   1   41.56    6.05
   4   6  -1   44.56    8.34
  -4   6   1   57.18    9.80
  -4  -6   1   76.29   10.83
   4  -6  -1   66.20   10.84
   4   6   0  110.55   13.66
   4   6   0  121.73   17.21
  -4   6   0  107.49   13.42
   4  -6   0  108.14   14.35
  -4  -6   0  102.43   13.04
   4   6   1   16.83    6.59
   4   6   1   13.48    5.45
  -4   6  -1   15.51    6.41
   4  -6   1   15.39    7.12
  -4  -6  -1   14.92    6.64
   4   6   2    2.53    4.82
   4   6   2    4.46    3.91
  -4   6  -2    5.12    4.51
   4  -6   2    3.52    5.58
  -4  -6  -2    2.46    5.07
   4   6   3  211.91   20.88
   4   6   3  266.08   21.58
  -4   6  -3  211.95   19.96
   4  -6   3  205.29   22.47
  -4  -6  -3  200.51   20.84
   4   6   4   81.13   10.83
   4   6   4   66.23    8.77
  -4   6  -4   78.07    9.76
   4  -6   4   86.15   13.86
  -4  -6  -4   85.30   12.35
   4   6   5  138.21   14.48
   4   6   5  135.90   16.10
   4   6   5  123.17   11.19
  -4   6  -5  132.91   13.26
   4  -6   5  134.71   17.42
   4  -6   5  130.20   12.54
  -4  -6  -5  119.80   15.16
   4   6   6  382.39   32.88
   4   6   6  424.18   32.62
   4   6   6  475.94   39.48
   4  -6   6  389.17   37.58
   4  -6   6  460.51   36.45
  -4  -6  -6  357.83   33.65
   4   6   7   71.67    9.07
   4   6   7   99.47    9.70
   4  -6   7   82.77   14.12
   4  -6   7  100.22   10.80
  -4  -6  -7   76.61   12.55
   4   6   8  182.19   15.38
   4  -6   8  137.93   18.43
   4  -6   8  136.05   13.54
  -4  -6  -8  121.80   15.81
   4   6   9    0.46    3.25
   4  -6   9    2.44    5.84
   4  -6   9    8.51    3.59
  -4  -6  -9    2.54    5.26
   4  -6  10  315.79   36.22
   4  -6  10  381.80   29.47
  -4  -6 -10  301.12   28.43
   4  -6  11    0.26    2.87
   4  -6  11    0.05    2.67
  -4  -6 -11   -0.05    2.58
  -4   6 -12    0.89    2.57
  -4  -6 -12    0.27    3.04
  -4   7  11   25.01    5.48
  -4  -7  11   23.32    3.90
   4   7 -10  254.48   19.69
  -4   7  10  258.00   21.78
  -4  -7  10  254.56   20.65
   4   7  -9    6.52    3.41
  -4   7   9    4.95    4.36
  -4  -7   9    4.28    3.85
   4   7  -8   12.35    4.68
  -4   7   8   14.51    8.79
  -4  -7   8   11.69    5.09
   4   7  -7   13.54    4.92
  -4   7   7    9.11    4.00
  -4   7   7   14.22    8.45
  -4  -7   7   12.04    5.84
  -4   7   6   61.01    8.60
   4   7  -6   81.33    9.65
  -4   7   6   83.95    9.80
   4  -7  -6   53.59    8.66
  -4  -7   6   44.99   10.21
  -4   7   5   44.55    7.12
   4   7  -5   34.32    6.58
   4   7  -5   43.75    7.39
  -4   7   5   34.59    7.22
   4  -7  -5   32.94    7.35
  -4  -7   5   31.08    8.92
   4   7  -4   24.56    6.51
   4   7  -4   59.46    8.26
  -4   7   4   57.54    7.30
  -4   7   4   28.66    7.38
   4  -7  -4   19.67    7.13
  -4  -7   4   23.15    8.27
   4   7  -3  163.53   16.99
   4   7  -3  181.16   17.43
  -4   7   3  182.02   16.10
  -4   7   3  170.92   18.14
   4  -7  -3  160.24   17.42
  -4  -7   3  162.18   24.90
   4   7  -2   75.97   11.49
   4   7  -2   96.15   11.74
  -4   7   2  120.07   10.80
  -4   7   2   80.32   12.25
   4  -7  -2   67.66   11.50
  -4  -7   2   69.01   12.38
   4   7  -1  148.81   16.96
  -4   7   1  151.30   17.36
   4   7  -1  179.78   17.56
  -4  -7   1  138.11   16.58
   4  -7  -1  142.29   16.74
   4   7   0   23.52    7.78
  -4   7   0   22.37    7.74
   4   7   0   23.35    6.91
  -4  -7   0   23.94    8.34
   4  -7   0   22.56    7.88
   4   7   1  146.50   16.94
  -4   7  -1  144.71   16.33
   4   7   1  157.51   15.87
  -4  -7  -1  143.75   17.31
   4  -7   1  144.87   17.29
   4   7   2   38.84    8.76
  -4   7  -2   35.88    8.09
   4   7   2   36.21    7.16
  -4  -7  -2   33.95    8.86
   4  -7   2   36.82    9.44
   4   7   3   34.29    6.80
   4   7   3   30.81    7.99
  -4   7  -3   29.56    7.15
   4  -7   3   31.32    9.06
  -4  -7  -3   29.76    8.41
   4   7   4    0.22    3.61
  -4   7  -4    0.51    3.06
   4   7   4    1.08    2.89
  -4  -7  -4    0.93    4.10
   4  -7   4    0.71    4.41
   4   7   5   36.70    7.73
   4   7   5   68.43    7.88
  -4   7  -5   33.96    6.59
   4  -7   5   33.27    9.85
  -4  -7  -5   31.40    9.44
   4   7   6    5.00    3.87
   4   7   6    1.09    3.22
   4  -7   6    5.39    6.09
  -4  -7  -6    5.98    5.52
   4   7   7   53.86    7.27
   4   7   7   69.88    7.57
   4  -7   7   57.42   11.65
   4  -7   7   64.30    7.62
  -4  -7  -7   58.63   10.69
   4  -7   8  186.81   21.07
   4  -7   8  231.73   18.44
  -4  -7  -8  182.83   19.68
   4  -7   9   71.26   11.46
   4  -7   9  106.38    9.27
  -4  -7  -9   67.41   10.81
   4  -7  10   65.15    9.93
  -4  -7 -10   61.86    9.33
  -4   8   9  186.41   15.31
  -4  -8   9  183.74   14.89
   4   8  -8    7.59    3.26
  -4   8   8    8.17    3.79
  -4  -8   8    7.35    3.94
   4   8  -7   89.47    9.04
  -4   8   7   59.12    6.79
  -4   8   7   94.96    9.66
  -4  -8   7   69.49    9.73
   4   8  -6    1.09    2.62
  -4   8   6   -0.23    2.31
  -4   8   6    1.18    2.47
  -4  -8   6   -0.25    3.23
   4   8  -5    0.50    2.75
   4   8  -5    2.60    3.18
  -4   8   5   -0.06    3.24
  -4   8   5    2.32    2.76
  -4  -8   5    0.28    4.15
  -4   8   4   46.10    6.15
   4   8  -4   29.19    6.42
   4   8  -4   45.52    7.18
  -4   8   4   30.35    7.03
   4  -8  -4   22.99    5.80
  -4  -8   4   16.69    7.87
   4   8  -3    0.28    3.37
  -4   8   3    0.97    3.72
   4   8  -3    1.17    3.45
  -4   8   3    0.54    3.90
   4  -8  -3    1.23    3.08
  -4  -8   3    1.16    4.20
   4   8  -2    0.85    5.63
  -4   8   2   -0.06    3.57
   4   8  -2    0.95    3.09
  -4   8   2    0.25    1.86
   4  -8  -2    0.66    5.18
  -4  -8   2    0.47    3.80
   4   8  -1  130.72   15.43
   4   8  -1  206.47   18.15
  -4   8   1  128.47   15.70
   4  -8  -1  113.98   14.23
  -4  -8   1  119.50   15.86
   4   8   0    4.29    5.24
   4   8   0    1.65    4.51
  -4   8   0    3.70    5.09
   4  -8   0    4.63    4.89
  -4  -8   0    4.28    5.77
   4   8   1   23.35    8.07
  -4   8  -1   22.97    7.35
   4   8   1   38.41    7.23
  -4  -8  -1   21.73    8.03
   4  -8   1   20.98    7.47
   4   8   2   28.56   12.55
   4   8   2   30.71    6.65
  -4   8  -2   25.43    7.01
   4  -8   2   26.29    7.65
  -4  -8  -2   25.21    8.17
   4   8   3   17.25    6.66
   4   8   3   35.17    6.14
  -4   8  -3   20.47    5.97
   4  -8   3   15.22    7.21
  -4  -8  -3   15.24    7.39
   4   8   4    0.70    3.25
  -4   8  -4    0.49    4.51
   4   8   4    0.67    2.71
  -4  -8  -4    0.33    3.92
   4  -8   4    0.44    6.47
   4   8   5   24.37    6.07
   4   8   5   48.41    6.24
  -4   8  -5   23.71    5.02
   4  -8   5   22.64    7.74
  -4  -8  -5   21.41    7.38
   4   8   6   24.49    5.05
   4   8   6   33.73    5.01
   4  -8   6   20.91    7.89
  -4  -8  -6   24.32    7.38
   4   8   7   10.35    2.86
   4   8   7   13.65    3.10
   4  -8   7   11.58    5.81
  -4  -8  -7   10.83    5.47
   4  -8   8   74.52   14.73
  -4  -8  -8   74.14    9.86
   4   9  -6    6.08    2.88
  -4  -9   6    4.94    3.44
   4   9  -5  154.13   12.19
  -4   9   5   81.17    9.15
  -4  -9   5   98.28   11.11
   4   9  -4    2.43    2.81
   4   9  -4    1.95    5.06
  -4   9   4    1.58    5.71
  -4  -9   4    0.29    6.59
   4   9  -3   56.03    7.74
   4   9  -3   76.30    8.21
  -4   9   3   56.68    8.36
  -4  -9   3   13.37    7.53
   4   9  -2   42.84    7.57
   4   9  -2   66.85    7.88
  -4   9   2   43.57    8.21
  -4  -9   2   33.12    8.26
  -4  -9   2   12.53   12.37
   4   9  -1   50.64    8.69
   4   9  -1   63.80    8.25
  -4   9   1   52.29    9.03
   4  -9  -1   45.93    6.82
  -4  -9   1   48.69    9.45
   4   9   0   75.25   10.77
   4   9   0  129.47   11.83
  -4   9   0   76.44   10.61
   4  -9   0   65.97    8.88
  -4  -9   0   67.45   11.12
   4   9   1   51.81    9.32
   4   9   1   67.43    8.27
  -4   9  -1   49.48    8.46
   4  -9   1   49.32    7.86
  -4  -9  -1   48.72    9.59
   4   9   2  110.24   13.15
   4   9   2  181.08   14.59
  -4   9  -2  107.42   11.83
   4  -9   2   97.93   11.43
  -4  -9  -2  100.55   13.28
   4   9   3    0.59    3.05
   4   9   3    0.45    2.38
  -4   9  -3    0.49    2.57
   4  -9   3    0.75    2.79
  -4  -9  -3    0.82    3.60
   4   9   4    0.04    2.08
   4   9   4    0.11    1.72
   4  -9   4    0.11    2.13
  -4  -9  -4    0.27    2.72
   4   9   5    5.19    2.92
   4   9   5    7.72    2.70
   4  -9   5    3.57    3.78
  -4  -9  -5    4.88    4.48
   5   0 -16   -0.22    2.11
  -5   0  16    0.01    1.51
   5   0 -15    9.34    3.81
   5   0 -15    2.61    4.98
  -5   0  15   11.74    4.20
   5   0 -14    0.04    1.57
   5   0 -14   -0.34    2.11
  -5   0  14    0.20    1.77
   5   0 -13    0.74    3.83
   5   0 -13    5.93    5.03
  -5   0  13    3.77    7.37
   5   0 -12    0.19    3.10
   5   0 -12    0.42    3.81
  -5   0  12    0.92    3.51
   5   0 -11  599.72   48.98
   5   0 -11  565.20   50.00
  -5   0  11  615.78   51.18
   5   0 -10    0.45    3.44
   5   0 -10    0.24    4.33
  -5   0  10    0.83    3.70
   5   0  -9  533.71   48.14
   5   0  -9  534.41   45.10
  -5   0   9  522.57   42.77
   5   0  -8    0.49    2.30
   5   0  -8   -0.02    2.68
  -5   0   8   -0.15    2.50
   5   0  -7    8.21    5.35
   5   0  -7   17.19    4.60
   5   0  -7    8.08    4.90
  -5   0   7   17.44    5.08
   5   0  -6   -0.05    2.37
   5   0  -6    0.13    3.38
   5   0  -6    1.95    2.33
   5   0  -6    0.01    1.40
  -5   0   6    0.38    2.32
  -5   0   6    0.08    2.11
  -5   0   6    0.04    1.24
   5   0  -5   21.58    5.15
   5   0  -5   32.51    4.75
   5   0  -5   20.86    4.93
   5   0  -5   23.73    3.92
  -5   0   5   34.32    5.48
  -5   0   5   32.02    4.84
  -5   0   5   32.91    4.98
  -5   0   5   23.12    3.55
   5   0  -4    0.53    2.32
   5   0  -4    0.37    1.93
   5   0  -4    0.30    2.01
   5   0  -4    1.08    2.27
  -5   0   4    0.69    2.51
  -5   0   4    1.98    2.17
  -5   0   4    1.60    2.05
  -5   0   4    0.55    1.76
   5   0  -3   47.27    5.06
   5   0  -3   48.20    5.88
   5   0  -3   54.62    6.41
   5   0  -3   62.77    6.41
  -5   0   3   50.85    5.71
  -5   0   3   48.11    6.14
  -5   0   3   48.09    6.05
  -5   0   3   49.37    5.30
   5   0  -2    0.02    2.03
   5   0  -2    0.16    2.28
   5   0  -2    0.14    1.40
   5   0  -2    3.06    3.24
  -5   0   2    2.61    1.51
  -5   0   2    0.15    2.16
  -5   0   2    0.12    1.81
  -5   0   2    0.40    2.07
   5   0  -1  111.06    9.28
   5   0  -1   96.52    9.55
   5   0  -1  110.69    9.01
   5   0  -1   93.37    7.95
  -5   0   1  110.75    7.83
  -5   0   1   98.35    8.26
  -5   0   1   97.81    9.21
   5   0   0    0.33    1.94
   5   0   0    0.15    1.73
   5   0   0    0.19    0.63
  -5   0   0    0.08    0.68
  -5   0   0   -0.01    1.01
  -5   0   0    0.01    0.16
  -5   0   0    0.01    0.26
  -5   0   0    0.55    1.64
   5   0   1 3753.95  309.73
   5   0   1 3582.60  297.18
   5   0   1 3620.17  305.69
   5   0   1 3608.70  288.33
  -5   0  -1 2931.38  236.66
  -5   0  -1 3481.16  280.27
  -5   0  -1 3758.02  308.64
  -5   0  -1 3601.55  304.00
   5   0   2    0.15    0.92
   5   0   2    2.63    1.37
   5   0   2    0.48    2.42
   5   0   2    0.25    1.91
  -5   0  -2    0.46    2.44
  -5   0  -2   -0.06    1.25
   5   0   3 2172.36  165.47
   5   0   3 2027.28  157.17
   5   0   3 2138.22  170.76
   5   0   3 2080.06  166.11
  -5   0  -3 2055.53  165.24
  -5   0  -3 2050.91  157.69
   5   0   4    0.59    1.20
   5   0   4    0.08    1.71
   5   0   4    0.21    1.10
   5   0   4    0.05    1.82
  -5   0  -4    0.19    2.00
  -5   0  -4    0.00    1.78
   5   0   5    2.46    2.00
   5   0   5    2.99    2.50
   5   0   5    2.49    2.39
  -5   0  -5    1.87    4.80
  -5   0  -5    1.48    2.34
   5   0   6    1.45    1.81
   5   0   6    0.54    3.36
   5   0   6    0.09    1.74
  -5   0  -6    0.12    2.75
  -5   0  -6    0.09    2.32
  -5   0  -6   -0.22    2.20
   5   0   7  132.34   11.77
   5   0   7  135.49   12.08
   5   0   8    0.27    2.20
   5   0   8    0.08    2.15
   5   0   9  284.57   24.15
   5   0  10    0.82    3.12
   5   0  10    0.17    4.50
   5   0  11  220.61   20.00
   5   0  12    0.28    2.76
   5   0  12    0.29    2.19
   5   0  13  187.36   21.45
   5   0  13  215.15   20.57
   5   0  14    0.60    2.45
   5   0  14    0.61    1.42
   5   1 -16   58.75    8.42
   5  -1 -16   59.69   11.20
   5   1 -15   31.94    5.11
   5   1 -15   22.16    7.07
  -5   1  15   33.35    6.40
   5  -1 -15   34.25    5.71
   5  -1 -15   23.75    6.55
  -5  -1  15   31.56    5.15
   5   1 -14   68.07   11.94
   5   1 -14   63.82   10.60
  -5   1  14   75.67   10.19
   5  -1 -14   75.89    9.31
   5  -1 -14   62.31   10.04
  -5  -1  14   71.33    9.02
   5   1 -13    9.94    4.66
   5   1 -13    3.04    5.97
  -5   1  13    8.93    5.54
   5  -1 -13    9.23    4.83
   5  -1 -13    2.32    5.65
  -5  -1  13   11.58    7.77
   5   1 -12    2.25    3.81
   5   1 -12    1.91    4.90
  -5   1  12    1.18    4.49
   5  -1 -12    1.36    3.86
   5  -1 -12    0.91    4.68
  -5  -1  12    2.47    3.87
   5   1 -11  350.19   29.94
   5   1 -11  336.13   31.72
  -5   1  11  349.15   36.94
   5  -1 -11  343.22   29.87
   5  -1 -11  336.10   38.62
  -5  -1  11  350.32   30.20
   5   1 -10    3.65    5.14
   5   1 -10   14.40    6.81
  -5   1  10    4.15    5.78
   5  -1 -10    4.44    5.39
   5  -1 -10   15.35    6.47
  -5  -1  10    4.10    8.40
   5   1  -9 1401.84  111.87
   5   1  -9 1175.39   99.79
  -5   1   9 1385.01  111.60
   5  -1  -9 1413.74  113.00
   5  -1  -9 1125.21   95.97
  -5  -1   9 1400.71  112.63
   5   1  -8    4.76    4.06
   5   1  -8    8.68    4.69
  -5   1   8    3.40    4.43
   5  -1  -8    4.66    4.06
   5  -1  -8    7.44    5.06
  -5  -1   8    3.50    4.17
   5   1  -7  526.02   42.64
   5   1  -7  514.43   39.54
   5   1  -7  533.15   42.17
  -5   1   7  511.07   40.11
   5  -1  -7  526.79   40.54
   5  -1  -7  533.10   42.61
  -5  -1   7  511.18   43.58
  -5   1   6    0.19    1.61
   5   1  -6    6.99    2.86
   5   1  -6    0.20    2.52
   5   1  -6    0.56    1.73
  -5   1   6    1.59    4.79
   5   1  -6    0.39    2.74
  -5   1   6    1.17    2.48
   5  -1  -6    0.46    5.29
  -5  -1   6    1.88    1.57
   5  -1  -6    0.43    3.14
   5  -1  -6    0.08    2.49
  -5  -1   6    0.66    2.65
  -5  -1   6    0.72    2.69
   5  -1  -6    0.08    1.84
   5   1  -5   11.94    3.83
   5   1  -5   11.57    3.97
  -5   1   5   13.55    2.91
   5   1  -5   13.34    3.77
   5   1  -5   14.57    3.16
  -5   1   5   12.28    3.64
  -5   1   5   16.52    4.21
   5  -1  -5   12.90    3.54
   5  -1  -5   11.95    4.57
  -5  -1   5   13.63    4.23
   5  -1  -5   12.08    4.55
  -5  -1   5   12.97    3.63
   5  -1  -5   11.29    3.23
  -5  -1   5   12.90    6.20
  -5  -1   5   11.44    2.76
   5   1  -4   50.74    8.07
   5   1  -4   40.83    5.32
   5   1  -4   52.98    5.76
  -5   1   4   49.17    7.43
   5   1  -4   50.82    5.72
  -5   1   4   39.23    5.81
  -5   1   4   47.00    6.54
  -5   1   4   38.99    5.02
  -5  -1   4   37.38    5.82
   5  -1  -4   38.51    4.90
  -5  -1   4   39.06    5.42
   5  -1  -4   50.53    6.67
   5  -1  -4   48.21    8.20
  -5  -1   4   38.29    5.31
  -5  -1   4   46.22    5.09
   5   1  -3  581.09   41.72
   5   1  -3  519.86   37.89
   5   1  -3  565.04   41.41
   5   1  -3  529.56   37.68
  -5   1   3  562.96   40.90
   5   1  -3  571.04   40.67
  -5   1   3  502.67   36.91
  -5   1   3  580.44   46.18
  -5   1   3  546.62   38.51
   5  -1  -3  566.03   41.90
   5  -1  -3  547.05   38.42
  -5  -1   3  539.54   41.91
  -5  -1   3  545.10   39.55
   5  -1  -3  582.78   43.07
  -5  -1   3  541.31   38.77
   5   1  -2  146.21   11.90
   5   1  -2  149.14   11.06
   5   1  -2  145.10   12.30
   5   1  -2  155.47   11.23
  -5   1   2  148.06   12.20
   5   1  -2  148.63   10.93
  -5   1   2  158.00   11.11
  -5   1   2  149.58   12.49
  -5   1   2  157.83   12.24
   5  -1  -2  152.13   12.86
   5  -1  -2  156.81   10.92
  -5  -1   2  158.10   12.33
  -5  -1   2  143.06   11.80
   5  -1  -2  137.12   11.82
  -5  -1   2  125.40    9.94
  -5  -1   2  114.18    7.43
   5   1  -1   96.02    8.84
   5   1  -1  111.81    8.19
   5   1  -1  114.22    8.37
   5   1  -1  107.71   10.07
   5   1  -1   95.77    7.37
  -5   1   1   98.67    7.16
  -5   1   1  107.61    9.69
  -5   1   1  108.61    9.89
   5  -1  -1   96.50    6.93
   5  -1  -1  112.52    9.90
  -5  -1   1  107.18    9.73
  -5  -1   1  102.26    8.01
   5  -1  -1  123.57   11.06
   5  -1  -1   96.17    8.14
  -5  -1   1  101.59    9.23
   5   1   0    1.40    1.17
  -5   1   0    1.70    0.91
   5   1   0    1.17    2.25
  -5   1   0    1.80    2.73
   5   1   0    0.80    1.18
   5   1   0    1.07    2.76
   5   1   0    0.61    2.00
  -5   1   0    5.64    2.38
   5  -1   0    0.26    0.88
   5  -1   0    1.62    2.80
  -5  -1   0    0.41    2.56
  -5  -1   0    1.81    2.56
  -5  -1   0    0.20    1.37
  -5  -1   0    0.77    0.96
   5  -1   0    0.52    2.36
   5  -1   0    0.27    1.81
  -5   1  -1 2487.93  197.69
   5   1   1 2411.48  184.01
   5   1   1 2190.86  174.36
   5   1   1 2391.38  192.90
   5   1   1 2261.09  172.73
  -5   1  -1 2393.99  193.57
   5  -1   1 2254.35  177.09
   5  -1   1 2389.02  192.77
   5  -1   1 2073.03  154.66
  -5  -1  -1 2326.62  188.30
  -5  -1  -1 2204.53  176.88
  -5  -1  -1 2229.26  171.62
  -5  -1  -1 2332.84  180.34
   5  -1   1 2436.91  194.59
  -5   1  -2    6.36    2.65
   5   1   2    4.31    1.16
   5   1   2    4.24    3.00
   5   1   2    6.42    3.46
   5   1   2    2.75    1.05
  -5   1  -2    7.13    3.56
  -5   1  -2    7.44    1.50
   5  -1   2    8.42    2.83
   5  -1   2    4.02    2.31
   5  -1   2    7.03    3.52
  -5  -1  -2    6.17    3.52
  -5  -1  -2    6.89    2.04
  -5  -1  -2    3.30    3.37
   5  -1   2    6.50    1.22
   5   1   3  289.66   19.38
   5   1   3  239.50   19.06
   5   1   3  293.19   21.50
  -5   1  -3  243.31   17.19
  -5   1  -3  243.32   18.07
  -5   1  -3  247.18   19.49
   5  -1   3  287.72   18.62
   5  -1   3  251.10   19.14
  -5  -1  -3  256.50   20.11
   5  -1   3  283.72   19.65
  -5  -1  -3  295.33   22.34
   5  -1   3  242.88   19.31
   5   1   4  167.83   12.29
   5   1   4  149.09   12.66
   5   1   4  167.96   13.70
  -5   1  -4  172.83   13.27
  -5   1  -4  149.77   11.78
  -5   1  -4  151.02   11.90
  -5   1  -4  142.90   12.28
   5  -1   4  145.86   12.02
  -5  -1  -4  167.34   14.46
   5  -1   4  161.71   11.97
  -5  -1  -4  144.18   12.46
   5  -1   4  145.45   12.57
   5  -1   4  170.53   11.95
   5   1   5   99.30    8.46
  -5   1  -5   84.40    8.12
   5   1   5   79.40    8.06
   5   1   5   99.63   12.61
  -5   1  -5   81.62    8.15
  -5   1  -5   80.58    7.53
  -5   1  -5   98.90    8.75
   5  -1   5   80.38    8.09
  -5  -1  -5   80.35    8.07
   5  -1   5   76.55    7.91
   5  -1   5  100.29    8.35
  -5  -1  -5   96.78   10.22
   5  -1   5  100.59    8.15
   5   1   6   26.19    4.64
  -5   1  -6   28.69    4.34
  -5   1  -6   29.52    5.30
   5   1   6   24.92    5.37
   5   1   6   29.39    4.55
  -5   1  -6   25.66    4.66
  -5   1  -6   29.87    4.35
   5  -1   6   26.38    4.20
   5  -1   6   30.31    4.48
   5  -1   6   24.98    4.26
  -5  -1  -6   31.71    4.56
   5  -1   6   29.48    4.70
   5   1   7  509.41   38.99
   5   1   7  520.39   40.39
   5  -1   7  520.11   38.51
   5  -1   7  526.82   39.93
   5   1   8 1478.89  119.52
   5   1   8 1605.70  128.75
   5  -1   8 1495.69  118.66
   5  -1   8 1473.45  119.38
   5   1   9 1330.99  107.39
   5   1   9 1337.83  108.17
   5  -1   9 1301.38  108.44
   5  -1   9 1258.13   99.79
   5   1  10  203.41   19.30
   5   1  10  429.32   31.78
   5  -1  10  203.15   18.86
   5  -1  10  197.94   17.00
   5   1  11  119.54   13.17
   5  -1  11  115.20   12.61
   5   1  12   27.12    6.49
   5  -1  12   27.56    9.75
   5   1  13   26.98    6.10
   5   1  13   28.24    5.49
   5  -1  13   28.32    6.00
   5   1  14    1.95    2.32
   5  -1  14    0.83    4.68
  -5  -1 -14    2.60    3.45
   5   2 -15  158.18   12.74
  -5   2  15  167.37   14.87
   5  -2 -15  165.53   14.26
   5  -2 -15  100.11   11.83
   5   2 -14  138.53   12.85
   5   2 -14  131.87   15.39
  -5   2  14  140.26   14.32
   5  -2 -14  143.22   13.81
   5  -2 -14  132.86   14.36
  -5  -2  14  130.23   11.89
   5   2 -13  210.94   18.67
   5   2 -13  178.54   19.78
  -5   2  13  202.42   19.72
   5  -2 -13  212.64   19.53
   5  -2 -13  184.76   19.39
  -5  -2  13  206.38   18.24
   5   2 -12  616.58   48.39
   5   2 -12  432.41   40.29
  -5   2  12  565.96   52.47
   5  -2 -12  587.71   47.16
   5  -2 -12  399.03   43.38
  -5  -2  12  580.82   46.40
   5   2 -11  151.13   15.77
   5   2 -11  176.66   19.46
  -5   2  11  161.13   17.30
   5  -2 -11  168.01   18.37
  -5  -2  11  159.51   15.69
   5  -2 -11  155.92   16.48
   5   2 -10 1135.98   91.11
   5   2 -10  956.20   82.79
  -5   2  10 1146.61   92.90
   5  -2 -10 1133.06   91.67
   5  -2 -10  901.72   79.17
  -5  -2  10 1163.43   92.76
   5   2  -9   27.81    7.11
   5   2  -9   15.85    5.93
  -5   2   9   15.82    6.32
   5  -2  -9   22.40    7.44
  -5  -2   9   16.58    5.39
   5  -2  -9   16.55    6.34
   5   2  -8   16.15    5.39
   5   2  -8   14.66    9.56
  -5   2   8   14.50    5.45
   5  -2  -8   14.40    6.46
  -5  -2   8   16.23    5.05
   5  -2  -8   15.50    5.50
   5   2  -7  289.02   23.47
   5   2  -7  270.33   22.98
  -5   2   7  284.07   23.33
   5  -2  -7  287.75   25.37
  -5  -2   7  295.71   23.55
   5  -2  -7  297.32   23.96
   5   2  -6  250.78   20.09
  -5   2   6  249.28   19.68
   5   2  -6  225.46   22.46
  -5   2   6  242.47   19.74
   5   2  -6  233.14   22.51
   5   2  -6  226.22   17.17
  -5   2   6  232.13   17.67
   5  -2  -6  255.15   20.13
  -5  -2   6  258.46   20.44
   5  -2  -6  248.05   22.24
   5  -2  -6  236.03   21.11
  -5  -2   6  230.87   17.20
  -5  -2   6  244.34   18.77
  -5  -2   6  256.59   24.23
   5  -2  -6  224.58   17.88
  -5   2   5  336.51   25.08
   5   2  -5  334.49   26.07
   5   2  -5  332.46   25.12
   5   2  -5  361.98   27.16
   5   2  -5  357.03   26.87
  -5   2   5  371.69   28.26
  -5   2   5  333.70   27.18
   5  -2  -5  330.34   25.45
   5  -2  -5  356.22   28.83
  -5  -2   5  372.47   27.89
   5  -2  -5  370.42   27.50
  -5  -2   5  363.43   26.59
  -5  -2   5  328.61   24.23
  -5  -2   5  379.98   28.66
  -5   2   4   53.61   11.60
   5   2  -4   59.78    6.41
   5   2  -4   53.95    6.49
   5   2  -4   74.70    7.37
  -5   2   4   53.89    6.29
   5   2  -4   54.46    6.05
  -5   2   4   77.48    7.51
   5  -2  -4   54.31    7.94
  -5  -2   4   78.16    7.69
  -5  -2   4   79.03    7.36
   5  -2  -4   82.18    7.36
  -5  -2   4   76.84    7.82
  -5  -2   4   54.38    6.04
   5  -2  -4   52.21    6.73
  -5   2   3  186.73   16.20
   5   2  -3  186.60   14.02
   5   2  -3  181.26   14.95
   5   2  -3  182.61   14.20
   5   2  -3  185.27   14.26
  -5   2   3  177.70   14.53
   5   2  -3  188.06   15.52
  -5   2   3  191.29   14.64
   5  -2  -3  187.19   19.99
  -5  -2   3  179.90   16.89
  -5  -2   3  190.32   14.56
   5  -2  -3  199.54   14.44
  -5  -2   3  199.19   15.42
   5  -2  -3  183.81   18.54
  -5  -2   3  176.18   12.35
  -5   2   2  748.93   55.49
   5   2  -2  608.90   43.82
   5   2  -2  683.80   47.70
   5   2  -2  627.86   45.61
   5   2  -2  638.83   48.03
  -5   2   2  630.54   47.36
   5   2  -2  648.59   44.71
  -5   2   2  611.23   44.31
   5  -2  -2  663.24   50.40
  -5  -2   2  634.80   47.28
  -5  -2   2  637.57   46.51
   5  -2  -2  643.44   44.95
  -5  -2   2  653.22   47.51
   5  -2  -2  641.73   48.63
  -5  -2   2  630.84   43.62
   5   2  -1   27.70    2.79
  -5   2   1   35.59    9.44
   5   2  -1   29.90    2.97
   5   2  -1   28.69    5.55
   5   2  -1   35.99    5.05
  -5   2   1   36.21    4.23
  -5   2   1   34.94    3.35
  -5   2   1   28.78    5.43
   5  -2  -1   46.59    3.86
  -5  -2   1   38.68    7.88
  -5  -2   1   29.99    5.34
  -5  -2   1   39.38    4.70
   5  -2  -1   28.43    5.94
  -5  -2   1   27.95    3.43
   5  -2  -1   30.40    6.37
   5   2   0 1845.20  140.73
   5   2   0 1771.17  138.18
   5   2   0 1899.21  150.96
  -5   2   0 1871.69  149.08
  -5   2   0 1752.40  129.77
  -5   2   0 1857.46  148.25
   5  -2   0 1874.73  149.87
   5  -2   0 1932.98  146.67
  -5  -2   0 1751.55  137.79
  -5  -2   0 1840.10  142.29
  -5  -2   0 1847.98  140.98
   5  -2   0 1823.05  135.33
  -5  -2   0 1838.54  146.29
   5   2   1  538.84   41.21
   5   2   1  523.50   38.43
   5   2   1  545.42   37.30
  -5   2  -1  544.11   41.76
  -5   2  -1  560.00   42.26
   5  -2   1  549.64   41.94
   5  -2   1  527.98   40.81
   5  -2   1  566.62   40.66
  -5  -2  -1  563.21   42.77
  -5  -2  -1  564.21   41.49
  -5  -2  -1  529.49   37.82
  -5  -2  -1  576.39   39.85
   5   2   2 2406.04  188.25
   5   2   2 2440.80  189.00
   5   2   2 2303.61  185.31
   5   2   2 2356.55  193.34
  -5   2  -2 2468.94  201.55
   5  -2   2 2428.24  199.35
   5  -2   2 2503.00  195.36
   5  -2   2 2359.98  194.32
  -5  -2  -2 2262.28  184.45
  -5  -2  -2 2388.48  193.99
  -5  -2  -2 2377.47  195.21
  -5   2  -3   81.35    8.71
  -5   2  -3   85.04    8.57
   5   2   3   61.56    7.46
   5   2   3   78.65    8.48
   5  -2   3   91.45    9.46
   5  -2   3   58.30    4.90
   5  -2   3   82.21    8.66
  -5  -2  -3  105.69    9.67
  -5  -2  -3   79.61    7.61
  -5  -2  -3   81.23    8.76
   5  -2   3   61.97    5.40
   5   2   4   30.38    4.38
  -5   2  -4   32.40    5.20
   5   2   4   33.34    5.47
   5   2   4   28.89    5.49
  -5   2  -4   33.06    4.13
  -5   2  -4   33.11    5.35
  -5   2  -4   29.12    5.63
   5  -2   4   28.61    3.42
   5  -2   4   34.09    5.41
   5  -2   4   34.31    5.68
  -5  -2  -4   32.81    5.31
  -5  -2  -4   29.43    5.70
   5  -2   4   29.38    3.57
   5   2   5   24.37    4.15
  -5   2  -5   25.17    5.23
   5   2   5   15.24    4.13
   5   2   5   25.75    8.25
  -5   2  -5   13.29    4.29
  -5   2  -5   14.74    3.88
  -5   2  -5   12.64    3.68
   5  -2   5   14.26    4.09
   5  -2   5   14.11    4.77
   5  -2   5   25.01    3.58
   5  -2   5   23.77    3.03
  -5  -2  -5   14.39    4.08
   5   2   6  492.97   37.45
   5   2   6  528.46   39.55
  -5   2  -6  497.18   39.11
  -5   2  -6  492.97   37.00
   5   2   6  545.38   41.83
  -5   2  -6  491.91   38.06
   5  -2   6  551.03   40.46
  -5  -2  -6  507.70   38.35
   5  -2   6  508.62   40.89
   5  -2   6  501.65   40.02
   5   2   7  634.75   48.77
   5   2   7  653.94   51.01
   5  -2   7  549.12   48.68
   5  -2   7  625.42   47.69
   5   2   8  341.90   28.04
   5   2   8  350.12   29.47
   5  -2   8  358.04   29.76
   5  -2   8  347.24   28.07
   5   2   9   20.89    6.11
   5   2   9   19.61    6.77
   5  -2   9   19.74    5.56
   5   2  10   93.47   11.92
   5   2  10  264.05   20.81
   5  -2  10   93.98   11.54
   5   2  11  472.94   38.76
   5  -2  11  490.96   39.54
   5   2  12  277.72   23.61
   5  -2  12  285.32   23.89
   5   2  13    3.75    3.66
   5  -2  13    5.04    3.44
  -5  -2 -13    2.68    4.38
   5   2  14    0.68    2.58
   5  -2  14    0.98    2.43
  -5  -2 -14    3.25    3.21
  -5   3  15   71.36    7.32
   5   3 -15   42.93    7.82
  -5   3  15   75.74    8.14
   5  -3 -15   41.42    6.29
   5   3 -14   42.51    5.57
   5   3 -14   10.09    6.69
  -5   3  14   41.46    6.81
   5  -3 -14   40.76    6.56
   5  -3 -14   10.96    5.52
   5   3 -13    1.19    4.74
   5   3 -13    1.62    3.05
  -5   3  13    1.09    3.62
   5  -3 -13    1.20    3.67
   5  -3 -13    1.57    3.94
   5   3 -12   12.08    6.81
  -5   3  12   12.78    5.89
   5   3 -12   14.68    5.35
   5  -3 -12   13.04    6.27
   5  -3 -12   12.44    6.12
   5   3 -11  199.36   21.70
   5   3 -11  314.46   26.13
  -5   3  11  297.37   30.62
   5  -3 -11  317.30   27.03
   5  -3 -11  195.44   21.31
   5   3 -10  354.89   40.53
   5   3 -10  532.67   42.16
  -5   3  10  495.11   40.86
   5  -3 -10  343.21   33.33
  -5  -3  10  513.75   39.85
   5  -3 -10  549.94   44.53
   5   3  -9  717.90   56.90
   5   3  -9  586.89   50.00
  -5   3   9  693.21   60.78
   5  -3  -9  550.11   49.06
  -5  -3   9  729.46   56.00
   5  -3  -9  718.68   57.57
   5   3  -8   78.84   10.24
   5   3  -8   79.99   10.30
  -5   3   8   79.62    9.97
   5  -3  -8   77.16   11.46
  -5  -3   8   80.56    8.97
   5  -3  -8   77.75   10.32
   5   3  -7    0.02    2.45
   5   3  -7    0.46    2.83
  -5   3   7    0.47    2.49
   5  -3  -7    0.66    3.40
  -5  -3   7    0.60    2.20
   5  -3  -7    0.17    2.75
   5   3  -6    4.07    3.22
   5   3  -6    5.60    3.00
   5   3  -6    3.08    2.60
   5   3  -6    3.32    3.57
  -5   3   6    2.60    3.11
  -5   3   6    3.12    2.64
   5  -3  -6    3.17    2.92
  -5  -3   6    2.32    2.84
   5  -3  -6    1.88    3.31
   5  -3  -6    4.16    4.47
  -5  -3   6    3.87    2.35
   5   3  -5   86.62    8.49
   5   3  -5   82.27    8.64
  -5   3   5  104.02    9.49
   5   3  -5   81.79    8.54
   5   3  -5  109.72   10.51
  -5   3   5   82.91    8.42
   5  -3  -5  107.31    9.82
   5  -3  -5   88.91   11.21
   5  -3  -5   84.97   12.00
  -5  -3   5  104.07    8.90
  -5  -3   5  108.59    9.66
  -5  -3   5   79.12    8.41
  -5  -3   5   87.81   10.81
   5   3  -4   24.50    5.05
   5   3  -4   28.34    4.25
   5   3  -4   27.18    4.97
  -5   3   4   27.77    6.10
   5   3  -4   29.13    4.02
  -5   3   4   25.17    4.29
   5  -3  -4   27.39    5.52
   5  -3  -4   27.99    6.68
  -5  -3   4   27.21    4.54
  -5  -3   4   27.64    4.25
   5  -3  -4   27.60    4.52
  -5  -3   4   27.07    5.57
  -5  -3   4   18.40    3.65
  -5  -3   4   33.32    4.75
  -5   3   3  190.05   14.51
   5   3  -3  206.59   20.45
   5   3  -3  191.61   14.91
   5   3  -3  193.19   15.48
  -5   3   3  194.10   16.23
  -5   3   3  197.76   17.50
   5  -3  -3  207.87   18.43
  -5  -3   3  195.94   15.33
  -5  -3   3  193.69   15.80
  -5  -3   3  195.95   15.01
   5  -3  -3  195.99   17.04
  -5  -3   3  202.60   16.58
   5  -3  -3  186.20   16.38
  -5   3   2    6.43    2.37
   5   3  -2    4.81    3.21
   5   3  -2    6.42    4.01
   5   3  -2    4.70    5.07
  -5   3   2    7.50    4.52
  -5   3   2    9.32    4.00
   5  -3  -2    5.20    2.40
   5  -3  -2    4.88    7.16
  -5  -3   2   27.44    4.15
   5  -3  -2    8.22    5.18
  -5  -3   2    4.55    3.01
  -5  -3   2   13.65    3.03
  -5  -3   2   10.88    3.81
  -5   3   1 1282.20   95.61
   5   3  -1 1327.84   99.12
   5   3  -1 1181.33   92.91
   5   3  -1 1239.41   93.41
  -5   3   1 1226.19   97.02
  -5   3   1 1192.96   93.92
   5  -3  -1 1141.13   90.92
   5  -3  -1 1253.95   93.05
  -5  -3   1 1265.60   95.57
  -5  -3   1 1310.40   99.37
  -5  -3   1 1158.97   94.97
  -5  -3   1 1071.58   82.44
   5  -3  -1 1264.84  100.13
   5   3   0   63.39    6.98
   5   3   0   67.71    6.61
   5   3   0   51.92    7.97
  -5   3   0   62.84    5.27
  -5   3   0   48.54    7.79
  -5   3   0   48.49    8.31
   5  -3   0   49.14    8.38
   5  -3   0   73.28    9.06
  -5  -3   0   66.83    6.81
  -5  -3   0   83.15    7.77
  -5  -3   0   50.11    7.35
  -5  -3   0   52.93    6.22
   5   3   1 1442.41  108.11
   5   3   1 1374.89  104.18
   5   3   1 1431.21  112.39
  -5   3  -1 1384.42  109.66
   5   3   1 1322.02  100.91
   5  -3   1 1325.08  106.39
   5  -3   1 1356.70  108.00
  -5  -3  -1 1267.28  105.66
  -5  -3  -1 1243.39   96.96
  -5  -3  -1 1329.91  102.78
   5   3   2  536.97   39.98
   5   3   2  581.64   40.97
   5   3   2  537.95   42.01
  -5   3  -2  537.01   42.48
   5   3   2  588.43   41.97
   5  -3   2  531.78   47.51
   5  -3   2  557.89   43.48
  -5  -3  -2  523.82   39.84
  -5  -3  -2  554.60   43.17
  -5  -3  -2  558.65   42.05
   5   3   3  487.77   38.36
   5   3   3  545.75   37.73
   5   3   3  538.21   40.12
  -5   3  -3  517.80   40.96
   5   3   3  549.81   38.60
   5  -3   3  509.57   40.00
   5  -3   3  508.34   41.31
  -5  -3  -3  479.18   37.45
  -5  -3  -3  513.92   40.31
  -5  -3  -3  551.20   41.78
   5   3   4    5.75    3.63
   5   3   4    5.59    3.56
   5  -3   4    4.40    4.32
   5  -3   4    4.59    3.57
  -5  -3  -4    4.50    3.53
  -5  -3  -4    5.69    3.61
  -5   3  -5   61.26    6.79
   5   3   5   61.35    8.05
   5   3   5   58.95    7.47
   5  -3   5   62.80    9.24
   5  -3   5   59.14    6.17
  -5  -3  -5   57.04    8.08
   5  -3   5   60.71    7.57
   5   3   6    0.69    2.60
   5   3   6    4.70    5.68
   5  -3   6    1.82    2.44
   5  -3   6    1.79    6.40
   5  -3   6    1.98    3.70
  -5  -3  -6    0.13    3.38
   5   3   7  211.23   19.15
   5  -3   7  190.88   18.98
   5  -3   7  205.34   17.10
  -5  -3  -7  176.48   17.78
   5  -3   8 1012.98   85.37
   5  -3   8 1174.95   91.93
  -5  -3  -8  942.94   79.56
   5  -3   9  686.50   58.24
   5  -3   9  782.71   65.36
  -5  -3  -9  651.58   55.92
   5   3  10  287.29   30.41
   5  -3  10  246.25   27.43
   5  -3  10  280.91   23.80
  -5  -3 -10  229.98   22.90
   5  -3  11   51.42    8.46
   5  -3  11  103.57   10.39
  -5  -3 -11   52.69    9.89
   5  -3  12    7.35    3.70
  -5  -3 -12    4.18    5.00
   5   3  13   15.29    4.88
   5  -3  13   14.40    3.96
  -5  -3 -13    7.76    8.88
   5   3  14   17.24    3.86
  -5  -3 -14    4.10    4.28
  -5   4  14   32.81    5.46
   5   4 -14   31.01    4.41
   5   4 -14   23.04    6.15
  -5   4  14   31.85    5.73
   5  -4 -14   23.28    5.03
  -5   4  13   93.13    9.90
   5   4 -13   89.54   11.10
   5   4 -13   90.28    9.09
  -5   4  13   39.87    8.15
   5  -4 -13   92.78   10.78
   5   4 -12  438.15   38.91
   5   4 -12  647.60   49.14
  -5   4  12  652.28   49.64
   5  -4 -12  656.71   51.37
   5  -4 -12  375.36   33.56
   5   4 -11  161.03   17.06
   5   4 -11  157.52   20.36
  -5   4  11  153.77   15.18
   5  -4 -11  159.27   16.72
   5  -4 -11  157.07   16.76
   5   4 -10    0.21    4.61
  -5   4  10    1.46    3.84
   5   4 -10    1.17    4.19
   5  -4 -10   15.15    5.21
   5  -4 -10    1.53    8.29
   5   4  -9   24.48    6.59
  -5   4   9   25.26    5.90
   5   4  -9   28.96    6.74
   5  -4  -9   24.96    7.80
   5  -4  -9   30.32    7.52
   5   4  -8  262.28   23.52
   5   4  -8  319.01   27.00
  -5   4   8  301.05   25.20
   5  -4  -8  340.63   28.68
   5  -4  -8  266.46   26.10
   5   4  -7  183.43   16.43
   5   4  -7  182.80   17.17
  -5   4   7  174.22   15.70
   5  -4  -7  195.18   18.03
   5  -4  -7  176.22   18.60
   5   4  -6    1.85    2.61
   5   4  -6    0.31    2.49
   5   4  -6    4.12    3.70
  -5   4   6    3.08    2.70
   5  -4  -6    1.84    3.12
   5  -4  -6    1.79    4.46
  -5  -4   6    4.21    2.34
   5  -4  -6    3.62    3.52
  -5  -4   6   -0.34    2.90
  -5   4   5   15.15    3.79
   5   4  -5   19.06    4.63
   5   4  -5   29.50    5.80
   5  -4  -5   21.50    5.33
   5  -4  -5   16.17    4.68
  -5  -4   5   14.53    3.62
   5  -4  -5   24.00   11.35
  -5  -4   5   18.30    4.79
   5   4  -4  268.43   21.67
   5   4  -4  233.83   20.06
   5  -4  -4  231.98   20.87
   5  -4  -4  247.36   23.26
   5  -4  -4  285.38   24.85
  -5  -4   4  281.96   20.84
  -5  -4   4  278.76   20.56
  -5  -4   4  224.35   22.51
   5   4  -3  120.64   11.44
   5   4  -3  108.33   11.58
   5  -4  -3  106.96   11.88
   5  -4  -3  113.66   13.58
   5  -4  -3  128.34   10.95
  -5  -4   3  126.97   10.55
  -5  -4   3  125.35   10.36
  -5  -4   3  102.17   10.67
   5   4  -2   14.81    3.53
   5   4  -2   15.86    5.17
   5   4  -2   22.86    4.67
   5  -4  -2   17.01    5.60
   5  -4  -2   18.77    6.29
   5  -4  -2   15.64    3.32
  -5  -4   2   15.92    3.59
  -5  -4   2   17.45    4.42
   5   4  -1   44.57    5.26
   5   4  -1   29.80    6.77
   5   4  -1   48.63    9.09
   5  -4  -1   32.85   11.32
   5  -4  -1   30.81    7.72
  -5  -4   1   47.18    5.30
  -5  -4   1   49.46    6.41
  -5  -4   1   25.54    5.31
   5   4   0   11.30    3.77
   5   4   0   15.39    3.46
   5   4   0   10.01    5.25
   5  -4   0   10.80    5.84
   5  -4   0    8.64    9.02
  -5  -4   0   11.81    3.37
  -5  -4   0   12.95    4.15
   5   4   1   11.83    3.50
   5   4   1    9.85    3.52
   5   4   1    9.81    3.51
   5   4   1   14.58    5.37
   5  -4   1   17.31    5.94
   5  -4   1   16.52    9.25
  -5  -4  -1   11.46    5.80
  -5  -4  -1   14.52    4.34
   5   4   2  361.04   27.40
   5   4   2  357.80   29.78
   5   4   2  356.65   26.68
   5   4   2  379.01   30.45
   5  -4   2  376.80   32.59
   5  -4   2  359.75   29.92
  -5  -4  -2  334.66   27.52
   5   4   3  219.58   18.01
   5   4   3  226.65   17.16
   5   4   3  225.88   20.11
   5  -4   3  235.60   20.64
   5  -4   3  222.71   26.99
  -5  -4  -3  218.38   19.44
   5   4   4   96.08    9.71
   5   4   4   75.59    9.66
   5   4   4   91.34    7.90
   5  -4   4   72.01    9.26
   5  -4   4   73.06   11.47
  -5  -4  -4   69.23    9.50
   5   4   5    1.78    3.17
   5   4   5    0.93    3.20
   5  -4   5    1.09    2.99
   5  -4   5    4.31    4.64
  -5  -4  -5    0.68    3.67
   5   4   6   77.35    9.07
   5   4   6   87.62   10.14
   5  -4   6   71.91    8.75
   5  -4   6   77.44   17.53
  -5  -4  -6   75.98   10.80
   5   4   7    0.32    3.42
   5  -4   7    1.70    4.36
   5  -4   7    0.76    2.51
  -5  -4  -7    3.08    4.07
   5   4   8   56.95    8.82
   5  -4   8   71.12   11.17
   5  -4   8   55.06    7.63
  -5  -4  -8   63.52   10.28
   5   4   9    7.73    5.28
   5  -4   9   17.72    6.62
   5  -4   9    9.85    4.37
  -5  -4  -9   15.05    6.39
   5   4  10   72.24    9.54
   5  -4  10   50.38    9.27
   5  -4  10   69.42    8.45
  -5  -4 -10   48.80    9.94
   5   4  11  116.24   12.54
   5  -4  11  118.07   13.32
   5  -4  11  119.46   11.78
  -5  -4 -11  114.68   13.91
   5   4  12    2.32    3.06
   5  -4  12    0.15    2.23
  -5  -4 -12    0.44    3.47
   5   4  13  147.49   12.20
   5  -4  13   82.35    9.90
  -5  -4 -13   66.01   13.67
   5   5 -13   74.59    7.18
   5   5 -13   73.92    8.65
  -5   5  13   78.05    9.83
  -5   5  13   79.11   12.99
  -5   5  12    2.49    2.97
   5   5 -12    2.95    3.15
   5   5 -12    8.30    3.83
  -5   5  12    2.14    4.15
   5  -5 -12    6.77    3.80
  -5   5  11  129.77   11.82
   5   5 -11  129.36   16.76
   5   5 -11   97.40   11.87
  -5   5  11  126.58   13.43
   5  -5 -11   97.83   12.24
  -5   5  10  744.89   58.31
   5   5 -10  670.49   56.53
   5   5 -10  781.33   62.23
  -5   5  10  992.90   77.19
   5  -5 -10  666.66   57.90
   5   5  -9  143.60   14.87
   5   5  -9  175.41   16.51
   5  -5  -9  182.93   18.02
   5  -5  -9  140.17   16.74
   5   5  -8    0.79    2.99
   5   5  -8    2.37    3.79
   5  -5  -8    0.99    4.49
   5  -5  -8    2.44    3.94
  -5  -5   8    1.75    2.89
   5   5  -7   71.25    9.70
   5  -5  -7   48.56   10.03
   5  -5  -7   76.66    9.87
  -5  -5   7   54.32    8.36
   5   5  -6   97.02   10.42
   5   5  -6  149.11   18.66
  -5   5   6  104.11   10.95
   5  -5  -6  107.18   14.11
   5  -5  -6  152.37   14.23
  -5  -5   6   84.85   11.60
   5   5  -5    2.71    3.26
   5   5  -5    2.86    3.96
  -5   5   5    0.00    3.12
  -5   5   5    2.50    3.49
   5  -5  -5    3.29    7.72
  -5  -5   5    4.31    3.67
   5   5  -4   15.77    5.52
   5   5  -4   16.46    5.31
  -5   5   4   15.01    4.37
   5  -5  -4   18.02    6.09
   5  -5  -4   18.23    6.94
  -5  -5   4   17.34    5.45
   5   5  -3  358.53   28.24
   5   5  -3  272.53   24.32
  -5   5   3  334.09   25.14
   5  -5  -3  261.37   25.27
  -5  -5   3  250.45   22.77
   5  -5  -3  263.82   24.72
   5   5  -2  996.52   76.47
   5   5  -2  838.58   68.44
  -5   5   2  960.28   71.22
   5  -5  -2  818.74   68.58
   5  -5  -2  821.04   76.17
  -5  -5   2  733.47   61.11
   5   5  -1  548.58   40.34
   5   5  -1  566.79   52.22
   5   5  -1  586.31   45.60
   5  -5  -1  555.35   46.84
   5  -5  -1  541.94   47.05
  -5  -5   1  512.18   47.09
   5   5   0   92.98    8.33
   5   5   0   64.91   15.59
   5   5   0  106.08   10.59
   5  -5   0   61.52   10.88
   5  -5   0   59.32   11.73
  -5  -5   0   55.61    9.14
   5   5   1  694.13   52.14
   5   5   1  689.18   57.32
   5   5   1  728.38   55.91
   5  -5   1  680.64   56.72
   5  -5   1  700.84   60.01
  -5  -5  -1  620.01   51.27
   5   5   2  105.42    9.97
   5   5   2  112.78   13.91
   5   5   2  111.01   14.26
   5  -5   2  115.01   13.83
   5  -5   2  101.09   15.15
  -5  -5  -2  108.83   12.73
   5   5   3  168.78   17.46
   5   5   3  175.79   14.81
   5   5   3  182.25   15.23
   5  -5   3  161.58   18.94
   5  -5   3  164.97   17.32
  -5  -5  -3  155.60   21.06
   5   5   4   12.08    5.74
   5   5   4   14.22    4.17
   5   5   4   15.49    3.90
   5  -5   4    9.84    7.62
   5  -5   4   12.00    5.60
  -5  -5  -4   12.92    5.94
   5   5   5  544.20   41.27
   5   5   5  451.82   37.92
   5  -5   5  463.93   42.74
  -5  -5  -5  432.55   38.04
   5   5   6   20.14    8.46
   5   5   6   17.52    5.14
  -5   5  -6   15.24    4.49
   5  -5   6   18.07    8.01
  -5  -5  -6   16.61    6.94
   5  -5   7   49.38   10.79
  -5  -5  -7   46.49   14.27
   5  -5   8    2.01    5.09
   5  -5   8    1.72    2.73
  -5  -5  -8    2.98    7.72
   5  -5   9   30.17    8.47
   5  -5   9   31.08    5.54
  -5  -5  -9   32.71   12.68
   5  -5  10    1.67    3.59
   5  -5  10    0.11    2.17
  -5  -5 -10    0.69    3.58
   5  -5  11    0.66    2.85
   5  -5  11   -0.03    1.80
  -5  -5 -11    0.88    3.14
   5   5  12   24.69    4.33
  -5  -5 -12    0.09    4.76
   5   6 -12   36.75    4.68
  -5   6  12   38.09    6.24
  -5   6  11  225.89   19.17
   5   6 -11  227.41   18.05
   5   6 -11  186.31   18.12
   5  -6 -11  179.36   15.70
   5   6 -10   75.59    9.00
  -5   6  10   74.23    9.81
   5  -6 -10   80.65   12.92
  -5  -6  10   65.58    7.56
   5   6  -9   85.94   10.01
  -5   6   9   88.18   15.09
   5  -6  -9   40.67    8.57
  -5  -6   9   79.44    8.76
   5   6  -8  103.50   11.69
  -5   6   8   99.17   15.89
   5  -6  -8   80.63   11.28
  -5  -6   8   92.92   10.43
  -5   6   7   13.54    7.18
   5   6  -7   25.86    6.16
  -5   6   7   24.00    9.27
   5  -6  -7   13.15    6.21
  -5  -6   7   18.00    5.69
  -5   6   6   11.72    7.57
   5   6  -6   13.85    5.27
  -5   6   6    9.77    4.54
   5  -6  -6    7.78    5.64
  -5  -6   6    6.96    5.20
   5   6  -5    2.13    2.87
   5   6  -5    0.35    3.35
  -5   6   5   -0.02    2.73
  -5   6   5    0.42    5.35
   5  -6  -5    0.84    3.85
  -5  -6   5    0.93    5.60
  -5  -6   5    0.16    3.39
   5   6  -4  265.74   23.21
   5   6  -4  239.67   22.01
  -5   6   4  248.09   22.88
  -5   6   4  264.28   21.92
   5  -6  -4  248.56   24.41
  -5  -6   4  233.32   22.30
  -5   6   3   65.01   10.38
   5   6  -3   62.74   10.06
   5   6  -3   74.04   10.08
  -5   6   3   70.31    8.06
   5  -6  -3   62.84   11.28
  -5  -6   3   62.06   10.43
   5   6  -2  435.97   35.61
   5   6  -2  418.71   36.44
  -5   6   2  412.95   36.13
   5  -6  -2  403.54   36.58
  -5  -6   2  402.09   35.43
  -5   6   1  279.91   26.24
   5   6  -1  288.01   26.92
   5   6  -1  431.35   37.39
   5  -6  -1  266.52   27.46
  -5  -6   1  247.92   24.29
  -5   6   0  173.70   18.24
   5   6   0  177.31   19.00
   5   6   0  188.22   17.54
   5  -6   0  177.05   20.82
  -5  -6   0  167.80   23.43
  -5   6  -1   42.54    8.82
   5   6   1   42.53    9.47
   5   6   1   61.23    8.21
   5  -6   1   38.61   10.15
  -5  -6  -1   39.04    8.63
  -5   6  -2   69.44   10.48
   5   6   2   71.49   11.30
   5   6   2   82.85    9.57
   5  -6   2   67.62   12.69
  -5  -6  -2   68.83   10.81
   5   6   3  564.20   48.64
   5   6   3  660.44   50.45
  -5   6  -3  536.58   45.35
   5  -6   3  556.46   58.36
  -5  -6  -3  522.70   45.68
   5   6   4    2.26    5.07
   5   6   4    1.66    4.33
   5   6   4    1.89    2.48
  -5   6  -4    1.95    3.65
   5  -6   4    2.67    5.96
  -5  -6  -4    2.08    4.70
   5   6   5  104.37   13.02
   5   6   5   94.14   11.97
   5   6   5   85.91   11.21
  -5   6  -5   84.92   13.57
   5  -6   5   83.91   14.31
  -5  -6  -5   82.58   12.41
   5   6   6  252.06   19.64
   5   6   6  181.32   17.52
   5  -6   6  179.97   21.55
  -5  -6  -6  173.78   19.21
   5   6   7  469.85   34.77
   5   6   7  317.98   26.97
   5  -6   7  359.94   35.00
  -5  -6  -7  333.72   36.71
   5   6   8    1.24    2.57
   5  -6   8    1.05    4.91
  -5  -6  -8    1.27    6.82
   5  -6   9   44.13    9.33
  -5  -6  -9   40.19   12.96
   5   6  10  610.87   42.73
   5  -6  10  378.15   33.70
   5  -6  10  467.93   35.24
  -5  -6 -10  368.04   32.43
  -5   6 -11    8.95    4.16
  -5  -6 -11   10.78    4.91
   5   7 -10   66.03    7.27
  -5   7  10   67.75    8.26
   5   7  -9   47.26   10.06
  -5   7   9   47.64    7.17
  -5  -7   9   43.91    6.10
   5   7  -8  117.72   11.64
  -5   7   8  118.33   11.71
   5  -7  -8   72.63    9.38
  -5  -7   8  107.43   10.73
  -5   7   7   17.27    4.86
   5   7  -7   18.21    5.34
  -5   7   7   12.22    6.37
   5  -7  -7   10.36    5.06
  -5  -7   7   11.21    5.15
  -5   7   6   96.97   10.76
   5   7  -6  107.00   11.85
  -5   7   6  106.16   10.92
   5  -7  -6   94.41   12.03
  -5  -7   6   85.41   11.20
  -5   7   5    9.34    4.26
   5   7  -5   13.42    4.70
   5   7  -5    8.98    5.22
  -5   7   5   14.88    8.17
   5  -7  -5   14.60    5.88
  -5  -7   5   11.35    5.77
   5   7  -4    3.69    4.17
   5   7  -4    7.17    4.49
  -5   7   4    6.76    3.35
  -5   7   4    2.66    4.61
   5  -7  -4    2.27    4.93
  -5  -7   4    1.19    4.81
   5   7  -3   10.56    5.64
  -5   7   3   10.04    5.90
   5  -7  -3    8.82    6.17
  -5  -7   3    8.32    5.65
   5   7  -2  463.21   41.03
   5   7  -2  563.22   45.06
  -5   7   2  491.62   42.95
   5  -7  -2  478.83   43.01
  -5  -7   2  460.75   41.21
   5   7  -1   55.32   10.39
   5   7  -1   54.05    9.19
  -5   7   1   58.21   10.64
   5  -7  -1   58.22   11.18
  -5  -7   1   56.04   10.93
   5   7   0   66.17   10.94
   5   7   0   60.36    9.12
  -5   7   0   64.89   10.55
   5  -7   0   58.70   11.15
  -5  -7   0   59.60   10.28
   5   7   1    1.77    4.53
   5   7   1    0.15    3.51
  -5   7  -1    1.57    4.09
   5  -7   1    1.54    4.83
  -5  -7  -1    2.44    4.41
   5   7   2   42.28    9.34
   5   7   2   71.42    8.63
  -5   7  -2   40.81    8.46
   5  -7   2   34.20   10.16
  -5  -7  -2   35.41   13.76
   5   7   3   14.91    6.83
   5   7   3   28.35    5.56
  -5   7  -3   17.26    6.01
   5  -7   3   14.33    8.05
  -5  -7  -3   14.12    6.70
  -5   7  -4    1.68    3.31
   5   7   4    2.29    3.98
   5   7   4    0.36    2.83
   5  -7   4    1.55    5.15
  -5  -7  -4    1.98    4.32
  -5   7  -5  339.34   27.99
   5   7   5  332.77   29.08
   5   7   5  420.07   31.78
   5  -7   5  337.60   32.96
  -5  -7  -5  329.28   30.50
   5   7   6    4.44    3.59
   5   7   6    2.38    2.63
   5  -7   6    4.70    5.79
  -5  -7  -6    4.80    4.95
   5   7   7    1.59    2.70
   5  -7   7    1.37    5.54
  -5  -7  -7   32.93    8.85
   5  -7   8    5.20    6.46
  -5  -7  -8   55.79   11.64
   5  -7   9    4.40    7.81
  -5  -7  -9    4.76    4.18
   5   8  -8    9.75    5.87
  -5   8   8    9.47    3.38
   5   8  -7    2.18    2.92
  -5   8   7    1.95    1.82
  -5   8   7    0.04    2.53
  -5  -8   7    4.20    2.64
  -5   8   6   -0.04    1.95
   5   8  -6    0.32    2.52
  -5   8   6    0.51    2.09
   5  -8  -6    0.49    2.07
  -5  -8   6    0.95    2.51
  -5   8   5   38.41    6.80
   5   8  -5   37.03    6.07
   5   8  -5   58.41    7.71
  -5   8   5   57.57    6.31
   5  -8  -5   32.11    6.29
  -5  -8   5   42.38   11.13
  -5   8   4    0.80    3.25
   5   8  -4    1.28    2.92
   5   8  -4    0.44    3.13
   5  -8  -4    1.28    2.97
  -5  -8   4    0.21    3.46
   5   8  -3   35.34   10.92
   5   8  -3   32.97    6.97
  -5   8   3   32.56    7.57
   5  -8  -3   29.73    6.87
  -5  -8   3   32.32    7.83
   5   8  -2  262.82   24.23
   5   8  -2  362.48   28.47
  -5   8   2  269.61   25.07
   5  -8  -2  246.43   28.28
  -5  -8   2  238.46   23.66
   5   8  -1  136.69   15.59
   5   8  -1  205.30   17.70
  -5   8   1  140.65   16.03
   5  -8  -1  129.96   15.50
  -5  -8   1  123.70   14.99
  -5   8   0   39.21    8.56
   5   8   0   41.61    8.88
   5   8   0   60.80    8.19
   5  -8   0   37.76    8.96
  -5  -8   0   39.73    9.08
   5   8   1   10.58    6.22
   5   8   1   15.05    4.83
  -5   8  -1   10.67    5.74
   5  -8   1   10.74    6.38
  -5  -8  -1   10.28    6.41
   5   8   2   57.12    7.48
   5   8   2   45.81    8.97
  -5   8  -2   45.38    8.08
   5  -8   2   43.60    9.11
  -5  -8  -2   40.58    8.78
  -5   8  -3   13.60    5.05
   5   8   3   14.88    5.73
   5   8   3   11.22    4.20
   5  -8   3   13.78    6.51
  -5  -8  -3   13.95    6.18
  -5   8  -4   39.43    6.34
   5   8   4   41.18    7.44
   5   8   4   42.43    5.73
   5  -8   4   40.11   13.95
  -5  -8  -4   39.32    8.18
   5   8   5   16.10    4.69
   5   8   5   16.94    3.61
   5  -8   5   16.39    6.68
  -5  -8  -5   14.69    6.00
   5   8   6   33.34    5.06
   5   8   6   35.89    3.93
  -5  -8  -6   34.57    7.17
   5  -8   7   41.09    7.66
  -5  -8  -7   39.80    7.12
   5   9  -4  142.92   12.17
   5   9  -4  256.20   18.70
  -5   9   4  163.69   17.86
  -5  -9   4  166.51   14.93
   5   9  -3    0.68    2.52
   5   9  -3    1.11    2.58
  -5   9   3    0.82    2.80
  -5  -9   3    0.08    2.82
  -5   9   2    3.11    3.64
   5   9  -2    2.99    3.32
   5   9  -2    1.64    3.04
   5  -9  -2    2.55    2.63
  -5  -9   2   -0.04    3.58
  -5   9   1    0.15    2.58
   5   9  -1    0.23    2.45
   5   9  -1    0.40    2.12
   5  -9  -1   -0.09    2.01
  -5  -9   1    0.19    2.54
  -5   9   0   10.29    4.87
   5   9   0    9.15    4.93
   5   9   0    7.04    3.83
   5  -9   0   10.41    4.06
  -5  -9   0    9.99    4.79
  -5   9  -1    1.78    3.36
   5   9   1    1.83    3.70
   5   9   1    1.94    2.77
   5  -9   1    1.90    5.25
  -5  -9  -1    1.39    3.62
  -5   9  -2    0.58    2.54
   5   9   2    0.76    2.93
   5   9   2    0.82    3.60
   5  -9   2    0.50    2.71
  -5  -9  -2    0.45    3.04
   5   9   3   31.11    6.01
   5   9   3   65.44    8.09
   5  -9   3   27.94    6.18
  -5  -9  -3   26.79    6.45
   6   0 -15    0.34    2.06
   6   0 -15    0.04    2.84
  -6   0  15    0.33    2.17
   6   0 -14   89.50    9.69
   6   0 -14   41.53    9.37
  -6   0  14   93.86   10.35
   6   0 -13    0.74    5.10
   6   0 -13    0.60    3.73
  -6   0  13    0.17    3.25
   6   0 -12   12.94    5.71
   6   0 -12    8.22    6.77
  -6   0  12   13.87    6.07
   6   0 -11   -0.10    5.48
   6   0 -11    0.10    6.65
  -6   0  11    0.70    3.50
   6   0 -10 2394.17  202.82
   6   0 -10 2130.80  187.19
  -6   0  10 2286.82  195.07
   6   0  -9    0.36    3.33
   6   0  -9    0.70    3.98
  -6   0   9    0.26    3.56
   6   0  -8  545.29   43.06
   6   0  -8  464.60   40.12
  -6   0   8  567.50   45.57
   6   0  -7    8.91    3.83
   6   0  -7    0.21    4.15
  -6   0   7    0.01    7.48
   6   0  -6    0.89    3.25
   6   0  -6   13.90    4.12
   6   0  -6    4.27    2.77
  -6   0   6    1.37    4.00
  -6   0   6    3.66    2.47
   6   0  -5   14.90    3.63
   6   0  -5   -0.17    2.76
   6   0  -5    1.53    3.26
   6   0  -5    3.02    2.75
  -6   0   5    0.02    3.50
  -6   0   5    1.32    3.19
  -6   0   5    6.03    2.48
  -6   0   5    0.26    2.85
   6   0  -4  356.96   28.09
   6   0  -4  419.88   30.00
   6   0  -4  339.84   26.83
   6   0  -4  349.04   27.41
  -6   0   4  409.37   30.86
  -6   0   4  405.58   30.43
  -6   0   4  396.64   28.96
  -6   0   4  341.61   26.16
   6   0  -3   -0.15    2.22
   6   0  -3    0.19    1.65
   6   0  -3   -0.04    2.58
   6   0  -3    0.55    2.20
  -6   0   3    0.44    2.65
  -6   0   3    1.30    2.28
  -6   0   3    5.11    2.58
  -6   0   3    0.14    2.98
   6   0  -2   57.84    6.88
   6   0  -2   54.78    5.24
   6   0  -2   69.27    8.13
   6   0  -2   73.43    6.99
  -6   0   2   69.76    6.83
  -6   0   2   54.10    5.37
  -6   0   2   67.27    7.54
   6   0  -1    0.29    1.39
   6   0  -1    4.50    4.67
   6   0  -1    0.16    3.26
  -6   0   1    7.53    2.20
  -6   0   1    2.72    1.56
  -6   0   1    0.89    2.98
   6   0   0 1489.66  114.14
   6   0   0 1564.61  119.36
   6   0   0 1485.45  117.67
  -6   0   0 1465.97  111.35
  -6   0   0 1427.85  113.38
   6   0   1    0.59    1.44
   6   0   1    0.54    2.00
   6   0   1    0.02    2.64
  -6   0  -1    0.23    1.35
  -6   0  -1    0.27    2.57
   6   0   2  669.22   49.28
   6   0   2  686.54   53.03
  -6   0  -2  681.60   52.61
   6   0   3    0.06    2.02
   6   0   3    1.08    2.52
  -6   0  -3    0.30    2.50
   6   0   4  103.65    9.67
   6   0   4  110.26   10.87
  -6   0  -4  110.89   10.94
  -6   0  -4  108.56   10.60
   6   0   5    0.46    1.50
   6   0   5    1.55    2.17
   6   0   5    0.34    2.32
  -6   0  -5   -0.04    2.00
   6   0   6   41.49    5.23
   6   0   6   41.98    9.41
   6   0   6   47.58    6.25
   6   0   7    0.86    2.05
   6   0   7    0.12    2.52
   6   0   8  335.76   26.86
   6   0   8  349.84   27.94
   6   0   9    0.26    2.60
   6   0   9    1.10    2.74
   6   0  10  101.12   10.99
   6   0  11    1.09    4.14
   6   0  11    0.32    2.26
   6   0  12   95.22    9.83
   6   0  12   93.38    9.08
   6   0  13    0.05    1.73
   6   0  13    0.18    1.21
   6   1 -15   13.44    3.68
   6   1 -15    4.05    5.14
  -6   1  15   13.21    4.36
   6  -1 -15   12.03    3.88
   6  -1 -15    2.82    4.69
  -6  -1  15   12.60    3.27
   6   1 -14    8.44    4.13
   6   1 -14    4.48    5.27
  -6   1  14    9.84    4.89
   6  -1 -14    7.46    4.41
   6  -1 -14    4.21    5.18
  -6  -1  14    7.66    3.96
   6   1 -13  122.85   12.95
   6   1 -13  111.00   14.52
  -6   1  13  134.16   19.55
   6  -1 -13  120.65   13.02
   6  -1 -13  111.00   14.25
  -6  -1  13  118.60   13.02
   6   1 -12   39.99    8.01
   6   1 -12   52.60   10.02
  -6   1  12   53.12    9.35
   6  -1 -12   60.86    8.96
   6  -1 -12   34.07    9.18
  -6  -1  12   38.59    8.07
   6   1 -11   40.81    9.12
   6   1 -11   31.53    7.59
  -6   1  11   32.83    8.18
   6  -1 -11   31.07    7.69
   6  -1 -11   38.55    9.26
  -6  -1  11   32.47    7.67
   6   1 -10   98.51   12.26
   6   1 -10   95.75   13.69
  -6   1  10   99.69   13.17
   6  -1 -10  100.18   12.56
   6  -1 -10   92.33   14.14
  -6  -1  10  102.19   12.46
   6   1  -9  199.14   18.68
   6   1  -9  158.83   17.61
  -6   1   9  193.30   18.86
   6  -1  -9  195.76   18.51
   6  -1  -9  156.59   18.43
  -6  -1   9  203.79   19.43
   6   1  -8   61.27    9.06
   6   1  -8   56.90    9.18
  -6   1   8   58.68    9.59
   6  -1  -8   61.14    8.92
  -6  -1   8   62.07    9.40
   6  -1  -8   53.83   10.01
   6   1  -7  190.94   17.00
   6   1  -7  165.22   15.97
  -6   1   7  199.68   18.18
   6  -1  -7  196.53   17.27
   6  -1  -7  171.62   17.63
  -6  -1   7  198.73   18.03
   6   1  -6  282.64   22.06
   6   1  -6  272.52   22.09
  -6   1   6  303.10   24.66
  -6   1   6  295.90   22.44
   6   1  -6  303.86   24.47
   6  -1  -6  304.38   25.59
   6  -1  -6  292.60   22.84
  -6  -1   6  284.13   23.72
   6  -1  -6  276.16   22.20
  -6  -1   6  291.94   22.02
  -6   1   5    0.35    2.09
   6   1  -5    0.14    2.63
   6   1  -5    0.43    2.31
   6   1  -5   12.01    2.71
   6   1  -5    0.77    4.08
  -6   1   5    0.12    2.35
  -6   1   5    0.21    2.89
   6  -1  -5    0.39    3.14
   6  -1  -5   -0.23    2.31
  -6  -1   5    0.66    3.02
   6  -1  -5    1.90    5.31
  -6  -1   5    0.05    2.01
  -6  -1   5    0.13    2.53
   6  -1  -5    0.71    2.39
  -6   1   4  267.99   20.24
   6   1  -4  289.02   22.17
   6   1  -4  264.05   20.06
   6   1  -4  271.60   21.52
   6   1  -4  291.25   22.13
  -6   1   4  263.42   21.02
  -6   1   4  281.85   22.81
  -6   1   4  275.67   21.16
   6  -1  -4  274.19   20.44
   6  -1  -4  287.99   23.26
  -6  -1   4  259.98   21.10
  -6  -1   4  255.86   20.38
  -6  -1   4  270.97   23.50
  -6  -1   4  254.33   19.80
   6  -1  -4  277.45   22.17
   6   1  -3   49.56    5.70
   6   1  -3   42.33    5.09
   6   1  -3   49.23    6.73
  -6   1   3   43.55    5.00
   6   1  -3   47.47    5.41
  -6   1   3   40.86    8.62
  -6   1   3   43.60    6.46
  -6   1   3   47.43    6.22
   6  -1  -3   46.90    6.88
   6  -1  -3   44.12    4.92
  -6  -1   3   40.00    6.00
  -6  -1   3   46.07    6.09
  -6  -1   3   42.30    5.40
   6  -1  -3   47.81    6.73
  -6   1   2    2.01    2.77
   6   1  -2    4.99    2.00
   6   1  -2    0.60    1.78
   6   1  -2    1.96    2.95
  -6   1   2    0.40    2.41
  -6   1   2    1.53    2.65
   6   1  -2    1.49    1.87
  -6   1   2    1.48    1.67
   6  -1  -2    0.48    1.57
  -6  -1   2    0.58    2.70
  -6  -1   2    3.60    1.98
   6  -1  -2    1.78    3.10
  -6  -1   2    1.05    2.74
   6  -1  -2    1.29    2.81
   6   1  -1   44.57    4.62
  -6   1   1   44.69    6.62
   6   1  -1   43.53    4.69
   6   1  -1   52.56    6.50
   6   1  -1   54.87    4.92
   6   1  -1   42.23    6.88
  -6   1   1   43.67    5.97
  -6   1   1   55.87    4.60
   6  -1  -1   55.06    6.04
   6  -1  -1   52.76    4.41
  -6  -1   1   44.86    6.72
   6  -1  -1   42.32    7.09
  -6  -1   1   53.12    6.78
  -6  -1   1   56.68    5.38
   6  -1  -1   48.07    6.64
  -6   1   0  122.07   10.78
   6   1   0  115.60    8.27
   6   1   0  129.86   14.59
   6   1   0  120.03   12.18
  -6   1   0  117.33   11.69
   6  -1   0  127.66   14.37
   6  -1   0  120.51   12.23
  -6  -1   0  121.99   11.44
  -6  -1   0  125.95    9.16
   6  -1   0  119.46   12.68
  -6  -1   0  115.66   11.41
   6   1   1  665.61   51.57
   6   1   1  705.41   52.11
  -6   1  -1  665.81   51.69
  -6   1  -1  703.12   51.83
   6  -1   1  681.89   50.96
  -6  -1  -1  678.13   51.60
  -6  -1  -1  661.62   51.46
   6  -1   1  682.19   53.07
   6  -1   1  685.49   49.64
   6   1   2   92.98   10.34
   6   1   2  112.92   10.30
  -6   1  -2   94.60   10.34
  -6   1  -2   97.68    8.94
   6  -1   2   93.12    8.94
  -6  -1  -2  113.18   11.02
  -6  -1  -2   96.32   10.65
   6  -1   2   96.22   10.52
   6  -1   2  111.96    9.29
  -6   1  -3   52.94    5.97
   6   1   3   43.72    6.40
   6   1   3   50.66    7.22
  -6   1  -3   51.16    7.25
   6  -1   3   44.54    5.44
  -6  -1  -3   52.00   10.83
   6  -1   3   50.19    6.08
   6  -1   3   50.47    7.34
   6   1   4  350.97   24.46
  -6   1  -4  349.11   26.49
   6   1   4  339.49   26.08
  -6   1  -4  324.45   23.97
   6   1   4  331.93   26.50
  -6   1  -4  319.82   25.75
  -6  -1  -4  318.22   25.77
   6  -1   4  317.74   26.52
   6  -1   4  328.00   29.87
   6  -1   4  339.96   27.26
   6   1   5  170.65   13.28
   6   1   5  177.40   15.44
   6   1   5  175.76   15.32
   6  -1   5  177.81   15.58
   6  -1   5  177.84   13.99
   6   1   6    6.16    2.76
   6   1   6   11.37    4.21
   6   1   6    3.38    3.23
   6  -1   6    2.73    3.12
   6  -1   6    5.49    2.80
   6   1   7    7.74    3.48
   6   1   7    8.41    4.66
   6  -1   7    7.70    3.15
   6  -1   7    7.78    3.21
   6   1   8  148.50   13.55
   6   1   8  148.48   14.77
   6  -1   8  143.02   12.99
   6  -1   8  141.16   12.33
   6   1   9   85.06    9.66
   6   1   9   86.99   10.64
   6  -1   9   87.66    9.74
   6  -1   9   82.87    8.59
   6   1  10  402.60   32.44
   6  -1  10  401.94   32.40
   6   1  11    9.19    4.35
   6  -1  11   11.01    4.24
   6   1  12   88.50    8.95
   6  -1  12   41.56    6.42
   6   1  13    0.12    1.66
   6  -1  13    0.11    1.64
  -6  -1 -13    0.45    2.21
   6   2 -15   48.27    5.65
  -6   2  15   50.27    6.83
   6   2 -15   43.44    7.60
   6  -2 -15   43.34    7.14
   6  -2 -15   50.17    6.53
   6   2 -14   34.10    8.19
   6   2 -14   66.20    7.78
  -6   2  14   60.83    8.49
   6  -2 -14   35.74    8.04
  -6  -2  14   62.46    9.16
   6  -2 -14   67.67    8.33
   6   2 -13   21.10    9.24
   6   2 -13   27.03    7.25
  -6   2  13   21.63    6.53
   6  -2 -13   22.54    6.34
   6  -2 -13   26.38    7.29
  -6  -2  13   19.99    5.12
   6   2 -12    1.17    4.30
   6   2 -12    1.55    5.05
  -6   2  12   20.10    5.19
   6  -2 -12    1.26    4.43
   6  -2 -12    0.99    5.29
  -6  -2  12    1.38    3.65
   6   2 -11  128.75   14.05
   6   2 -11  111.49   14.28
  -6   2  11  122.48   14.39
   6  -2 -11  130.94   14.48
   6  -2 -11  108.47   14.79
  -6  -2  11  129.40   13.45
   6   2 -10  376.74   32.19
   6   2 -10  399.81   35.15
  -6   2  10  372.63   32.38
   6  -2 -10  383.35   32.91
   6  -2 -10  399.48   36.26
  -6  -2  10  387.84   32.41
   6   2  -9   48.47    8.58
   6   2  -9   48.38   13.59
  -6   2   9   50.11    9.10
   6  -2  -9   49.78   12.93
   6  -2  -9   45.15   10.06
  -6  -2   9   50.08    8.39
   6   2  -8    7.98    4.98
   6   2  -8    7.94    4.92
  -6   2   8    8.77    5.00
   6  -2  -8   10.37    4.96
   6  -2  -8    6.87    6.25
  -6  -2   8    9.71    4.92
   6   2  -7    3.95    6.74
   6   2  -7    3.11    6.33
  -6   2   7    3.12    3.99
   6  -2  -7    3.54    3.79
   6  -2  -7    6.22    4.99
  -6  -2   7    4.00    3.96
   6   2  -6   59.16    8.04
   6   2  -6   65.54    7.33
   6   2  -6   72.41    8.19
  -6   2   6   61.09    8.42
   6  -2  -6   67.87    7.90
   6  -2  -6   59.34    7.53
   6  -2  -6   73.13   10.13
  -6  -2   6   55.79    8.07
  -6  -2   6   66.32    6.96
   6   2  -5    0.57    2.48
   6   2  -5    2.59    2.52
   6   2  -5    1.82    2.67
  -6   2   5    0.58    3.76
   6   2  -5    2.03    2.28
  -6   2   5    0.07    4.55
   6  -2  -5   -0.19    2.31
   6  -2  -5    0.77    2.58
  -6  -2   5    0.42    2.86
   6  -2  -5    1.92    3.56
  -6  -2   5    0.44    2.10
   6   2  -4   69.82    6.89
   6   2  -4   73.71    7.84
   6   2  -4   63.84    7.11
   6   2  -4   64.17    7.86
  -6   2   4   76.21    8.22
  -6   2   4   73.24    7.11
  -6   2   4   63.58    7.59
   6  -2  -4   64.14    8.26
  -6  -2   4   76.21    8.59
   6  -2  -4   75.05    7.34
  -6  -2   4   60.91    7.16
  -6  -2   4   76.97    8.28
   6  -2  -4   65.31    9.45
  -6   2   3 1217.95   96.70
  -6   2   3 1150.94   86.16
   6   2  -3 1164.93   88.72
   6   2  -3 1219.90   93.30
   6   2  -3 1191.22   94.33
   6   2  -3 1234.09   93.65
  -6   2   3 1191.93   91.65
   6   2  -3 1106.97   83.44
  -6   2   3 1180.40   92.81
  -6  -2   3 1139.96   93.03
   6  -2  -3 1205.06   90.31
  -6  -2   3 1210.44   93.40
  -6  -2   3 1244.74   95.72
   6  -2  -3 1283.65  101.62
   6  -2  -3 1134.79   94.38
  -6   2   2   67.67    5.96
  -6   2   2   64.03    7.00
   6   2  -2   64.69    7.59
   6   2  -2   69.93    8.64
   6   2  -2   65.24    6.60
  -6   2   2   66.93    8.69
  -6   2   2   63.40    8.19
   6  -2  -2   64.21    8.83
   6  -2  -2   69.80   13.70
  -6  -2   2   65.28    7.78
  -6  -2   2   66.67    7.08
   6  -2  -2   65.04    5.82
  -6  -2   2   66.29    8.21
  -6   2   1  898.34   67.71
  -6   2   1  942.26   73.80
   6   2  -1  946.77   69.39
   6   2  -1  945.04   71.38
   6   2  -1  986.63   76.93
  -6   2   1  995.45   77.37
  -6  -2   1  945.99   73.95
   6  -2  -1  978.49   77.08
  -6  -2   1  920.97   70.78
  -6  -2   1  990.57   73.59
   6  -2  -1 1075.40   83.69
   6   2   0  114.11   12.10
   6   2   0  128.46    9.58
   6   2   0  123.07   11.24
  -6   2   0  112.21   12.11
  -6   2   0  116.08   11.51
   6  -2   0  113.20   12.44
   6  -2   0  132.39   12.63
  -6  -2   0  124.51   15.07
  -6  -2   0  131.19   12.10
  -6  -2   0  110.28   11.56
   6   2   1  185.92   12.71
  -6   2  -1  161.39   15.57
   6   2   1  196.50   13.65
   6   2   1  186.37   15.36
   6   2   1  163.52   15.67
  -6   2  -1  158.62   14.42
   6  -2   1  193.66   13.98
   6  -2   1  157.11   14.70
  -6  -2  -1  188.38   15.77
   6  -2   1  163.27   15.79
  -6  -2  -1  164.98   15.53
   6   2   2   39.55    7.22
   6   2   2   57.30    7.12
  -6   2  -2   41.78    7.37
  -6   2  -2   47.52    6.69
   6  -2   2   40.80    7.38
   6  -2   2   61.44    5.48
   6  -2   2   30.75    6.33
  -6  -2  -2   56.46    7.39
  -6  -2  -2   37.32    4.86
  -6  -2  -2   42.53    7.33
  -6   2  -3  369.85   29.19
   6   2   3  389.47   30.05
   6   2   3  372.82   30.34
  -6   2  -3  401.83   31.34
   6  -2   3  379.79   30.73
   6  -2   3  397.26   27.79
  -6  -2  -3  361.96   27.36
   6  -2   3  392.22   31.48
  -6   2  -4  797.84   62.31
   6   2   4  859.13   65.30
   6   2   4  802.71   63.11
  -6   2  -4  839.82   64.16
   6  -2   4  791.86   62.74
   6  -2   4  864.39   63.77
  -6  -2  -4  736.26   56.96
   6  -2   4  786.35   62.38
   6   2   5  359.62   29.00
   6   2   5  429.76   33.45
   6  -2   5  364.22   29.87
   6  -2   5  369.44   29.76
  -6  -2  -5  332.73   27.16
   6   2   6    3.52    3.15
   6   2   6    1.56    3.93
   6  -2   6    3.34    3.38
   6  -2   6    1.81    5.06
  -6  -2  -6    3.36    3.33
   6   2   7   -0.14    2.37
  -6  -2  -7    0.20    2.10
   6   2   8  457.57   37.89
   6   2   9  623.41   48.09
   6  -2   9  577.30   43.65
  -6  -2  -9  343.85   30.88
   6  -2  10   12.57    4.20
  -6  -2 -10   11.79    5.48
   6  -2  11  410.63   30.92
  -6  -2 -11  254.64   23.61
   6   2  12   15.93    4.19
   6  -2  12   -0.06    3.03
  -6  -2 -12    6.13    4.26
   6   2  13   88.78    8.65
   6  -2  13   81.84    7.35
  -6  -2 -13   65.95   12.09
   6   3 -14  230.62   18.15
   6   3 -14  160.28   16.27
  -6   3  14  228.49   18.70
   6  -3 -14  236.20   19.36
   6   3 -13   41.53    7.98
   6   3 -13   40.72    6.79
  -6   3  13   42.67   11.12
   6  -3 -13   40.54    7.64
   6  -3 -13   40.68    8.03
   6   3 -12   64.14   10.21
   6   3 -12   87.99   10.44
  -6   3  12   85.64   10.63
   6  -3 -12   90.54   11.24
   6  -3 -12   64.77   10.99
   6   3 -11  242.66   21.66
   6   3 -11  206.58   20.48
  -6   3  11  242.36   22.07
   6  -3 -11  254.96   23.22
   6  -3 -11  213.75   22.25
  -6  -3  11  235.98   23.25
   6   3 -10    9.61    5.28
   6   3 -10    5.69    5.43
  -6   3  10    9.46    5.27
   6  -3 -10    4.78   10.70
   6  -3 -10    9.52    5.69
  -6  -3  10   12.26    4.46
   6   3  -9  194.17   18.37
   6   3  -9  151.47   16.13
  -6   3   9  191.38   17.82
   6  -3  -9  195.89   23.65
   6  -3  -9  142.06   24.10
  -6  -3   9  194.88   17.26
   6   3  -8   27.59    6.52
   6   3  -8   36.83    7.78
  -6   3   8   37.29    7.07
   6  -3  -8   29.86   14.29
  -6  -3   8   38.24    6.45
   6  -3  -8   38.42    7.35
   6   3  -7  234.05   20.81
   6   3  -7  283.05   24.01
  -6   3   7  264.35   22.16
   6  -3  -7  233.59   23.65
  -6  -3   7  289.58   23.41
   6  -3  -7  287.09   23.87
   6   3  -6  136.62   14.74
  -6   3   6  121.41   11.98
   6   3  -6  131.44   17.48
   6   3  -6  143.50   12.77
   6  -3  -6  152.30   16.60
   6  -3  -6  132.28   12.71
  -6  -3   6  135.75   12.94
   6  -3  -6  134.43   12.82
  -6   3   5    2.40    2.83
   6   3  -5    2.94    3.06
   6   3  -5    1.17    3.36
   6  -3  -5    4.28    3.36
   6  -3  -5    1.31    2.70
  -6  -3   5    1.08    2.99
   6  -3  -5    3.60    4.55
  -6   3   4   10.49    3.65
   6   3  -4   11.93    4.10
   6   3  -4    8.37    4.28
   6  -3  -4    9.00    4.73
   6  -3  -4   10.15    3.37
  -6  -3   4   16.36    4.12
   6  -3  -4   10.39    5.66
  -6   3   3   26.39    4.00
   6   3  -3   28.90    6.07
   6   3  -3   28.37    5.02
  -6   3   3   25.31    4.36
   6  -3  -3   22.55    6.05
   6  -3  -3   27.60    4.16
   6  -3  -3   24.24    7.30
   6   3  -2  123.01   11.36
   6   3  -2  120.56   10.71
   6   3  -2  123.16   12.50
  -6   3   2  121.83   10.27
   6  -3  -2  135.60   14.43
   6  -3  -2  122.33   13.11
  -6  -3   2  122.94   11.23
   6   3  -1  139.99   14.13
   6   3  -1  150.98   12.23
   6   3  -1  156.37   13.41
  -6   3   1  148.81   11.55
   6  -3  -1  117.69   13.71
   6  -3  -1  123.02   13.94
  -6  -3   1  155.80   12.93
   6   3   0  158.42   15.62
   6   3   0  163.49   15.00
   6   3   0  160.19   17.05
   6  -3   0  158.27   16.12
   6  -3   0  160.63   16.28
  -6  -3   0  170.24   13.78
  -6  -3   0  152.04   14.87
   6   3   1  336.69   28.37
   6   3   1  348.70   24.92
   6   3   1  337.91   26.22
   6   3   1  356.85   26.01
   6  -3   1  358.59   30.17
   6  -3   1  341.95   29.06
  -6  -3  -1  328.43   25.15
   6   3   2  303.38   25.98
   6   3   2  289.88   26.88
   6  -3   2  318.48   27.43
   6  -3   2  310.76   26.52
  -6  -3  -2  289.49   22.76
   6   3   3   98.78   15.47
   6   3   3  123.60   11.56
   6  -3   3   99.68   15.85
   6  -3   3   95.93   12.01
  -6  -3  -3   84.15    9.26
   6   3   4   28.34    6.53
   6   3   4   41.09    6.65
   6  -3   4   27.23    6.94
   6  -3   4   28.54    6.47
  -6  -3  -4   24.70    5.53
   6   3   5   16.23    5.36
   6   3   5    9.09    8.97
   6  -3   5   21.37    6.38
   6  -3   5   17.27    5.22
  -6  -3  -5   17.57    5.17
   6   3   6   78.68    9.25
   6   3   6   68.73    9.93
   6  -3   6   84.04   11.02
   6  -3   6   77.73    9.08
  -6  -3  -6   68.18    9.18
   6   3   7   90.39   11.29
   6  -3   7   70.96   10.30
  -6  -3  -7   71.39    9.99
   6   3   8  372.71   29.78
   6  -3   8  246.51   23.35
  -6  -3  -8  226.17   21.82
   6   3   9   15.41    6.18
   6  -3   9   11.74    5.09
  -6  -3  -9   13.51    5.75
   6  -3  10  148.12   12.96
  -6  -3 -10  113.56   13.55
   6   3  11  178.21   20.11
   6  -3  11  161.74   13.56
  -6  -3 -11  118.29   13.71
   6   3  12   34.88    5.75
   6  -3  12   15.58    3.36
  -6  -3 -12    8.86    5.11
   6   3  13   11.09    3.72
  -6  -3 -13    9.04    4.04
   6   4 -13  363.55   28.19
  -6   4  13  368.62   28.23
  -6   4  13  355.37   28.44
   6   4 -12   49.12    8.06
   6   4 -12   73.89    8.90
  -6   4  12   67.09    8.19
   6  -4 -12   70.16    9.68
   6  -4 -12   55.20    9.66
   6   4 -11   12.33    5.51
   6   4 -11   32.29    6.45
  -6   4  11   30.39    5.85
   6  -4 -11   32.28    7.12
   6  -4 -11   12.82    7.38
   6   4 -10   21.86    6.39
   6   4 -10   16.47    6.31
  -6   4  10   26.05    5.58
   6  -4 -10   13.21    7.37
   6  -4 -10   24.34    6.99
   6   4  -9    8.05    5.27
   6   4  -9   12.73    4.77
  -6   4   9    7.55    4.39
   6  -4  -9   11.79    6.32
   6  -4  -9    6.55    8.73
   6   4  -8  230.36   20.79
   6   4  -8  191.65   17.89
  -6   4   8  225.83   19.61
   6  -4  -8  188.16   20.38
   6  -4  -8  247.02   21.83
   6   4  -7   43.14    8.12
  -6   4   7   41.16    6.49
   6  -4  -7   43.66    7.61
  -6  -4   7   40.27    6.06
  -6   4   6   58.77    7.24
   6   4  -6   59.55    7.25
   6   4  -6   61.73    8.96
   6  -4  -6   59.46    8.51
   6  -4  -6   63.76    8.36
  -6  -4   6   60.11    7.35
   6  -4  -6   65.69   11.30
   6   4  -5    3.91    3.84
   6   4  -5    2.06    5.51
   6  -4  -5    2.09    3.69
   6  -4  -5    3.12    5.17
   6  -4  -5    2.13    5.14
  -6  -4   5    2.63    2.84
   6   4  -4   56.24    7.90
   6   4  -4   41.64    7.33
   6  -4  -4   39.52    7.89
   6  -4  -4   42.56    9.72
   6  -4  -4   58.39    6.99
  -6  -4   4   59.47    7.04
   6   4  -3   29.20    5.87
   6   4  -3   21.35    6.18
   6  -4  -3   21.50    6.74
   6  -4  -3   22.01   12.94
   6  -4  -3   27.28    4.44
  -6  -4   3   30.97    5.17
   6   4  -2   46.24    6.23
   6   4  -2   63.17    7.47
   6   4  -2   45.94    8.24
   6  -4  -2   48.14    9.80
   6  -4  -2   49.26   13.73
   6   4  -1    1.26    4.22
   6   4  -1    0.64    2.78
   6   4  -1    6.53    2.89
   6  -4  -1    1.58    4.76
   6  -4  -1    1.09    4.49
  -6  -4   1    1.37    2.86
   6   4   0   97.50    9.44
   6   4   0  108.32   12.96
   6   4   0   99.74    9.91
   6  -4   0  111.46   13.86
   6  -4   0  114.05   14.43
  -6  -4   0   96.80   10.13
   6   4   1  190.62   19.50
   6   4   1  173.13   14.26
   6   4   1  177.38   15.70
   6  -4   1  199.83   26.93
   6  -4   1  202.77   20.66
  -6  -4  -1  193.58   17.09
   6   4   2 1171.41   97.83
   6   4   2 1293.92   97.82
   6   4   2 1369.14  106.27
   6  -4   2 1207.90  102.61
   6  -4   2 1216.91  108.35
  -6  -4  -2 1036.92   85.08
   6   4   3    6.89    5.43
   6   4   3   14.37    4.34
   6  -4   3    8.38    5.47
   6  -4   3    4.30    6.11
  -6  -4  -3    4.46    4.18
   6   4   4  265.86   23.87
   6   4   4  267.88   22.51
   6  -4   4  262.65   23.87
   6  -4   4  274.21   26.22
  -6  -4  -4  244.21   21.68
   6   4   5  633.70   51.86
   6   4   5  669.07   52.31
   6  -4   5  626.67   51.42
   6  -4   5  651.77   56.25
  -6  -4  -5  577.41   52.45
   6   4   6   88.25   10.41
   6   4   6  105.40   11.47
   6  -4   6   89.97   10.39
   6  -4   6   93.73   12.91
  -6  -4  -6   87.17   11.09
   6   4   7   87.16   10.07
   6  -4   7   59.54   10.64
  -6  -4  -7   56.53    9.34
   6   4   8   19.72    9.78
   6  -4   8   26.25    7.25
  -6  -4  -8   24.13    6.72
   6   4   9    0.66    2.43
   6  -4   9   -0.19    2.54
  -6  -4  -9   -0.24    2.65
   6   4  10   99.89   11.01
   6  -4  10  101.65   11.55
  -6  -4 -10  100.32   12.16
   6   4  11   41.39    6.75
  -6  -4 -11   34.17   11.32
   6   4  12  183.62   14.40
  -6  -4 -12   86.84   10.38
  -6   5  12   81.32    7.16
   6   5 -12   48.72    6.35
   6   5 -12   85.91   11.97
  -6   5  12   86.36    9.19
   6  -5 -12   50.61    7.62
  -6   5  11   30.47    4.75
   6   5 -11   30.70    6.15
   6   5 -11   23.14    4.84
  -6   5  11   29.93    6.32
   6  -5 -11   26.02    6.69
   6   5 -10  276.50   23.26
  -6   5  10  270.05   23.00
   6  -5 -10  179.31   25.62
   6   5  -9  308.90   30.88
  -6   5   9  293.54   24.81
   6  -5  -9  254.56   25.40
   6   5  -8   15.69    5.13
  -6   5   8   -0.75    4.59
   6  -5  -8    7.41    6.22
   6   5  -7   27.16    9.57
  -6   5   7    6.72    4.67
   6  -5  -7   19.50   11.41
  -6   5   6    2.39    3.66
   6   5  -6    2.20    3.42
   6   5  -6    8.00    4.63
  -6   5   6    6.76    3.57
   6  -5  -6    2.64    5.44
   6   5  -5   97.61   11.26
  -6   5   5   91.76    9.76
   6   5  -5   80.67   10.09
   6  -5  -5   80.76   12.73
   6  -5  -5   81.98   11.10
   6   5  -4    3.84    3.32
  -6   5   4    0.07    2.32
   6   5  -4    0.13    3.16
   6  -5  -4   -0.09    4.37
   6  -5  -4    0.51    3.68
   6   5  -3   86.83   10.45
   6   5  -3   91.36   11.65
   6  -5  -3   89.71   12.51
   6  -5  -3   91.90   13.17
  -6  -5   3   85.14   10.39
   6   5  -2  226.22   22.00
   6  -5  -2  227.88   23.81
   6  -5  -2  231.57   23.05
  -6  -5   2  229.28   18.17
  -6  -5   2  214.74   19.58
   6   5  -1   33.08    5.05
   6   5  -1   36.51    6.36
   6   5  -1   20.93    7.81
   6  -5  -1   19.42    9.12
   6  -5  -1   22.62   15.12
  -6  -5   1   19.96    5.86
   6   5   0   88.16    9.70
   6   5   0   81.44    8.48
   6   5   0   82.24   12.16
   6  -5   0   85.53   14.22
   6  -5   0   84.09   13.89
  -6  -5   0   70.39    9.45
   6   5   1   34.57    5.55
   6   5   1   38.03    5.98
   6   5   1   32.52   13.84
   6  -5   1   31.65    9.99
   6  -5   1   29.68    8.77
  -6  -5  -1   27.91    6.68
   6   5   2    2.20    5.22
   6   5   2    7.68    3.33
   6   5   2    1.58    2.93
   6  -5   2    2.59    5.34
   6  -5   2    3.05    6.15
  -6  -5  -2    2.05    4.16
   6   5   3  720.93   61.15
   6   5   3  774.24   59.66
   6   5   3  803.02   62.85
   6  -5   3  724.54   61.56
   6  -5   3  698.08   62.01
  -6  -5  -3  649.03   54.72
   6   5   4  334.03   30.05
   6   5   4  379.47   29.75
   6  -5   4  348.14   31.29
   6  -5   4  354.67   34.36
  -6  -5  -4  315.37   28.36
   6   5   5   44.26   12.40
   6   5   5   70.87    8.16
   6  -5   5   42.44    8.02
   6  -5   5   39.44   10.60
  -6  -5  -5   34.80    7.85
  -6   5  -6   13.42    4.38
   6   5   6   22.17    5.17
   6   5   6   13.27    5.31
   6  -5   6   12.81    7.36
  -6  -5  -6   11.40    5.72
   6   5   7  119.19   11.73
  -6  -5  -7   81.16   11.30
   6   5   8   40.68    6.78
   6  -5   8   33.01    8.34
  -6  -5  -8   30.55    7.36
   6   5   9    9.28    4.29
   6  -5   9    8.81    5.30
  -6  -5  -9    8.24    5.04
   6  -5  10  147.64   14.66
  -6  -5 -10  144.75   14.65
   6   5  11   38.09    8.22
  -6  -5 -11   19.30    5.60
   6   6 -11    0.90    2.44
  -6   6  11    0.82    2.63
   6  -6 -11    0.87    2.30
   6   6 -10  132.52   12.21
  -6   6  10  133.55   12.33
   6  -6 -10   67.58    9.63
   6   6  -9    6.95    4.46
  -6   6   9    5.87    4.14
   6  -6  -9    6.52    4.75
   6   6  -8   60.62    8.89
  -6   6   8   61.84    8.08
   6  -6  -8   44.38   13.88
  -6   6   7   51.36    7.31
   6   6  -7   88.36   14.74
  -6   6   7   86.33    9.30
   6  -6  -7   52.20   15.30
  -6   6   6   35.16    6.64
   6   6  -6   44.35    7.94
  -6   6   6   42.90    6.67
   6  -6  -6   33.15    8.72
  -6   6   5   83.53    8.75
   6   6  -5   60.80    8.70
   6   6  -5   88.94   10.60
  -6   6   5   67.44    9.28
   6  -6  -5   58.82   10.89
  -6  -6   5   37.21    8.09
   6   6  -4  156.05   16.06
   6   6  -4  218.30   19.02
  -6   6   4  162.54   16.59
   6  -6  -4  147.80   17.69
  -6  -6   4  134.11   14.35
   6   6  -3    5.71    5.00
   6   6  -3    3.25    4.61
  -6   6   3    5.08    5.28
   6  -6  -3    8.58    6.10
  -6  -6   3    6.93    4.39
  -6   6   2   18.22    6.94
   6   6  -2   13.93    7.12
   6   6  -2   11.13    9.19
   6  -6  -2   17.81   13.84
  -6  -6   2   15.93    6.24
   6   6  -1  803.42   67.82
   6   6  -1  947.52   74.02
   6  -6  -1  803.90   71.25
  -6  -6   1  735.09   66.24
   6   6   0  241.51   19.75
   6   6   0  162.69   18.14
   6  -6   0  155.15   20.45
  -6  -6   0  144.48   16.14
  -6   6  -1    1.19    5.67
   6   6   1    8.27   10.86
   6   6   1   20.34    4.69
   6  -6   1    5.41    7.21
  -6  -6  -1    4.37    8.77
  -6   6  -2  287.31   26.21
   6   6   2  298.36   28.46
   6   6   2  378.22   28.98
   6  -6   2  291.21   29.93
  -6  -6  -2  262.39   24.51
   6   6   3   69.77    7.73
   6   6   3   62.05    6.93
   6   6   3   52.20   10.01
  -6   6  -3   53.21    9.08
   6  -6   3   51.06   12.32
  -6  -6  -3   46.94    8.98
  -6   6  -4   20.87    5.96
   6   6   4   29.14    4.86
   6   6   4   20.36    6.99
   6  -6   4   22.56    9.24
  -6  -6  -4   18.53   10.42
  -6   6  -5  109.10   11.52
   6   6   5  106.89   10.35
   6   6   5  114.94   17.42
   6  -6   5  120.73   16.50
  -6  -6  -5  114.18   13.43
   6   6   6  451.44   33.68
   6   6   6  363.88   30.75
   6  -6   6  357.69   34.64
  -6  -6  -6  343.18   30.80
   6   6   7   15.74    3.94
   6   6   7    9.52    3.68
   6  -6   7   10.23    6.81
  -6  -6  -7   11.06    5.55
   6   6   8   24.81    4.38
   6  -6   8   14.91    6.72
  -6  -6  -8   14.63    5.89
   6   6   9   42.81    5.43
   6  -6   9   30.95    7.24
  -6  -6  -9   30.81    6.95
   6   6  10  157.29   11.50
   6  -6  10   94.96   10.63
  -6  -6 -10   90.89   10.37
   6   7  -9  422.96   31.24
  -6   7   9  435.23   31.80
   6  -7  -9  268.43   22.59
   6   7  -8    0.69    2.49
  -6   7   8   -0.04    2.14
   6  -7  -8    0.51    2.60
  -6   7   7   12.20    3.60
   6   7  -7   13.13    4.84
  -6   7   7    1.02    4.85
   6  -7  -7    4.45    4.66
   6   7  -6  149.83   14.00
  -6   7   6  100.46   10.80
  -6   7   6  151.82   12.46
   6  -7  -6   92.48   12.26
  -6  -7   6   87.78   10.66
  -6   7   5   48.37    6.09
   6   7  -5   44.50   10.30
   6   7  -5   52.18    8.24
  -6   7   5   46.86    7.63
   6  -7  -5   47.97    9.11
  -6  -7   5   29.52   10.39
  -6   7   4   83.09   10.67
   6   7  -4   78.50    9.91
   6   7  -4  112.24   15.99
   6  -7  -4   72.86   11.69
  -6  -7   4   45.50    8.78
   6   7  -3  249.82   23.52
   6   7  -3  330.34   27.00
  -6   7   3  260.45   24.53
   6  -7  -3  248.15   25.22
  -6  -7   3  231.28   21.78
   6   7  -2   11.41    4.68
   6   7  -2    4.46    5.20
  -6   7   2    3.34    5.55
   6  -7  -2    2.62   10.11
  -6  -7   2    2.58    4.74
   6   7  -1   10.69    6.22
   6   7  -1   11.01    7.99
  -6   7   1    9.90   10.25
   6  -7  -1    9.63    6.79
  -6  -7   1   11.00    5.32
  -6   7   0   13.21   10.34
   6   7   0   13.59    6.56
   6   7   0   12.97    4.92
   6  -7   0   12.54    7.24
  -6  -7   0   13.36    5.79
   6   7   1    1.39    5.06
   6   7   1    5.44    3.57
  -6   7  -1    1.48    7.83
   6  -7   1    0.46    9.34
  -6  -7  -1    3.59    4.27
  -6   7  -2    0.49    3.28
   6   7   2    0.31    3.71
   6   7   2    0.57    2.36
   6  -7   2    0.45    4.34
  -6  -7  -2    0.70    3.17
  -6   7  -3   17.78    5.75
   6   7   3   17.86    6.40
   6   7   3   14.69    4.22
   6  -7   3   19.68    7.77
  -6  -7  -3   17.47    6.11
   6   7   4  203.54   19.53
   6   7   4  248.65   18.89
  -6   7  -4  204.17   18.33
   6  -7   4  200.50   22.22
  -6  -7  -4  185.55   18.60
   6   7   5   13.66    4.96
  -6   7  -5   12.69    4.16
   6  -7   5   13.92    7.09
  -6  -7  -5   12.91    5.62
   6   7   6    1.96    2.80
   6  -7   6    2.44    4.80
  -6  -7  -6    2.62    3.79
   6   7   7    4.47    2.16
  -6  -7  -7    6.55    4.14
   6  -7   8    2.97    3.86
  -6  -7  -8    2.54    3.39
   6   8  -7   24.77    4.73
   6   8  -6    8.60    3.71
  -6   8   6    5.61    2.68
   6  -8  -6    4.52    3.34
  -6   8   5   22.51    7.52
   6   8  -5   22.35    4.23
   6   8  -5   21.89    5.20
   6  -8  -5   19.79    5.06
  -6  -8   5   12.77    4.17
  -6   8   4    7.86    4.27
   6   8  -4    7.41    3.80
   6   8  -4    8.19    4.15
   6  -8  -4    7.49    4.41
  -6  -8   4    3.33    5.98
   6   8  -3    8.71    4.31
   6   8  -3    7.32    4.15
  -6   8   3    8.32    4.55
   6  -8  -3    7.22    4.53
  -6  -8   3   -0.39    4.07
  -6   8   2   19.39    6.33
   6   8  -2   18.02    6.00
   6   8  -2   23.01    5.47
   6  -8  -2   19.86   10.53
  -6  -8   2   16.74    5.32
  -6   8   1   81.48   10.96
   6   8  -1   79.07   10.69
   6   8  -1   91.80    9.78
   6  -8  -1   81.55   11.48
  -6  -8   1   73.21    9.69
  -6   8   0   17.48    6.34
   6   8   0   24.81    5.10
   6   8   0   17.27    6.43
   6  -8   0   16.89    6.88
  -6  -8   0   17.75    9.06
  -6   8  -1    1.60    3.69
   6   8   1    2.40    4.13
   6   8   1    0.99    2.71
   6  -8   1    2.35    4.37
  -6  -8  -1    1.82    3.63
  -6   8  -2   46.75    7.79
   6   8   2   47.28    8.59
   6   8   2   70.98    7.24
   6  -8   2   42.65    9.26
  -6  -8  -2   45.09    8.02
  -6   8  -3   71.52    8.98
   6   8   3   71.63   13.86
   6   8   3  106.74    8.88
   6  -8   3   66.91   10.91
  -6  -8  -3   66.48    9.68
   6   8   4  146.28   14.23
   6   8   4  225.94   15.14
  -6   8  -4  140.10   12.49
  -6  -8  -4  128.61   13.32
   6   8   5   15.81    3.99
   6  -8   5   14.31    5.99
  -6  -8  -5   14.29    4.78
   7   0 -14    0.17    2.17
   7   0 -14   -0.10    2.77
  -7   0  14    0.29    2.22
   7   0 -13  343.64   28.18
   7   0 -13  297.54   28.14
  -7   0  13  340.37   28.88
   7   0 -12    1.35    3.44
   7   0 -12    0.38    4.00
  -7   0  12   -0.05    3.51
   7   0 -11 1095.71   87.68
   7   0 -11  765.27   68.13
  -7   0  11 1122.16   90.15
   7   0 -10   -0.16    3.93
   7   0 -10    5.81    4.64
  -7   0  10   -0.52    4.20
   7   0  -9  225.54   20.53
   7   0  -9  163.69   18.73
  -7   0   9  213.89   21.03
   7   0  -8    0.43    3.48
   7   0  -8    2.74    3.98
  -7   0   8    0.23    4.14
   7   0  -7   82.50   13.57
   7   0  -7   78.86   10.71
  -7   0   7   82.61   16.08
   7   0  -6    0.02    2.41
   7   0  -6    0.24    2.58
   7   0  -6    0.22    3.01
  -7   0   6    2.84    3.33
   7   0  -5   34.63    5.40
   7   0  -5   31.58    5.90
   7   0  -5   34.56    6.35
  -7   0   5   32.71    7.06
   7   0  -4    0.25    1.88
   7   0  -4    0.19    2.63
   7   0  -4    0.27    2.37
  -7   0   4    1.14    2.84
   7   0  -3 2031.02  167.60
   7   0  -3 1941.76  162.63
   7   0  -3 2169.17  172.19
   7   0  -3 2028.50  175.97
  -7   0   3 2245.27  182.21
  -7   0   3 2056.36  163.98
   7   0  -2   -0.24    1.77
   7   0  -2   -0.00    1.78
   7   0  -2    0.62    1.20
   7   0  -2    0.21    2.51
  -7   0   2   -0.09    2.36
  -7   0   2   -0.16    1.28
   7   0  -1  258.14   19.92
   7   0  -1  261.06   20.47
   7   0  -1  246.84   21.70
  -7   0   1  196.68   15.75
   7   0   0    4.31    3.04
   7   0   0   -0.13    4.04
   7   0   1   52.30    6.61
   7   0   1   31.66    7.43
   7   0   2   -0.14    3.05
   7   0   2    0.20    2.35
   7   0   3  398.17   30.43
   7   0   3  382.93   36.79
   7   0   4    0.41    2.42
   7   0   4    0.61    2.88
   7   0   5   28.91    5.59
   7   0   5   30.32    6.26
   7   0   6   -0.19    2.06
   7   0   6    0.38    2.00
   7   0   7  216.75   18.45
   7   0   8    0.41    2.47
   7   0   9  241.64   20.22
   7   0  10    0.28    1.75
   7   0  10   -0.12    3.35
   7   0  11  475.46   36.23
   7   0  12    0.54    1.42
   7   1 -14   10.18    5.36
   7   1 -14   13.57    4.36
  -7   1  14   14.94    5.02
   7  -1 -14   11.36    9.12
  -7  -1  14   13.44    4.09
   7  -1 -14   13.76    4.62
   7   1 -13   14.45    5.07
   7   1 -13    8.04    5.67
  -7   1  13   14.28    9.22
   7  -1 -13   13.32    5.34
   7  -1 -13    7.56    5.91
  -7  -1  13   11.82    4.99
   7   1 -12   90.71   11.15
   7   1 -12   66.21   11.10
  -7   1  12   90.64   11.80
   7  -1 -12   90.78   11.32
   7  -1 -12   67.80   11.99
  -7  -1  12   87.23   10.91
   7   1 -11   74.34   10.12
   7   1 -11   30.07    9.08
  -7   1  11   76.33   10.63
   7  -1 -11   69.30   14.75
   7  -1 -11   32.26    9.90
  -7  -1  11   75.36   10.09
   7   1 -10  125.20   14.12
   7   1 -10  103.77   13.82
  -7   1  10  123.77   14.24
   7  -1 -10  123.79   13.87
   7  -1 -10  101.31   14.76
  -7  -1  10  122.89   14.05
   7   1  -9  304.42   26.25
   7   1  -9  258.53   24.80
  -7   1   9  300.53   26.86
   7  -1  -9  309.11   26.67
   7  -1  -9  261.02   26.24
  -7  -1   9  313.00   27.41
   7   1  -8   16.74    5.74
   7   1  -8   11.02    5.67
  -7   1   8   17.23   10.07
   7  -1  -8   16.21    5.56
   7  -1  -8   11.84    6.72
  -7  -1   8   15.23    6.35
   7   1  -7   14.04    5.21
   7   1  -7   13.30    5.21
  -7   1   7   13.67    5.83
   7  -1  -7   12.69    4.86
   7  -1  -7   12.94    6.24
  -7  -1   7   12.81    5.77
   7   1  -6   13.44    5.13
   7   1  -6   22.32    5.24
   7   1  -6   12.59    4.35
  -7   1   6   24.65    6.02
   7  -1  -6   14.78    4.57
   7  -1  -6   20.76    4.87
  -7  -1   6   24.50    6.38
   7  -1  -6   14.11    6.18
   7   1  -5  127.34   12.49
   7   1  -5  135.64   12.36
   7   1  -5  128.92   12.25
  -7   1   5  133.51   13.46
   7  -1  -5  134.09   11.91
   7  -1  -5  124.64   12.59
   7  -1  -5  134.41   14.13
  -7  -1   5  136.07   14.10
   7   1  -4   87.88    9.08
   7   1  -4   88.85    9.63
   7   1  -4  104.13    9.63
   7   1  -4  101.50   10.97
  -7   1   4   99.36   10.76
   7  -1  -4   88.31   10.57
   7  -1  -4  103.56    9.29
   7  -1  -4   93.67   10.98
  -7  -1   4  102.26   11.32
   7   1  -3  284.21   22.03
  -7   1   3  310.70   22.66
   7   1  -3  283.76   22.70
   7   1  -3  326.10   24.08
   7   1  -3  313.44   27.39
  -7   1   3  335.23   26.61
   7  -1  -3  303.43   31.71
   7  -1  -3  291.08   24.61
  -7  -1   3  327.99   26.38
  -7  -1   3  323.26   24.45
   7  -1  -3  324.27   23.45
  -7   1   2   36.64    5.94
   7   1  -2   27.07    6.17
   7   1  -2   28.36    4.13
   7   1  -2   37.08    7.05
  -7   1   2   28.56    5.88
   7  -1  -2   37.47    7.34
   7  -1  -2   42.94    6.77
  -7  -1   2   30.59    4.55
   7   1  -1  521.17   39.76
   7   1  -1  482.27   39.44
  -7   1   1  478.42   37.29
   7  -1  -1  512.84   40.25
   7  -1  -1  484.80   39.94
   7   1   0  387.14   32.05
   7   1   0  365.74   28.78
  -7   1   0  390.01   29.95
   7  -1   0  395.10   30.84
   7  -1   0  377.99   31.81
   7  -1   0  380.75   28.70
   7   1   1  252.12   22.34
   7   1   1  268.56   21.53
  -7   1  -1  250.47   19.66
   7  -1   1  259.42   22.84
   7  -1   1  249.36   20.11
   7  -1   1  254.36   22.66
   7   1   2   73.10    9.86
   7   1   2   86.52    9.36
   7  -1   2   71.29    7.48
   7  -1   2   69.69    7.93
   7  -1   2   75.76   10.01
   7   1   3  167.98   16.87
   7   1   3  181.60   16.06
   7  -1   3  172.82   14.11
   7  -1   3  185.34   22.53
   7   1   4   75.37    9.90
   7   1   4   89.79   13.90
   7  -1   4   92.22    8.81
   7  -1   4   71.51    9.74
   7   1   5  207.43   18.94
   7   1   5  222.61   19.05
   7  -1   5  216.47   17.32
   7  -1   5  205.55   18.86
   7   1   6  136.73   13.47
   7   1   6  150.25   14.38
   7  -1   6  146.51   12.65
   7  -1   6  131.52   13.41
   7   1   7    0.08    3.11
   7  -1   7    1.16    2.21
   7   1   8   92.99   10.84
   7  -1   8   90.58    9.10
   7   1   9  150.59   13.79
  -7  -1  -9   90.33   10.35
   7   1  10    6.82    3.79
  -7  -1 -10    3.05    3.49
   7   1  11  176.54   14.61
  -7  -1 -11  122.88   12.10
   7   1  12   24.57    4.41
   7   2 -14    2.43    5.89
  -7   2  14    1.93    3.10
   7   2 -14    1.39    4.70
   7  -2 -14    2.17    3.63
   7  -2 -14    1.71    3.10
   7   2 -13    0.59    3.20
   7   2 -13    0.63    2.91
  -7   2  13    0.92    3.12
   7  -2 -13    0.74    3.12
   7  -2 -13    0.35    3.70
  -7  -2  13    0.79    2.28
   7   2 -12   13.52    5.40
   7   2 -12    5.11    4.71
  -7   2  12    5.12    5.11
   7  -2 -12   14.41    6.09
  -7  -2  12    6.17    4.07
   7  -2 -12    5.31    4.90
   7   2 -11  102.54   12.12
   7   2 -11   69.29   10.87
  -7   2  11   97.43   12.02
   7  -2 -11  102.20   12.01
   7  -2 -11   68.29   12.03
  -7  -2  11  105.20   11.50
   7   2 -10    4.27    4.77
   7   2 -10    6.10    7.68
  -7   2  10    3.24    4.66
   7  -2 -10    4.06    4.58
   7  -2 -10    7.45    5.84
  -7  -2  10    3.28    4.29
   7   2  -9  117.36   13.41
   7   2  -9   92.07   11.94
  -7   2   9  124.04   13.65
   7  -2  -9  124.34   13.33
   7  -2  -9   93.60   14.10
  -7  -2   9  125.82   13.42
   7   2  -8    0.87    3.59
   7   2  -8    2.04    3.22
  -7   2   8    0.55    3.51
   7  -2  -8    0.32    3.29
  -7  -2   8    0.97    3.62
   7  -2  -8    1.84    4.57
   7   2  -7  100.01   11.31
   7   2  -7   71.75   13.04
  -7   2   7  101.20   15.80
   7  -2  -7  100.61   10.73
   7  -2  -7   63.78   11.33
  -7  -2   7   99.28   11.50
   7   2  -6   64.72    8.49
  -7   2   6   62.22    8.74
   7   2  -6   55.80    7.51
   7   2  -6   51.10    7.22
   7  -2  -6   61.97   10.46
   7  -2  -6   53.04    7.63
  -7  -2   6   66.74    9.37
   7  -2  -6   67.14    8.01
  -7   2   5  175.39   19.79
   7   2  -5  182.11   15.94
   7   2  -5  165.34   15.40
   7  -2  -5  166.47   15.85
   7  -2  -5  183.80   15.48
  -7  -2   5  189.50   17.54
   7  -2  -5  189.75   18.89
  -7   2   4    5.40    3.43
   7   2  -4    3.42    3.10
   7   2  -4    4.01    3.74
   7  -2  -4    2.64    3.96
   7  -2  -4    2.57    4.08
  -7  -2   4    3.58    4.01
   7  -2  -4    4.03    4.63
   7   2  -3   72.37    9.58
   7   2  -3   66.52    7.21
  -7   2   3   61.20    7.77
   7  -2  -3   68.75    9.45
   7  -2  -3   79.08   10.70
  -7  -2   3   67.28    9.02
   7   2  -2   22.65    4.09
   7   2  -2   29.03    6.69
   7   2  -2   23.43    5.78
  -7   2   2   22.77    4.89
   7  -2  -2   29.23    6.97
   7  -2  -2   32.27    6.90
   7   2  -1 1394.34  108.03
   7   2  -1 1381.03  118.99
   7   2  -1 1493.62  121.20
  -7   2   1 1324.78  104.68
   7  -2  -1 1363.15  113.04
   7  -2  -1 1359.32  111.70
  -7  -2   1 1410.98  108.34
   7   2   0  424.62   41.18
  -7   2   0  443.48   33.59
   7   2   0  448.11   35.02
   7  -2   0  415.88   35.74
   7  -2   0  410.03   34.19
   7   2   1   58.64   14.51
   7   2   1   68.91   12.94
   7  -2   1   56.23    9.75
   7  -2   1   66.11    6.57
   7  -2   1   53.63    8.10
   7   2   2   82.09   11.00
   7   2   2   84.75    9.98
   7  -2   2   82.29   11.15
   7  -2   2   82.79    7.65
   7  -2   2   80.03    9.82
   7   2   3   47.21    8.41
   7   2   3   55.59    8.17
   7  -2   3   48.69    8.74
   7  -2   3   52.76    5.62
   7  -2   3   41.52    7.02
   7   2   4   21.87    6.23
   7   2   4   23.61    6.01
   7  -2   4   21.29    8.23
   7  -2   4   21.34    6.26
   7   2   5   94.01   11.17
   7   2   5   95.99   15.03
   7  -2   5   96.14   11.27
   7   2   6  535.42   42.33
   7   2   6  462.09   38.12
   7  -2   6  453.74   37.25
   7   2   7  345.73   28.67
  -7  -2  -7  279.19   23.62
   7   2   8  463.66   36.83
  -7  -2  -8  350.63   29.32
   7   2   9   10.14    5.10
  -7  -2  -9   11.96    4.47
   7   2  10    0.70    2.97
  -7  -2 -10    0.51    4.31
   7   2  11   30.54    5.80
  -7  -2 -11   28.85    5.38
   7   2  12   14.82    4.10
   7   3 -13    2.00    3.53
   7   3 -13    5.63    3.41
  -7   3  13    4.41    5.64
   7  -3 -13    3.76    3.84
   7  -3 -13    2.06    4.23
   7   3 -12   62.39    8.96
   7   3 -12  106.15   10.94
  -7   3  12  108.71   11.00
   7  -3 -12   65.58   10.67
  -7  -3  12   70.43    8.41
   7  -3 -12  112.16   15.96
   7   3 -11    5.20    7.29
   7   3 -11    7.99    4.86
  -7   3  11    6.66    4.58
   7  -3 -11    5.37    5.89
  -7  -3  11    9.36    3.76
   7  -3 -11    8.48    4.97
   7   3 -10   49.74    7.94
   7   3 -10   48.48    8.43
  -7   3  10   50.11    8.19
   7  -3 -10   53.92   10.22
  -7  -3  10   49.78    7.42
   7  -3 -10   48.88    8.51
   7   3  -9   13.43    4.94
   7   3  -9   13.43    5.88
  -7   3   9   12.37    5.25
   7  -3  -9   16.07    7.15
  -7  -3   9   13.10    4.81
   7  -3  -9   13.34    5.54
   7   3  -8    1.02    3.34
   7   3  -8    6.01    4.25
  -7   3   8    3.87    3.70
   7  -3  -8    1.40    5.23
  -7  -3   8    1.43    3.60
   7  -3  -8    1.42    3.83
  -7   3   7  179.65   16.50
   7   3  -7  187.54   22.32
   7  -3  -7  141.05   17.99
  -7  -3   7  191.33   17.27
   7  -3  -7  196.25   21.52
   7   3  -6  123.06   12.79
  -7   3   6  115.31   11.68
   7  -3  -6   94.64   13.80
   7  -3  -6   90.30   10.89
   7  -3  -6  127.91   15.61
  -7  -3   6  124.68   12.54
  -7   3   5  149.10   13.65
   7   3  -5  152.85   14.27
   7   3  -5  116.75   12.61
   7  -3  -5  117.89   13.28
   7  -3  -5  152.66   13.49
  -7  -3   5  158.37   14.77
   7  -3  -5  131.40   16.54
  -7   3   4   20.39    4.67
   7   3  -4   18.54    5.70
   7   3  -4   20.37    5.10
   7  -3  -4   20.55    6.23
   7  -3  -4   20.11    4.24
  -7  -3   4   21.98    5.70
   7  -3  -4   21.47    7.74
   7   3  -3   55.48    7.36
   7   3  -3   76.33    9.92
  -7   3   3   52.44    9.43
   7  -3  -3   76.31   10.33
   7  -3  -3   84.68   11.81
  -7  -3   3   58.45    8.53
   7   3  -2  145.94   15.87
   7   3  -2  184.55   15.09
   7   3  -2  177.73   15.88
  -7   3   2  169.71   13.99
   7  -3  -2  147.68   17.03
   7  -3  -2  143.03   22.04
   7   3  -1  296.00   27.14
   7   3  -1  330.88   24.72
   7   3  -1  336.77   26.59
   7  -3  -1  290.53   27.19
   7  -3  -1  281.38   26.92
   7   3   0  309.88   28.32
   7   3   0  304.44   24.82
   7   3   0  313.42   25.72
   7  -3   0  316.49   29.26
   7  -3   0  315.31   28.72
   7   3   1  157.56   17.64
   7   3   1  200.86   17.42
   7  -3   1  145.56   16.57
   7  -3   1  153.59   17.52
   7   3   2 1141.98   95.78
   7   3   2 1236.74   97.71
   7  -3   2 1139.09   96.04
   7  -3   2 1144.85   95.16
   7   3   3  213.78   21.00
   7   3   3  218.42   19.74
   7  -3   3  208.54   20.40
   7  -3   3  214.06   21.09
   7   3   4  134.37   14.61
   7   3   4  148.46   19.27
   7  -3   4  134.47   19.41
   7  -3   4  137.48   14.95
   7   3   5  604.50   50.07
   7   3   5  679.26   53.33
   7  -3   5  590.62   50.17
   7  -3   5  610.69   50.55
   7   3   6   87.28   10.39
   7   3   6   87.50   10.82
   7  -3   6   84.44   10.25
   7  -3   6   83.00   11.11
  -7  -3  -6   80.36    9.63
   7   3   7   83.62   10.58
  -7  -3  -7   73.10    9.39
   7   3   8   31.47    6.98
  -7  -3  -8   24.03    5.94
   7   3   9    0.01    2.82
  -7  -3  -9    0.52    2.46
   7   3  10    1.12    3.08
  -7  -3 -10    0.48    2.66
   7   3  11   47.49   10.01
  -7  -3 -11   29.19    8.26
   7   3  12    9.26    3.68
   7   4 -13  275.23   20.16
  -7   4  13  271.31   20.46
   7  -4 -13  165.29   15.90
  -7   4  12   11.02    3.37
   7   4 -12   11.50    4.10
   7   4 -12    5.34    3.12
  -7   4  12    0.60    3.85
   7  -4 -12    6.29    4.88
   7   4 -11   31.19    5.77
   7   4 -11   42.98    7.29
  -7   4  11   42.37    6.15
   7  -4 -11   46.05    7.36
   7  -4 -11   37.03    8.49
   7   4 -10    1.04    2.46
   7   4 -10    0.65    3.25
  -7   4  10    1.08    2.60
   7  -4 -10    0.58    3.21
   7  -4 -10    0.19    4.23
  -7   4   9   40.10    6.66
   7   4  -9   47.42    8.26
   7  -4  -9   47.59    7.85
   7  -4  -9   30.57    9.50
   7   4  -8   59.20    9.11
  -7   4   8   56.14    7.70
   7  -4  -8   53.44   11.23
   7  -4  -8   59.79    8.56
  -7  -4   8   56.68    7.28
   7   4  -7  192.70   18.29
  -7   4   7  185.05   16.15
   7  -4  -7  141.81   18.53
   7  -4  -7  200.66   18.09
  -7  -4   7  197.77   17.20
   7   4  -6   13.83    4.36
   7   4  -6   16.00    5.76
   7  -4  -6   14.46    5.28
   7  -4  -6   16.12    7.81
   7  -4  -6   17.37    4.82
  -7  -4   6   17.19    4.68
   7   4  -5  155.35   14.90
   7   4  -5  128.59   13.55
   7  -4  -5  126.27   14.21
   7  -4  -5  136.57   17.51
   7  -4  -5  149.46   13.43
  -7  -4   5  150.50   13.79
   7   4  -4   22.80    5.75
   7   4  -4   21.82    6.19
   7  -4  -4   23.37    6.81
   7  -4  -4   22.69    8.37
  -7  -4   4   24.68    5.46
   7   4  -3   32.99    6.17
   7   4  -3   32.13    7.65
   7  -4  -3   32.22    7.93
   7  -4  -3   32.28    9.17
  -7  -4   3   32.64    6.12
   7   4  -2    1.04    4.75
   7   4  -2    1.46    4.15
   7  -4  -2    3.21    7.73
   7  -4  -2    1.69    4.67
  -7  -4   2   -0.06    2.83
   7   4  -1 2574.31  235.14
   7   4  -1 2725.73  228.65
   7   4  -1 2649.04  223.49
   7  -4  -1 2550.30  228.94
   7  -4  -1 2450.74  217.95
   7   4   0 1981.96  183.29
   7   4   0 2486.68  201.29
   7   4   0 2491.56  203.59
   7  -4   0 1930.97  174.09
   7  -4   0 1975.24  175.84
   7   4   1    1.14    5.04
   7   4   1    2.72    4.00
   7  -4   1    0.83    5.03
   7  -4   1    0.37    5.38
   7   4   2  169.01   18.48
   7   4   2  183.65   16.80
   7  -4   2  167.26   24.51
   7  -4   2  164.81   19.68
   7   4   3  224.26   22.06
   7   4   3  224.97   20.05
   7  -4   3  219.88   22.06
   7  -4   3  213.21   22.56
   7   4   4  305.23   27.65
   7   4   4  359.22   28.84
   7  -4   4  296.49   27.16
   7  -4   4  297.78   28.68
  -7  -4  -4  275.82   27.50
   7   4   5   16.64    9.36
   7   4   5    7.14    5.19
   7  -4   5   16.74    5.55
   7  -4   5   19.32    6.94
  -7  -4  -5   16.19    4.82
   7   4   6   28.54    6.45
   7   4   6   28.96    6.37
   7  -4   6   28.92    6.20
   7  -4   6   30.70    7.69
  -7  -4  -6   27.79    6.03
   7   4   7   18.07    5.81
   7  -4   7   24.49    6.73
  -7  -4  -7   21.07    5.49
   7   4   8   49.38    7.85
   7  -4   8   60.42   12.79
  -7  -4  -8   45.15    7.28
   7   4   9   43.74    6.81
   7  -4   9   24.45    5.54
  -7  -4  -9   25.65    5.75
   7   4  10   52.91    7.37
  -7  -4 -10   44.13    6.53
   7   4  11    6.26    3.54
   7   5 -12    9.99    3.64
  -7   5  12    9.96    3.68
   7  -5 -12   14.04    6.63
   7   5 -11   10.93    4.24
  -7   5  11   11.08    4.00
   7  -5 -11    8.70    4.89
   7   5 -10    4.75    7.03
  -7   5  10    5.51    3.76
   7  -5 -10    4.61    4.90
   7   5  -9    1.06    3.65
  -7   5   9    0.66    3.06
   7  -5  -9    4.16    4.46
   7   5  -8  129.76   18.07
  -7   5   8  121.26   11.77
   7  -5  -8   84.62   13.32
   7   5  -7  215.60   19.75
  -7   5   7  196.98   17.08
   7  -5  -7  157.07   18.90
  -7   5   6  204.06   16.93
   7   5  -6  221.07   19.56
   7   5  -6  151.61   14.60
  -7   5   6  168.47   15.96
   7  -5  -6  166.71   19.33
   7   5  -5    0.48    3.16
   7   5  -5   -0.12    2.87
   7  -5  -5    0.06    3.26
   7  -5  -5    3.76    4.38
   7   5  -4    6.96    4.38
   7   5  -4    6.22    4.53
   7  -5  -4    3.10    5.06
   7  -5  -4    5.09    6.17
   7   5  -3    1.20    3.59
   7   5  -3   -0.13    2.94
   7  -5  -3    1.21    3.92
   7  -5  -3    2.36    4.97
  -7  -5   3    0.35    2.30
   7   5  -2  606.07   47.80
   7   5  -2  570.29   48.86
   7  -5  -2  574.11   49.80
   7  -5  -2  576.31   52.02
  -7  -5   2  596.33   46.39
   7   5  -1  194.48   21.54
   7   5  -1  276.04   22.17
   7   5  -1  255.67   20.30
   7  -5  -1  184.51   22.47
   7  -5  -1  196.75   23.02
   7   5   0   78.62   12.50
   7   5   0   70.27    8.55
   7   5   0   65.79    8.24
   7  -5   0   84.12   14.15
   7  -5   0   77.31   14.94
   7   5   1    0.38    4.96
   7   5   1    1.81    2.77
   7   5   1    2.82    3.02
   7  -5   1    1.27    5.96
   7  -5   1    0.61    8.72
   7   5   2  398.56   42.83
   7   5   2  394.92   31.05
   7  -5   2  400.37   36.36
   7  -5   2  395.98   37.12
  -7  -5  -2  348.33   29.20
   7   5   3    7.38    5.53
   7   5   3    4.14    3.75
   7  -5   3    5.56    5.46
   7  -5   3    6.61    6.52
  -7  -5  -3    6.03    4.03
   7   5   4   16.95    6.43
   7   5   4   15.81    4.85
   7  -5   4   18.53    6.27
   7  -5   4   17.01    7.81
  -7  -5  -4   16.35    5.14
   7   5   5   21.32    5.52
   7   5   5   28.94    6.80
   7  -5   5   27.00    6.59
  -7  -5  -5   27.24    6.03
   7   5   6   36.02    5.97
   7   5   6   19.79    5.65
  -7   5  -6   18.80    4.59
   7  -5   6   17.83    7.20
  -7  -5  -6   16.73    5.55
   7   5   7   27.86    5.64
   7  -5   7   22.77    6.98
  -7  -5  -7   20.72    5.67
   7   5   8    6.40    3.68
   7  -5   8    2.98    4.07
  -7  -5  -8    3.22    3.53
   7   5   9  230.02   17.67
   7  -5   9  146.36   17.71
  -7  -5  -9  149.37   13.90
   7   5  10  177.17   14.42
   7   6 -10   41.29    6.14
  -7   6  10   41.64    5.45
   7  -6 -10   23.30    5.81
   7   6  -9  109.74   11.15
  -7   6   9  109.43    9.90
   7  -6  -9   55.55    9.70
   7   6  -8  528.13   40.72
  -7   6   8  510.51   37.84
   7  -6  -8  365.09   33.47
  -7   6   7   64.22    7.64
   7   6  -7  102.95   11.23
  -7   6   7  100.04    9.31
   7  -6  -7   66.00   11.01
  -7   6   6    6.16    3.70
   7   6  -6    5.48    4.50
  -7   6   6    4.48    2.94
   7  -6  -6    6.44    5.54
  -7   6   5    9.17    4.73
   7   6  -5    7.72    4.52
   7   6  -5   13.66    5.16
   7  -6  -5    9.72    6.43
  -7   6   4   97.13   12.08
   7   6  -4   93.29   11.54
   7   6  -4  124.48   12.59
   7  -6  -4   91.06   13.61
  -7   6   3   35.58    8.18
   7   6  -3   33.41    8.09
   7   6  -3   48.89    7.47
   7  -6  -3   32.26   15.80
  -7   6   2    5.61    5.93
   7   6  -2    5.14    5.72
   7   6  -2   16.68    4.89
   7  -6  -2    4.33    7.25
   7   6  -1  291.83   27.92
   7   6  -1  335.10   26.96
   7  -6  -1  298.82   30.27
   7   6   0  172.20   19.18
   7   6   0  205.82   17.46
   7  -6   0  174.29   28.45
  -7   6  -1    0.56    5.34
   7   6   1    7.99    5.98
   7   6   1   13.30    3.84
   7  -6   1    6.28    7.02
  -7  -6  -1    5.66    4.11
  -7   6  -2    5.08    4.62
   7   6   2    2.81    2.68
   7   6   2    2.54    2.75
   7  -6   2    5.52    6.13
  -7  -6  -2    6.41    3.79
  -7   6  -3   -0.08    4.17
   7   6   3    7.98    2.81
   7   6   3    0.66    4.77
   7  -6   3    0.04    5.84
  -7  -6  -3    0.28    3.51
  -7   6  -4   52.75    7.97
   7   6   4   65.82    7.04
   7   6   4   56.92    9.07
   7  -6   4   29.43    9.94
  -7  -6  -4   49.36    7.63
  -7   6  -5   11.47    6.78
   7   6   5   16.48    3.78
   7   6   5   12.02    4.95
   7  -6   5    9.73    6.61
  -7  -6  -5    9.83    4.58
   7   6   6   17.76    3.74
   7   6   6   12.05    4.29
   7  -6   6   12.49    6.39
  -7  -6  -6   11.04    4.52
   7   6   7   34.16    4.72
   7   6   7   20.83    3.89
   7  -6   7   24.10    6.94
  -7  -6  -7   24.10    5.25
   7   6   8    1.98    2.19
   7  -6   8    1.94    3.41
   7   7  -8  137.72   11.96
   7  -7  -8   85.61   10.25
   7   7  -7    6.30    3.98
   7  -7  -7    7.22    4.52
   7   7  -6   25.59    5.70
  -7   7   6   22.01    4.51
   7  -7  -6   23.21    6.70
  -7   7   5   30.10    5.80
   7   7  -5   46.94   10.35
   7   7  -5   28.41    8.34
   7  -7  -5   27.57    7.50
  -7   7   4    0.58    3.34
   7   7  -4    0.62    3.05
   7   7  -4    3.41    3.18
   7  -7  -4    0.26    4.17
  -7   7   3    5.84    4.87
   7   7  -3    6.41    4.61
   7   7  -3    6.96    4.07
   7  -7  -3    5.33    9.61
  -7   7   2  113.91   13.43
   7   7  -2  111.16   13.37
   7   7  -2  125.67   12.07
   7  -7  -2  103.04   14.00
  -7   7   1   94.29   17.88
   7   7  -1   93.85   17.47
   7   7  -1  150.48   12.63
   7  -7  -1   81.61   13.07
  -7  -7   1   78.15    9.53
  -7   7   0    1.58    7.94
   7   7   0    5.39    8.62
   7   7   0    7.64    3.30
   7  -7   0    1.96    5.66
  -7  -7   0    1.50    3.48
  -7   7  -1    3.01    4.47
   7   7   1    2.51    4.97
   7   7   1    6.69    3.01
   7  -7   1    2.78    5.64
  -7  -7  -1    2.02    3.54
  -7   7  -2   29.43    6.93
   7   7   2   28.34    7.67
   7   7   2   47.62    5.47
   7  -7   2   26.59    8.94
  -7  -7  -2   24.75    5.88
   7   7   3   21.14    6.30
  -7   7  -3   21.45    5.61
   7  -7   3   21.19    7.64
  -7  -7  -3   19.68    5.05
   7   7   4    2.82    3.75
  -7   7  -4    3.48    3.15
   7  -7   4    2.26    4.92
  -7  -7  -4    2.48    3.35
   7   7   5   17.14    4.47
  -7  -7  -5   15.59    4.50
   7   7   6   27.81    4.03
   7  -7   6   31.26    7.15
   7   8  -5   26.32    4.77
   7  -8  -5   18.65    7.80
  -7   8   4   26.18    5.29
   7   8  -4   46.61    5.84
   7   8  -4   25.68    4.64
   7  -8  -4   25.50    9.55
  -7   8   3    8.45    4.26
   7   8  -3    7.74    4.00
   7   8  -3   11.66    3.77
   7  -8  -3    8.97    4.86
  -7   8   2    3.81    4.38
   7   8  -2    5.38    4.09
   7   8  -2   13.00    3.63
   7  -8  -2    3.84    4.71
  -7   8   1    6.74    4.60
   7   8  -1    6.15    4.48
   7   8  -1    9.76    3.35
   7  -8  -1    4.22    4.95
  -7   8   0   20.94    6.33
   7   8   0   21.50    6.59
   7   8   0   53.40    5.59
   7  -8   0   17.14    6.85
  -7   8  -1  281.10   24.14
   7   8   1  292.82   25.89
   7   8   1  416.27   28.41
   7  -8   1  260.16   24.61
   7   8   2   12.68    5.01
  -7   8  -2   12.05    4.40
   7  -8   2   11.78    5.86
   7   8   3    4.28    6.36
  -7   8  -3    6.86    3.29
   7  -8   3    5.07    7.94
   8   0 -13    0.47    4.33
   8   0 -13    0.17    2.18
  -8   0  13   -0.08    2.22
   8   0 -12    7.93    4.91
   8   0 -12    5.67    5.47
  -8   0  12    6.81    4.99
   8   0 -11   -0.02    2.84
   8   0 -11    1.09    3.35
  -8   0  11   -0.16    3.18
   8   0 -10   16.63    6.16
   8   0 -10   21.73    7.06
  -8   0  10   17.13    6.92
   8   0  -9    0.65    6.51
   8   0  -9    0.06    4.43
  -8   0   9    4.32    4.47
   8   0  -8   10.39    4.62
   8   0  -8    1.84    5.23
  -8   0   8    7.69    5.63
   8   0  -7    1.10    2.73
   8   0  -7    0.35    3.24
  -8   0   7   -0.29    3.65
   8   0  -6    3.54    3.61
   8   0  -6    0.94    3.35
   8   0  -6    9.62    4.26
  -8   0   6    2.63    4.69
   8   0  -5    0.21    2.56
   8   0  -5   -0.39    2.63
   8   0  -5    0.58    2.05
  -8   0   5    0.69    5.26
   8   0  -4  250.86   21.60
   8   0  -4  226.92   18.22
   8   0  -4  238.06   21.78
  -8   0   4  234.03   21.43
   8   0  -3   -0.12    2.31
   8   0  -3    0.09    3.18
  -8   0   3    1.05    3.08
   8   0  -2 1296.39  109.40
  -8   0   2 1524.60  121.98
   8   0  -1    2.23    3.34
   8   0  -1    0.47    4.41
   8   0   0   60.66    8.33
   8   0   0   63.06   10.48
   8   0   1    0.63    5.21
   8   0   1    1.40    4.18
   8   0   2  551.52   42.37
   8   0   2  452.02   39.84
   8   0   3    1.33    3.01
   8   0   3    0.41    3.82
   8   0   4  265.40   21.52
   8   0   4  209.99   20.41
   8   0   5   -0.22    2.54
   8   0   5   -0.06    2.15
   8   0   6  113.42   12.48
   8   0   6  125.30   12.21
   8   0   7    0.08    1.95
   8   0   8 1025.21   80.56
   8   0   9    4.50    3.13
   8   0  10  663.98   49.64
   8   0  11   -0.11    1.06
   8   1 -13   18.95    5.75
   8   1 -13   27.26    5.61
  -8   1  13   29.26    5.91
   8  -1 -13   18.03    6.53
  -8  -1  13   24.80    5.43
   8  -1 -13   29.01    5.83
   8   1 -12  425.81   37.13
   8   1 -12  559.77   43.73
  -8   1  12  526.39   42.54
   8  -1 -12  446.83   39.54
  -8  -1  12  519.06   41.57
   8  -1 -12  548.71   43.14
   8   1 -11    0.80    3.48
   8   1 -11    0.40    3.35
  -8   1  11    0.50    3.60
   8  -1 -11    1.04    7.01
  -8  -1  11    0.41    3.38
   8  -1 -11    0.97    3.19
   8   1 -10  801.69   64.28
  -8   1  10  801.31   64.84
   8   1 -10  688.08   59.01
   8  -1 -10  813.23   64.52
  -8  -1  10  776.23   63.13
   8  -1 -10  657.16   57.24
   8   1  -9    0.48    3.03
  -8   1   9    0.75    3.35
   8   1  -9    0.58    3.13
   8  -1  -9   -0.13    2.87
  -8  -1   9   -0.30    3.38
   8  -1  -9    0.67    3.70
   8   1  -8  331.44   31.60
  -8   1   8  323.12   27.71
   8   1  -8  213.74   21.34
   8  -1  -8  332.80   27.19
  -8  -1   8  337.82   29.04
   8  -1  -8  214.70   28.99
   8   1  -7   35.13    7.12
   8   1  -7   45.99    7.37
  -8   1   7   45.98    8.62
   8  -1  -7   45.36    7.10
   8  -1  -7   38.20    8.86
  -8  -1   7   47.14    8.95
  -8   1   6  131.00   17.98
   8   1  -6  130.13   12.31
   8   1  -6   79.39    9.95
   8   1  -6   80.30   10.03
   8  -1  -6   88.80   12.22
   8  -1  -6  129.26   11.87
  -8  -1   6  127.93   13.71
   8  -1  -6   81.19   10.17
  -8   1   5  109.73   12.20
   8   1  -5  107.59   10.56
   8   1  -5   83.40   10.47
   8   1  -5   79.47    9.33
   8  -1  -5   88.57   11.72
   8  -1  -5  101.30    9.92
  -8  -1   5  109.39   12.65
   8  -1  -5   83.61   14.58
   8   1  -4  155.17   15.95
   8   1  -4  173.94   14.60
  -8   1   4  171.90   16.58
   8  -1  -4  155.53   16.30
   8  -1  -4  135.70   14.70
  -8  -1   4  184.56   17.95
   8   1  -3  380.65   33.17
   8   1  -3  395.78   29.60
  -8   1   3  403.61   32.97
   8  -1  -3  398.21   33.61
   8  -1  -3  372.47   32.89
  -8  -1   3  402.64   33.38
  -8   1   2   16.06    4.96
   8   1  -2    5.87    5.96
   8  -1  -2   34.65    7.11
  -8  -1   2   12.15    5.82
   8  -1  -2    1.88    4.65
   8   1  -1  112.35   14.04
  -8   1   1  124.73   12.28
   8   1  -1  127.41   13.16
   8  -1  -1  109.38   14.29
   8  -1  -1  107.28   11.63
  -8   1   0   -0.10    3.09
   8   1   0    2.30    3.60
   8   1   0    3.22    4.49
   8  -1   0    3.02    4.93
   8   1   1   27.30    8.45
   8   1   1   40.19    7.26
   8  -1   1   41.61    6.26
   8  -1   1   28.33    8.52
   8   1   2  277.40   25.86
   8   1   2  285.39   24.13
   8  -1   2  288.03   22.98
   8  -1   2  274.57   25.93
   8   1   3    5.58    5.17
   8   1   3    6.98    7.33
   8  -1   3    6.11    3.35
   8  -1   3    4.77    5.11
   8   1   4   20.95   11.43
   8   1   4   33.37    6.76
   8  -1   4   35.82    5.36
   8  -1   4   19.84    6.78
   8   1   5   78.67   10.47
   8   1   5   92.80   10.65
   8  -1   5   88.62    8.87
   8  -1   5   77.28   14.48
   8   1   6   38.84    7.10
   8   1   6   40.41    7.29
   8  -1   6   39.77    5.69
   8  -1   6   36.68    6.93
   8   1   7   21.96    5.78
   8  -1   7   20.16    4.25
   8   1   8    8.19    4.38
   8   1   9   56.92    7.51
   8   1  10  178.76   15.00
   8   1  11   48.73    5.67
   8   2 -13    0.25    2.27
   8   2 -13    0.18    2.37
  -8   2  13    0.39    2.40
   8  -2 -13    0.12    5.31
  -8  -2  13    0.58    1.71
   8  -2 -13    0.81    4.11
   8   2 -12    1.60    3.66
   8   2 -12    6.62    4.19
  -8   2  12    3.95    4.06
   8  -2 -12    2.22    5.02
  -8  -2  12    5.45    3.40
   8  -2 -12    5.74    4.02
   8   2 -11    1.02    3.88
   8   2 -11    6.60    4.38
  -8   2  11    6.18    4.39
   8  -2 -11    1.69    5.58
  -8  -2  11    6.57    3.92
   8  -2 -11    6.45    4.26
   8   2 -10    4.44    7.78
   8   2 -10   10.45    5.48
  -8   2  10   10.66    5.42
   8  -2 -10    8.35    6.53
  -8  -2  10   10.90    4.93
   8  -2 -10   11.24    5.02
   8   2  -9   22.39    9.82
   8   2  -9   34.73    7.34
  -8   2   9   35.78    7.41
   8  -2  -9   28.54    8.98
  -8  -2   9   35.57    7.38
   8  -2  -9   33.61    6.81
   8   2  -8  168.92   20.54
   8   2  -8  209.05   19.22
  -8   2   8  203.78   19.15
   8  -2  -8  177.90   20.30
  -8  -2   8  206.95   19.65
   8  -2  -8  204.00   18.47
   8   2  -7   17.65    5.64
  -8   2   7   15.48    5.78
   8  -2  -7   12.65    7.29
   8  -2  -7   16.56    4.86
  -8  -2   7   15.53    6.26
  -8   2   6   86.38   10.58
   8   2  -6   55.89   11.61
   8   2  -6   91.08   10.03
   8  -2  -6   81.78    8.98
   8  -2  -6   58.44    8.95
  -8  -2   6   95.74   11.51
   8  -2  -6   60.11   11.02
  -8   2   5  344.71   28.36
   8   2  -5  277.31   25.14
   8   2  -5  357.60   28.24
   8  -2  -5  323.66   25.30
   8  -2  -5  271.47   24.90
  -8  -2   5  364.80   30.33
   8  -2  -5  304.51   28.99
   8   2  -4   73.49   10.38
   8   2  -4   84.67    9.05
  -8   2   4   78.60    9.63
   8  -2  -4   72.17   10.75
   8  -2  -4   85.20   12.22
  -8  -2   4   89.17   11.45
   8   2  -3  116.19   19.28
   8   2  -3  143.09   12.50
  -8   2   3  137.04   13.16
   8  -2  -3  119.56   14.69
   8  -2  -3  126.31   15.01
  -8  -2   3  143.02   15.01
  -8   2   2  714.46   55.92
   8   2  -2  680.61   57.39
   8  -2  -2  696.42   59.44
   8  -2  -2  713.22   59.30
   8   2  -1  116.67   15.04
  -8   2   1  119.69   12.00
   8   2  -1  125.65   13.93
   8  -2  -1  120.46   13.71
   8  -2  -1  121.76   15.81
   8   2   0 1092.00   92.78
  -8   2   0 1183.11   92.52
   8   2   0 1258.98  104.59
   8  -2   0 1135.50  103.71
   8  -2   0 1076.30   89.43
   8   2   1   57.47   10.23
  -8   2  -1   37.00    6.02
   8   2   1   41.31    8.04
   8  -2   1   59.58   10.51
   8  -2   1   55.99    8.48
   8   2   2  144.54   16.35
  -8   2  -2  170.65   14.08
   8   2   2  190.80   17.17
   8  -2   2  143.16   16.49
   8  -2   2  105.61   12.62
   8   2   3   76.57   10.03
   8   2   3   67.53   10.68
   8  -2   3   65.93   10.65
   8   2   4   27.21    6.73
   8   2   4   23.84    6.94
   8  -2   4   24.30    6.89
   8   2   5  123.34   13.13
   8   2   5   97.87   12.06
   8  -2   5   93.62   16.39
   8   2   6  373.78   30.36
   8   2   6  303.00   26.59
   8  -2   6  298.79   26.13
   8   2   7   67.75    9.45
   8   2   8   65.22    8.87
   8   2   9   44.25    7.16
   8   2  10  145.30   13.19
   8   2  11    0.90    2.26
   8   3 -12    9.05    3.51
   8   3 -12   16.14    4.75
  -8   3  12   16.18    4.26
   8  -3 -12   16.54    4.57
   8  -3 -12   10.24    5.83
   8   3 -11   37.39    6.18
   8   3 -11   65.26    8.55
  -8   3  11   57.59   11.06
   8  -3 -11   42.68    9.55
  -8  -3  11   58.54    9.22
   8  -3 -11   64.10    8.03
   8   3 -10    0.50    2.31
   8   3 -10    0.37    3.03
  -8   3  10    0.09    2.70
   8  -3 -10    1.35    4.08
  -8  -3  10    0.60    2.42
   8  -3 -10    0.32    2.71
  -8   3   9    3.68    3.74
   8   3  -9    3.70    4.19
   8  -3  -9    1.63    5.75
  -8  -3   9    3.43    3.50
   8  -3  -9    2.50    3.62
   8   3  -8  112.59   16.99
  -8   3   8  109.76   11.82
   8  -3  -8  106.19   15.38
   8  -3  -8  113.05   11.97
  -8  -3   8  112.87   12.26
   8   3  -7   60.52    8.82
  -8   3   7   55.91    7.97
   8  -3  -7   42.65   11.04
   8  -3  -7   59.63    8.16
  -8  -3   7   61.81    8.82
   8   3  -6  169.85   16.06
  -8   3   6  162.66   15.12
   8  -3  -6  160.13   19.07
   8  -3  -6  136.77   14.58
   8  -3  -6  166.75   14.92
  -8  -3   6  174.19   16.52
   8   3  -5    0.86    6.09
   8   3  -5    0.33    5.66
  -8   3   5    0.54    5.14
   8  -3  -5    4.79    3.95
   8  -3  -5    4.77    5.51
  -8  -3   5    0.73    3.86
   8   3  -4  439.78   37.80
   8   3  -4  496.55   38.88
  -8   3   4  473.69   37.69
   8  -3  -4  447.38   39.29
   8  -3  -4  482.97   50.04
  -8  -3   4  506.50   40.94
   8   3  -3  538.67   46.81
   8   3  -3  634.82   48.55
  -8   3   3  619.81   47.66
   8  -3  -3  548.98   48.10
   8  -3  -3  557.54   49.39
  -8  -3   3  651.02   51.85
   8   3  -2  474.68   41.53
   8   3  -2  475.71   36.38
   8  -3  -2  487.88   43.21
   8  -3  -2  487.98   43.16
  -8  -3   2  523.10   42.35
   8   3  -1    4.01    5.66
   8   3  -1    4.01    4.83
   8  -3  -1    2.79    6.55
   8  -3  -1    2.96    5.93
   8   3   0 1099.25   93.47
   8   3   0 1220.99   97.03
   8  -3   0 1119.56  105.34
   8  -3   0 1086.29   92.51
   8   3   1    3.81    5.48
   8   3   1    3.80    4.28
   8  -3   1    2.51    5.87
   8  -3   1    3.37    5.07
   8   3   2   27.36    7.95
   8   3   2   19.14    6.39
   8  -3   2   26.87   11.07
   8  -3   2   27.77    8.07
   8   3   3  419.78   36.87
   8   3   3  507.73   44.28
   8  -3   3  415.09   36.78
   8  -3   3  370.82   33.39
   8   3   4    4.87    5.11
   8   3   4    5.57    4.70
   8  -3   4    6.70    4.81
   8  -3   4    7.61    5.17
   8   3   5   81.35   10.54
   8   3   5   80.92   10.75
   8  -3   5   79.76   14.91
   8   3   6   16.72    5.95
   8   3   6   16.67    5.40
   8  -3   6   15.40    5.01
   8   3   7  100.57   11.72
   8   3   8   16.21    5.41
   8   3   9   16.90    5.25
   8   3  10   11.27    4.28
   8  -4 -12   49.67    7.58
  -8   4  11    8.42    3.57
   8   4 -11    8.30    4.15
  -8   4  11    7.29    2.90
   8  -4 -11    6.94    5.07
   8   4 -10   72.16    9.23
   8  -4 -10   48.18   15.13
   8  -4 -10   70.80    8.33
   8   4  -9   90.19   10.50
  -8   4   9   76.29   11.07
   8  -4  -9   54.66   11.19
   8  -4  -9   85.16    9.44
  -8  -4   9   80.27    8.15
   8   4  -8  360.61   29.73
  -8   4   8  331.02   26.33
   8  -4  -8  293.82   29.06
   8  -4  -8  358.75   29.07
  -8  -4   8  351.97   27.80
   8   4  -7    4.14    4.14
   8  -4  -7    2.48    9.75
   8  -4  -7    3.39    3.24
  -8  -4   7    3.29    3.34
   8   4  -6    7.53    3.95
   8   4  -6    7.47    7.64
   8  -4  -6    8.59    4.49
   8  -4  -6    9.55    6.56
  -8  -4   6    7.26    4.06
   8   4  -5   31.25    6.81
   8   4  -5   47.23    7.27
   8  -4  -5   31.76    7.43
   8  -4  -5   31.91    9.61
  -8  -4   5   50.17    7.26
   8   4  -4    0.71    3.47
   8   4  -4    0.85    2.90
   8  -4  -4    1.14    3.79
   8  -4  -4    1.52    4.65
  -8  -4   4    0.83    3.06
   8   4  -3   55.73   10.03
   8   4  -3   98.06    9.72
   8  -4  -3   54.97   10.44
   8  -4  -3   35.80   10.71
  -8  -4   3  100.28   10.51
   8   4  -2   26.32    5.19
   8   4  -2   13.93   12.12
   8  -4  -2   10.96    7.90
   8  -4  -2   11.26    8.47
  -8  -4   2   27.48    6.08
   8   4  -1   88.64   13.36
   8   4  -1   74.84    8.50
   8   4  -1   78.78   10.71
   8  -4  -1   87.92   13.47
   8  -4  -1   82.24   14.10
   8   4   0 1424.65  123.44
   8   4   0 1737.94  139.29
   8  -4   0 1419.39  133.49
   8  -4   0 1456.60  128.05
   8   4   1  158.09   18.35
   8   4   1  181.40   21.97
   8  -4   1  155.57   18.42
   8  -4   1  158.40   19.99
   8   4   2   24.14    8.17
   8   4   2   36.85    6.78
   8  -4   2   26.10    8.33
   8  -4   2   20.99    7.99
   8   4   3    5.03    5.25
   8   4   3    7.11    4.22
   8  -4   3    2.73    5.18
   8  -4   3    2.78    5.34
   8   4   4   74.57   10.96
   8   4   4   90.67   10.37
   8  -4   4   73.79   10.73
   8  -4   4   74.98   11.32
   8   4   5  163.76   16.47
   8   4   5  206.55   18.19
   8  -4   5  164.44   21.01
   8  -4   5  152.67   16.73
   8   4   6  299.95   25.90
   8   4   6  412.01   31.69
   8  -4   6  273.23   23.99
   8  -4   6  283.61   29.75
   8   4   7   19.48    5.44
   8  -4   7   11.55    4.62
   8   4   8   49.06    7.37
   8   4   9  194.52   16.44
   8   4  10   24.25    4.66
   8   5 -10   10.14    3.99
   8  -5 -10    2.74    4.56
   8   5  -9    1.61    3.06
  -8   5   9    0.02    3.58
   8  -5  -9    0.85    3.74
   8   5  -8   49.72    7.65
  -8   5   8   44.56    5.70
   8  -5  -8   48.55    9.38
   8   5  -7    0.75    2.61
  -8   5   7   -0.04    1.68
   8  -5  -7    0.29    3.59
  -8   5   6   47.07    6.97
   8   5  -6   52.31    7.61
   8   5  -6   46.39    9.59
   8  -5  -6   23.56    9.66
   8   5  -5    7.03    4.19
   8   5  -5    7.39    4.29
   8  -5  -5    6.39    4.80
   8  -5  -5    7.69    6.36
   8   5  -4    4.22    3.91
   8   5  -4    0.67    3.35
   8  -5  -4    9.62    4.61
   8  -5  -4    3.64    5.44
  -8  -5   4    0.60    2.75
   8   5  -3   21.61    5.08
   8   5  -3   16.07   10.45
   8  -5  -3   10.46    6.68
   8  -5  -3    8.99    7.75
  -8  -5   3   22.07    4.78
   8   5  -2   68.42    8.40
   8   5  -2   84.93   11.79
   8  -5  -2   85.23   12.63
   8  -5  -2   86.97   19.38
  -8  -5   2   67.43    8.38
   8   5  -1   16.39    8.03
   8   5  -1   31.42    5.42
   8  -5  -1   15.82    9.28
  -8  -5   1   33.23    5.87
   8   5   0  186.66   16.06
   8   5   0  157.83   18.54
   8  -5   0  155.43   19.54
   8   5   1   52.99    7.13
   8   5   1   33.31    9.31
   8  -5   1   28.04    9.61
   8   5   2  117.68   11.14
   8  -5   2   61.80   12.30
   8  -5   2   69.58   11.92
   8   5   3  248.01   23.56
   8   5   3  272.21   21.96
   8  -5   3  240.87   23.75
   8  -5   3  243.73   24.88
   8   5   4   19.49    6.57
   8   5   4   36.51    5.90
   8  -5   4   19.27    6.34
   8  -5   4   20.49    7.55
  -8   5  -5    6.18    3.63
   8   5   5    4.64    3.68
   8   5   5    5.87    4.14
   8  -5   5    6.15    4.87
   8   5   6   12.10    4.13
   8   5   6    7.97    3.99
   8  -5   6    7.20    4.72
   8   5   7    7.21    3.61
   8  -5   7    4.00    6.44
   8   5   8    0.33    2.04
   8   6  -9   13.63    4.05
   8  -6  -9    3.48    7.32
   8   6  -8    0.96    2.72
   8  -6  -8    0.99    3.31
   8   6  -7    1.32    2.85
  -8   6   7    0.80    1.70
   8  -6  -7    1.25    3.67
   8   6  -6    0.98    3.00
  -8   6   6    1.35    2.46
   8  -6  -6    1.70    4.08
  -8   6   5   19.31    4.73
   8   6  -5    7.31    4.16
   8   6  -5    3.69    3.69
   8  -6  -5    3.32    9.64
  -8   6   4   46.22    7.86
   8   6  -4   73.20    8.18
   8   6  -4   42.74    7.49
   8  -6  -4   42.41   10.15
  -8   6   3   22.30    6.59
   8   6  -3   20.41   10.34
   8   6  -3   31.15    8.38
   8  -6  -3   23.84    8.35
  -8   6   2   94.32   12.39
   8   6  -2   93.74   12.36
   8   6  -2  113.51   10.79
   8  -6  -2   94.42   14.14
  -8   6   1   14.79    6.74
   8   6  -1   16.52    6.76
   8   6  -1   14.93    4.22
   8  -6  -1   15.96   12.53
  -8   6   0  156.48   16.73
   8   6   0  161.54   17.80
   8   6   0  179.15   14.62
   8  -6   0  157.73   18.88
  -8   6  -1    5.87    4.65
   8   6   1    8.23    5.15
  -8  -6  -1    1.22    2.59
   8  -6   1    7.52    6.07
  -8   6  -2   11.49    4.73
   8   6   2   11.74    5.25
  -8  -6  -2    0.08    2.82
   8  -6   2   11.32    5.95
  -8   6  -3    0.27    2.34
   8   6   3    0.11    1.57
   8   6   3    0.31    2.75
   8  -6   3   -0.20    3.28
  -8   6  -4    7.11    3.92
   8   6   4   10.45    3.28
   8   6   4    8.71    4.67
   8  -6   4    9.51    5.53
   8   6   5    9.07    2.89
   8   6   5    3.01    3.69
   8  -6   5    2.16    7.88
   8   6   6   15.58    3.25
   8   6   6   10.29    3.31
   8  -6   6    9.98    4.78
   8  -6   7    4.60    2.94
   8   7  -6    0.15    1.80
   8  -7  -6    0.13    3.99
  -8   7   5   22.47    4.56
   8   7  -5   35.21    5.21
   8   7  -5   20.89    3.96
   8  -7  -5   19.36    6.17
  -8   7   4    1.67    3.36
   8   7  -4    5.76    3.05
   8   7  -4    2.57    3.02
   8  -7  -4    2.14    4.34
  -8   7   3    2.81    3.86
   8   7  -3    5.18    2.96
   8   7  -3    2.71    3.70
   8  -7  -3    2.85    4.72
  -8   7   2    3.42    3.95
   8   7  -2    1.27    2.59
   8   7  -2    3.35    3.90
   8  -7  -2    5.39    4.74
  -8   7   1  135.96   14.49
   8   7  -1  135.70   20.61
   8   7  -1  189.19   16.59
   8  -7  -1  117.20   14.71
  -8   7   0   45.41    8.32
   8   7   0   48.27   13.68
   8   7   0   52.31    5.53
   8  -7   0   48.23    9.83
  -8   7  -1   45.71    7.99
   8   7   1   62.87    6.91
   8   7   1   45.76   13.57
   8  -7   1   44.85    9.61
   8   7   2   35.48    7.36
  -8   7  -2   33.31    6.40
   8  -7   2   32.77    7.87
   8   7   3   72.34    9.25
  -8   7  -3   74.81    8.50
   8  -7   3   67.05    9.99
   8   7   4   87.00    9.12
   8  -7   4   81.53   10.39
   9   0 -12    0.58    2.59
   9   0 -12    0.07    2.25
  -9   0  12    0.39    2.61
   9   0 -11  173.76   17.07
   9   0 -11  176.82   16.00
  -9   0  11  187.12   17.59
   9   0 -10   -0.24    2.49
   9   0 -10   -0.10    2.12
  -9   0  10    0.18    2.64
   9   0  -9  530.18   46.48
   9   0  -9  718.19   56.21
  -9   0   9  714.85   57.52
   9   0  -8    0.55    3.41
   9   0  -8    0.96    2.82
[truncated: 29,322 more chars]
