# Supplementary material for: Metallically gradated silicon nanowire and palladium nanoparticle composites as robust hydrogenation catalysts
Source: Commun Chem. 2020 Jun 26;3:81. doi: 10.1038/s42004-020-0332-z (PMC9814402; doi:10.1038/s42004-020-0332-z)
Supplement: Supplementary file 4 — Supplementary Data 2 [file 42004_2020_332_MOESM4_ESM.txt]

 
data_BHY-15-08
 
_audit_creation_method            'SHELXL-2018/1'
_shelx_SHELXL_version_number      '2018/1'
_chemical_name_systematic         ?
_chemical_name_common             ?
_chemical_melting_point           ?
_chemical_formula_moiety        'C16 H18' 
_chemical_formula_sum           'C16 H18' 
_chemical_formula_weight          210.30

loop_
 _atom_type_symbol
 _atom_type_description
 _atom_type_scat_dispersion_real
 _atom_type_scat_dispersion_imag
 _atom_type_scat_source
 'C'  'C'   0.0181   0.0091
 'International Tables Vol C Tables 4.2.6.8 and 6.1.1.4'
 'H'  'H'   0.0000   0.0000
 'International Tables Vol C Tables 4.2.6.8 and 6.1.1.4'
 
_space_group_crystal_system       monoclinic
_space_group_IT_number            14
_space_group_name_H-M_alt         'P 21/c'
_space_group_name_Hall            '-P 2ybc'
 
_shelx_space_group_comment
;
The symmetry employed for this shelxl refinement is uniquely defined
by the following loop, which should always be used as a source of
symmetry information in preference to the above space-group names.
They are only intended as comments.
;
 
loop_
 _space_group_symop_operation_xyz
 'x, y, z'
 '-x, y+1/2, -z+1/2'
 '-x, -y, -z'
 'x, -y-1/2, z-1/2'
 
_cell_length_a                    5.62292(18)
_cell_length_b                    17.3124(6)
_cell_length_c                    6.9287(2)
_cell_angle_alpha                 90
_cell_angle_beta                  116.6951(18)
_cell_angle_gamma                 90
_cell_volume                      602.59(3)
_cell_formula_units_Z             2
_cell_measurement_temperature     90
_cell_measurement_reflns_used     4095
_cell_measurement_theta_min       5.11
_cell_measurement_theta_max       68.175
 
_exptl_crystal_description       'block'
_exptl_crystal_colour            'colourless'
_exptl_crystal_density_meas       ?
_exptl_crystal_density_method     ?
_exptl_crystal_density_diffrn     1.159          
_exptl_crystal_F_000              228
_exptl_transmission_factor_min    ?
_exptl_transmission_factor_max    ?
_exptl_crystal_size_max           0.400
_exptl_crystal_size_mid           0.255
_exptl_crystal_size_min           0.246
_exptl_absorpt_coefficient_mu     0.481
_shelx_estimated_absorpt_T_min    0.831
_shelx_estimated_absorpt_T_max    0.891
_exptl_absorpt_correction_type  'numerical'
_exptl_absorpt_correction_T_min  0.8636
_exptl_absorpt_correction_T_max  0.9103
_exptl_absorpt_process_details
;
 Numabs
;
_exptl_absorpt_special_details    ?
_diffrn_ambient_temperature       90
_diffrn_radiation_wavelength      1.54187
_diffrn_radiation_type            CuK\a
_diffrn_source                   'Fine-focus sealed-tube'
_diffrn_measurement_device_type  'Rigaku RAXIS-RAPID'
_diffrn_measurement_method       '\w-scan'
_diffrn_detector_area_resol_mean  10
_diffrn_reflns_number             6265
_diffrn_reflns_av_unetI/netI      0.0194
_diffrn_reflns_av_R_equivalents   0.0240
_diffrn_reflns_limit_h_min        -6
_diffrn_reflns_limit_h_max        6
_diffrn_reflns_limit_k_min        -20
_diffrn_reflns_limit_k_max        20
_diffrn_reflns_limit_l_min        -8
_diffrn_reflns_limit_l_max        8
_diffrn_reflns_theta_min          5.110
_diffrn_reflns_theta_max          68.176
_diffrn_reflns_theta_full         67.687
_diffrn_measured_fraction_theta_max   0.986
_diffrn_measured_fraction_theta_full  0.987
_diffrn_reflns_Laue_measured_fraction_max    0.986
_diffrn_reflns_Laue_measured_fraction_full   0.987
_diffrn_reflns_point_group_measured_fraction_max   0.986
_diffrn_reflns_point_group_measured_fraction_full  0.987
_reflns_number_total              1091
_reflns_number_gt                 908
_reflns_threshold_expression      'I > 2\s(I)'
_reflns_Friedel_coverage          0.000
_reflns_Friedel_fraction_max      .
_reflns_Friedel_fraction_full     .
 
_reflns_special_details
;
 Reflections were merged by SHELXL according to the crystal
 class for the calculation of statistics and refinement.
 
 _reflns_Friedel_fraction is defined as the number of unique
 Friedel pairs measured divided by the number that would be
 possible theoretically, ignoring centric projections and
 systematic absences.
;
 
_computing_data_collection      'Process-Auto'
_computing_cell_refinement      'Process-Auto'
_computing_data_reduction       'Process-Auto'
_computing_structure_solution   'SIR-2004'
_computing_structure_refinement 'SHELXL-2018/1 (Sheldrick, 2018)'
_computing_molecular_graphics   'SHELXLE'
_computing_publication_material 'SHELXL-2018/1 (Sheldrick, 2018)'
_refine_special_details           ?
_refine_ls_structure_factor_coef  Fsqd
_refine_ls_matrix_type            full
_refine_ls_weighting_scheme       calc
_refine_ls_weighting_details
'w=1/[\s^2^(Fo^2^)+(0.0626P)^2^+0.1452P] where P=(Fo^2^+2Fc^2^)/3'
_atom_sites_solution_primary      direct
_atom_sites_solution_secondary    difmap
_atom_sites_solution_hydrogens    mixed
_refine_ls_hydrogen_treatment     constr
_refine_ls_extinction_method      none
_refine_ls_extinction_coef        .
_refine_ls_number_reflns          1091
_refine_ls_number_parameters      100
_refine_ls_number_restraints      66
_refine_ls_R_factor_all           0.0525
_refine_ls_R_factor_gt            0.0436
_refine_ls_wR_factor_ref          0.1201
_refine_ls_wR_factor_gt           0.1117
_refine_ls_goodness_of_fit_ref    1.094
_refine_ls_restrained_S_all       1.078
_refine_ls_shift/su_max           0.000
_refine_ls_shift/su_mean          0.000
 
loop_
 _atom_site_label
 _atom_site_type_symbol
 _atom_site_fract_x
 _atom_site_fract_y
 _atom_site_fract_z
 _atom_site_U_iso_or_equiv
 _atom_site_adp_type
 _atom_site_occupancy
 _atom_site_site_symmetry_order  
 _atom_site_calc_flag
 _atom_site_refinement_flags_posn
 _atom_site_refinement_flags_adp
 _atom_site_refinement_flags_occupancy
 _atom_site_disorder_assembly
 _atom_site_disorder_group
C1 C 0.5173(4) 0.04247(11) 1.5382(3) 0.0279(5) Uani 0.6609(19) 1 d . . P A 1
H1 H 0.711937 0.051611 1.629046 0.034 Uiso 0.6609(19) 1 calc R U P A 1
C2 C 0.4233(4) 0.09831(11) 1.3478(3) 0.0254(5) Uani 0.6609(19) 1 d D . P A 1
C3 C 0.5987(5) 0.14990(13) 1.3242(4) 0.0260(5) Uani 0.6609(19) 1 d D . P A 1
H3 H 0.781933 0.148754 1.424789 0.031 Uiso 0.6609(19) 1 calc R U P A 1
C4 C 0.510(3) 0.2029(5) 1.1564(19) 0.0271(9) Uani 0.6609(19) 1 d D . P A 1
H4 H 0.633340 0.237937 1.145370 0.032 Uiso 0.6609(19) 1 calc R U P A 1
C5 C 0.245(3) 0.2057(9) 1.004(2) 0.0269(9) Uani 0.6609(19) 1 d D . P A 1
H5 H 0.184680 0.242040 0.889344 0.032 Uiso 0.6609(19) 1 calc R U P A 1
C6 C 0.070(3) 0.1535(6) 1.0255(19) 0.0275(10) Uani 0.6609(19) 1 d D . P A 1
H6 H -0.111705 0.154162 0.922328 0.033 Uiso 0.6609(19) 1 calc R U P A 1
C7 C 0.1555(6) 0.10052(17) 1.1937(4) 0.0286(6) Uani 0.6609(19) 1 d D . P A 1
H7 H 0.031588 0.065600 1.204393 0.034 Uiso 0.6609(19) 1 calc R U P A 1
C8 C 0.377(2) 0.0590(6) 1.6791(16) 0.0263(7) Uani 0.6609(19) 1 d . . P A 1
H8A H 0.402481 0.113354 1.723432 0.039 Uiso 0.6609(19) 1 calc R U P A 1
H8B H 0.452174 0.025957 1.807603 0.039 Uiso 0.6609(19) 1 calc R U P A 1
H8C H 0.186172 0.048284 1.596431 0.039 Uiso 0.6609(19) 1 calc R U P A 1
C1B C 0.5635(8) 0.0050(2) 1.6228(7) 0.0279(5) Uani 0.3391(19) 1 d . . P A 2
H1B H 0.735091 0.033371 1.666854 0.034 Uiso 0.3391(19) 1 calc R U P A 2
C2B C 0.3719(8) 0.0713(2) 1.2563(7) 0.0254(5) Uani 0.3391(19) 1 d D . P A 2
C3B C 0.5690(11) 0.1234(3) 1.2785(10) 0.0260(5) Uani 0.3391(19) 1 d D . P A 2
H3B H 0.748250 0.112806 1.378641 0.031 Uiso 0.3391(19) 1 calc R U P A 2
C4B C 0.511(6) 0.1907(10) 1.158(4) 0.0271(9) Uani 0.3391(19) 1 d D . P A 2
H4B H 0.648880 0.224848 1.169091 0.032 Uiso 0.3391(19) 1 calc R U P A 2
C5B C 0.247(5) 0.2073(19) 1.020(5) 0.0269(9) Uani 0.3391(19) 1 d D . P A 2
H5B H 0.204180 0.254377 0.941671 0.032 Uiso 0.3391(19) 1 calc R U P A 2
C6B C 0.043(6) 0.1568(12) 0.995(4) 0.0275(10) Uani 0.3391(19) 1 d D . P A 2
H6B H -0.137416 0.168269 0.899489 0.033 Uiso 0.3391(19) 1 calc R U P A 2
C7B C 0.1122(12) 0.0891(4) 1.1141(9) 0.0286(6) Uani 0.3391(19) 1 d D . P A 2
H7B H -0.024378 0.053461 1.097182 0.034 Uiso 0.3391(19) 1 calc R U P A 2
C8B C 0.391(5) 0.0535(11) 1.695(3) 0.0263(7) Uani 0.3391(19) 1 d . . P A 2
H8B1 H 0.351978 0.103406 1.619781 0.039 Uiso 0.3391(19) 1 calc R U P A 2
H8B2 H 0.485291 0.062079 1.850983 0.039 Uiso 0.3391(19) 1 calc R U P A 2
H8B3 H 0.223300 0.026243 1.659300 0.039 Uiso 0.3391(19) 1 calc R U P A 2
 
loop_
 _atom_site_aniso_label
 _atom_site_aniso_U_11
 _atom_site_aniso_U_22
 _atom_site_aniso_U_33
 _atom_site_aniso_U_23
 _atom_site_aniso_U_13
 _atom_site_aniso_U_12
C1 0.0279(9) 0.0266(12) 0.0283(11) -0.0003(7) 0.0117(9) 0.0004(8)
C2 0.0297(10) 0.0214(11) 0.0243(12) -0.0018(7) 0.0113(9) 0.0007(8)
C3 0.0245(9) 0.0230(15) 0.0293(14) -0.0049(10) 0.0109(10) -0.0006(10)
C4 0.0321(7) 0.023(3) 0.0320(8) -0.0031(18) 0.0192(6) -0.002(2)
C5 0.0374(8) 0.0234(8) 0.023(2) 0.0010(13) 0.0160(11) 0.0032(6)
C6 0.026(3) 0.0283(11) 0.024(3) -0.0032(11) 0.008(2) 0.0020(12)
C7 0.0310(12) 0.0245(12) 0.0333(19) -0.0013(12) 0.0171(14) -0.0028(9)
C8 0.0302(12) 0.0243(14) 0.0254(14) 0.0010(12) 0.0134(11) 0.0041(10)
C1B 0.0279(9) 0.0266(12) 0.0283(11) -0.0003(7) 0.0117(9) 0.0004(8)
C2B 0.0297(10) 0.0214(11) 0.0243(12) -0.0018(7) 0.0113(9) 0.0007(8)
C3B 0.0245(9) 0.0230(15) 0.0293(14) -0.0049(10) 0.0109(10) -0.0006(10)
C4B 0.0321(7) 0.023(3) 0.0320(8) -0.0031(18) 0.0192(6) -0.002(2)
C5B 0.0374(8) 0.0234(8) 0.023(2) 0.0010(13) 0.0160(11) 0.0032(6)
C6B 0.026(3) 0.0283(11) 0.024(3) -0.0032(11) 0.008(2) 0.0020(12)
C7B 0.0310(12) 0.0245(12) 0.0333(19) -0.0013(12) 0.0171(14) -0.0028(9)
C8B 0.0302(12) 0.0243(14) 0.0254(14) 0.0010(12) 0.0134(11) 0.0041(10)
 
_geom_special_details
;
 All esds (except the esd in the dihedral angle between two l.s. planes)
 are estimated using the full covariance matrix.  The cell esds are taken
 into account individually in the estimation of esds in distances, angles
 and torsion angles; correlations between esds in cell parameters are only
 used when they are defined by crystal symmetry.  An approximate (isotropic)
 treatment of cell esds is used for estimating esds involving l.s. planes.
;
 
loop_
 _geom_bond_atom_site_label_1
 _geom_bond_atom_site_label_2
 _geom_bond_distance
 _geom_bond_site_symmetry_2
 _geom_bond_publ_flag
C1 C2 1.526(3) . ?
C1 C8 1.534(12) . ?
C1 C1 1.545(4) 3_658 ?
C1 H1 1.0000 . ?
C2 C3 1.393(3) . ?
C2 C7 1.402(3) . ?
C3 C4 1.386(5) . ?
C3 H3 0.9500 . ?
C4 C5 1.387(5) . ?
C4 H4 0.9500 . ?
C5 C6 1.388(5) . ?
C5 H5 0.9500 . ?
C6 C7 1.389(5) . ?
C6 H6 0.9500 . ?
C7 H7 0.9500 . ?
C8 H8A 0.9800 . ?
C8 H8B 0.9800 . ?
C8 H8C 0.9800 . ?
C1B C2B 1.518(6) 3_658 ?
C1B C8B 1.53(2) . ?
C1B C1B 1.531(8) 3_658 ?
C1B H1B 1.0000 . ?
C2B C7B 1.380(6) . ?
C2B C3B 1.384(5) . ?
C3B C4B 1.385(7) . ?
C3B H3B 0.9500 . ?
C4B C5B 1.387(7) . ?
C4B H4B 0.9500 . ?
C5B C6B 1.388(7) . ?
C5B H5B 0.9500 . ?
C6B C7B 1.385(7) . ?
C6B H6B 0.9500 . ?
C7B H7B 0.9500 . ?
C8B H8B1 0.9800 . ?
C8B H8B2 0.9800 . ?
C8B H8B3 0.9800 . ?
 
loop_
 _geom_angle_atom_site_label_1
 _geom_angle_atom_site_label_2
 _geom_angle_atom_site_label_3
 _geom_angle
 _geom_angle_site_symmetry_1
 _geom_angle_site_symmetry_3
 _geom_angle_publ_flag
C2 C1 C8 110.8(4) . . ?
C2 C1 C1 111.5(2) . 3_658 ?
C8 C1 C1 111.9(4) . 3_658 ?
C2 C1 H1 107.5 . . ?
C8 C1 H1 107.5 . . ?
C1 C1 H1 107.5 3_658 . ?
C3 C2 C7 117.9(2) . . ?
C3 C2 C1 121.27(19) . . ?
C7 C2 C1 120.8(2) . . ?
C4 C3 C2 121.1(6) . . ?
C4 C3 H3 119.5 . . ?
C2 C3 H3 119.5 . . ?
C3 C4 C5 121.3(12) . . ?
C3 C4 H4 119.4 . . ?
C5 C4 H4 119.4 . . ?
C4 C5 C6 117.8(15) . . ?
C4 C5 H5 121.1 . . ?
C6 C5 H5 121.1 . . ?
C5 C6 C7 121.7(11) . . ?
C5 C6 H6 119.2 . . ?
C7 C6 H6 119.2 . . ?
C6 C7 C2 120.3(6) . . ?
C6 C7 H7 119.9 . . ?
C2 C7 H7 119.9 . . ?
C1 C8 H8A 109.5 . . ?
C1 C8 H8B 109.5 . . ?
H8A C8 H8B 109.5 . . ?
C1 C8 H8C 109.5 . . ?
H8A C8 H8C 109.5 . . ?
H8B C8 H8C 109.5 . . ?
C2B C1B C8B 109.1(9) 3_658 . ?
C2B C1B H1B 107.4 3_658 . ?
C8B C1B H1B 107.4 . . ?
C1B C1B H1B 107.4 3_658 . ?
C7B C2B C3B 118.1(5) . . ?
C2B C3B C4B 121.5(13) . . ?
C2B C3B H3B 119.3 . . ?
C4B C3B H3B 119.3 . . ?
C3B C4B C5B 119(2) . . ?
C3B C4B H4B 120.7 . . ?
C5B C4B H4B 120.7 . . ?
C4B C5B C6B 122(3) . . ?
C4B C5B H5B 119.1 . . ?
C6B C5B H5B 119.1 . . ?
C7B C6B C5B 118(2) . . ?
C7B C6B H6B 121.2 . . ?
C5B C6B H6B 121.2 . . ?
C2B C7B C6B 122.6(13) . . ?
C2B C7B H7B 118.7 . . ?
C6B C7B H7B 118.7 . . ?
C1B C8B H8B1 109.5 . . ?
C1B C8B H8B2 109.5 . . ?
H8B1 C8B H8B2 109.5 . . ?
C1B C8B H8B3 109.5 . . ?
H8B1 C8B H8B3 109.5 . . ?
H8B2 C8B H8B3 109.5 . . ?
 
loop_
 _geom_torsion_atom_site_label_1
 _geom_torsion_atom_site_label_2
 _geom_torsion_atom_site_label_3
 _geom_torsion_atom_site_label_4
 _geom_torsion
 _geom_torsion_site_symmetry_1
 _geom_torsion_site_symmetry_2
 _geom_torsion_site_symmetry_3
 _geom_torsion_site_symmetry_4
 _geom_torsion_publ_flag
C8 C1 C2 C3 117.2(5) . . . . ?
C1 C1 C2 C3 -117.5(2) 3_658 . . . ?
C8 C1 C2 C7 -61.3(5) . . . . ?
C1 C1 C2 C7 64.1(3) 3_658 . . . ?
C7 C2 C3 C4 1.4(8) . . . . ?
C1 C2 C3 C4 -177.1(8) . . . . ?
C2 C3 C4 C5 -1.0(16) . . . . ?
C3 C4 C5 C6 0(2) . . . . ?
C4 C5 C6 C7 1(2) . . . . ?
C5 C6 C7 C2 -0.1(19) . . . . ?
C3 C2 C7 C6 -0.8(9) . . . . ?
C1 C2 C7 C6 177.6(9) . . . . ?
C7B C2B C3B C4B -1.8(18) . . . . ?
C1B C2B C3B C4B 176.0(16) 3_658 . . . ?
C2B C3B C4B C5B 3(3) . . . . ?
C3B C4B C5B C6B -3(5) . . . . ?
C4B C5B C6B C7B 1(5) . . . . ?
C3B C2B C7B C6B 0(2) . . . . ?
C1B C2B C7B C6B -178.1(19) 3_658 . . . ?
C5B C6B C7B C2B 1(4) . . . . ?
 
_refine_diff_density_max    0.409
_refine_diff_density_min   -0.138
_refine_diff_density_rms    0.039

_shelx_res_file
;
TITL BHY-15-08
    BHY-15-08.res
    created by SHELXL-2018/1 at 17:59:04 on 05-Mar-2018
CELL 1.54187 5.62292 17.31239 6.92871 90 116.6951 90
ZERR 2 0.00018 0.00059 0.00021 0 0.0018 0
LATT 1
SYMM -x, 1/2+y, 1/2-z
SFAC C H
UNIT 32 36
L.S. 10
FMAP 2
PLAN 10
TEMP -183
SIZE 0.400 0.255 0.246
BOND $H
CONF
ACTA
EADP C1 C1B
EADP C2 C2B
EADP C3 C3B
EADP C4 C4B
EADP C5 C5B
EADP C6 C6B
EADP C7 C7B
EADP C8 C8B
SADI 0.01 C2 C3 C3 C4 C4 C5 C5 C6 C6 C7 C7 C2 =
         C2B C3B C3B C4B C4B C5B C5B C6B C6B C7B C7B C2B
WGHT    0.062600    0.145200
FVAR       4.92702   0.66090
PART 1 21.00
C1    1    0.517319    0.042467    1.538150    21.00000    0.02789    0.02660 =
         0.02830   -0.00028    0.01168    0.00041
AFIX  13
H1    2    0.711937    0.051611    1.629046    21.00000   -1.20000
AFIX   0
C2    1    0.423328    0.098311    1.347773    21.00000    0.02966    0.02145 =
         0.02426   -0.00177    0.01129    0.00065
C3    1    0.598695    0.149905    1.324210    21.00000    0.02448    0.02302 =
         0.02931   -0.00491    0.01090   -0.00055
AFIX  43
H3    2    0.781933    0.148754    1.424789    21.00000   -1.20000
AFIX   0
C4    1    0.510092    0.202864    1.156421    21.00000    0.03206    0.02267 =
         0.03196   -0.00310    0.01925   -0.00221
AFIX  43
H4    2    0.633340    0.237937    1.145370    21.00000   -1.20000
AFIX   0
C5    1    0.244893    0.205673    1.004229    21.00000    0.03736    0.02343 =
         0.02284    0.00102    0.01601    0.00322
AFIX  43
H5    2    0.184680    0.242040    0.889344    21.00000   -1.20000
AFIX   0
C6    1    0.070472    0.153544    1.025494    21.00000    0.02611    0.02831 =
         0.02443   -0.00317    0.00809    0.00199
AFIX  43
H6    2   -0.111705    0.154162    0.922328    21.00000   -1.20000
AFIX   0
C7    1    0.155480    0.100516    1.193710    21.00000    0.03102    0.02451 =
         0.03332   -0.00128    0.01709   -0.00282
AFIX  43
H7    2    0.031588    0.065600    1.204393    21.00000   -1.20000
AFIX   0
C8    1    0.376854    0.059009    1.679133    21.00000    0.03018    0.02429 =
         0.02536    0.00104    0.01341    0.00410
AFIX 137
H8A   2    0.402481    0.113354    1.723432    21.00000   -1.50000
H8B   2    0.452174    0.025957    1.807603    21.00000   -1.50000
H8C   2    0.186172    0.048284    1.596431    21.00000   -1.50000
AFIX   0
PART 0
PART 2 -21.00
C1B   1    0.563496    0.005046    1.622812   -21.00000    0.02789    0.02660 =
         0.02830   -0.00028    0.01168    0.00041
AFIX  13
H1B   2    0.735091    0.033371    1.666854   -21.00000   -1.20000
AFIX   0
C2B   1    0.371891    0.071265    1.256297   -21.00000    0.02966    0.02145 =
         0.02426   -0.00177    0.01129    0.00065
C3B   1    0.569037    0.123418    1.278479   -21.00000    0.02448    0.02302 =
         0.02931   -0.00491    0.01090   -0.00055
AFIX  43
H3B   2    0.748250    0.112806    1.378641   -21.00000   -1.20000
AFIX   0
C4B   1    0.510904    0.190744    1.157910   -21.00000    0.03206    0.02267 =
         0.03196   -0.00310    0.01925   -0.00221
AFIX  43
H4B   2    0.648880    0.224848    1.169091   -21.00000   -1.20000
AFIX   0
C5B   1    0.246707    0.207283    1.020437   -21.00000    0.03736    0.02343 =
         0.02284    0.00102    0.01601    0.00322
AFIX  43
H5B   2    0.204180    0.254377    0.941671   -21.00000   -1.20000
AFIX   0
C6B   1    0.042892    0.156793    0.995006   -21.00000    0.02611    0.02831 =
         0.02443   -0.00317    0.00809    0.00199
AFIX  43
H6B   2   -0.137416    0.168269    0.899489   -21.00000   -1.20000
AFIX   0
C7B   1    0.112182    0.089064    1.114065   -21.00000    0.03102    0.02451 =
         0.03332   -0.00128    0.01709   -0.00282
AFIX  43
H7B   2   -0.024378    0.053461    1.097182   -21.00000   -1.20000
AFIX   0
C8B   1    0.390512    0.053540    1.694658   -21.00000    0.03018    0.02429 =
         0.02536    0.00104    0.01341    0.00410
AFIX 137
H8B1  2    0.351978    0.103406    1.619781   -21.00000   -1.50000
H8B2  2    0.485291    0.062079    1.850983   -21.00000   -1.50000
H8B3  2    0.223300    0.026243    1.659300   -21.00000   -1.50000
PART 0
AFIX   0
HKLF 4


REM  BHY-15-08
REM R1 =  0.0436 for     908 Fo > 4sig(Fo)  and  0.0525 for all    1091 data
REM    100 parameters refined using     66 restraints

END

WGHT      0.0626      0.1452

REM Highest difference peak  0.409,  deepest hole -0.138,  1-sigma level  0.039
Q1    1   0.4012 -0.0112  1.5433  11.00000  0.05    0.41
Q2    1   0.4869  0.0929  1.2741  11.00000  0.05    0.26
Q3    1   0.4627  0.0762  1.4258  11.00000  0.05    0.16
Q4    1   0.3877  0.2197  1.1513  11.00000  0.05    0.15
Q5    1   0.1453  0.1812  1.0230  11.00000  0.05    0.14
Q6    1   0.3946  0.1810  1.0305  11.00000  0.05    0.13
Q7    1   0.5452  0.1574  1.2078  11.00000  0.05    0.12
Q8    1   0.0942  0.1370  1.1455  11.00000  0.05    0.12
Q9    1   0.4778  0.1307  1.3616  11.00000  0.05    0.12
Q10   1   0.5373  0.1927  1.2760  11.00000  0.05    0.11
;
_shelx_res_checksum   63173

_shelx_hkl_file
;
   0   0   1    0.06    9.18
   0   0   1    1.58    9.36
   0   0  -1   -0.08   16.47
   0   0  -1    0.43    8.84
   0   0  -1    2.36    7.36
   0   0  -1   -0.17    3.08
   0   0  -1    2.08    7.41
   0   0   2  728.44   37.34
   0   0   2  669.28   31.97
   0   0   2  694.07   39.56
   0   0  -2  677.56   38.04
   0   0  -2  802.49   41.29
   0   0   3    0.65   10.18
   0   0  -3    6.03   14.14
   0   0   4  184.25   24.58
   0   0   4  201.54   20.49
   0   0  -4  223.47   29.01
   0   0  -4  185.40   28.65
   0   0  -5   -0.92   15.33
   0   0  -5    0.26   27.51
   0   0  -6 7960.78  241.04
   0   0  -6 7956.36  243.18
   0   0  -7   -3.35   14.13
   0   0  -7    6.23   14.33
   0   1  -1 2465.49   68.14
   0   1   1 2672.88   74.34
   0   1  -1 2614.65   69.14
   0   1   1 2650.83   73.34
   0   1  -1 2489.53   69.22
   0  -1   1 2677.81   90.19
   0  -1  -1 2447.57   68.85
   0  -1  -1 2652.28   60.38
   0  -1   1 2669.74   72.56
   0  -1   1 2726.01   73.08
   0  -1  -1 2584.52   66.83
   0  -1  -1 2649.92   72.67
   0   1  -2 5392.06  145.18
   0   1   2 5501.37  147.80
   0   1   2 5539.31  145.96
   0   1  -2 5374.63  142.21
   0   1  -2 5395.96  141.15
   0  -1  -2 5515.40  120.67
   0  -1   2 5438.26  143.61
   0  -1  -2 5597.65  150.24
   0  -1  -2 5716.81  141.69
   0  -1  -2 5954.38  128.89
   0  -1  -2 5421.19  147.66
   0   1   3 7115.71  179.06
   0   1   3 7066.90  191.23
   0   1   3 7024.41  178.98
   0   1   3 6861.20  181.87
   0   1  -3 6616.23  181.18
   0   1  -3 6893.96  184.62
   0  -1   3 6828.60  181.08
   0  -1   3 6944.02  181.72
   0  -1  -3 6778.82  184.99
   0  -1  -3 6606.83  166.63
   0  -1  -3 7011.56  189.67
   0   1   4   -2.64   15.89
   0   1   4    3.19    8.81
   0   1   4    4.26   13.69
   0   1  -4    5.53   16.29
   0   1  -4    0.98   14.66
   0  -1   4   -0.52   13.84
   0  -1   4    7.22   12.31
   0  -1  -4    1.10   15.77
   0  -1  -4    4.00   15.75
   0   1  -5   -8.21   24.23
   0   1  -5   39.65   24.96
   0  -1  -5   54.75   25.45
   0  -1   5   28.01   16.39
   0  -1  -5   23.74   25.17
   0   1  -6  242.90   38.99
   0   1  -6  617.64   54.21
   0  -1  -6  237.23   44.76
   0  -1  -6  875.75   56.35
   0   1   7    6.64   21.55
   0   1  -7   60.77   21.06
   0   1  -7   34.13   21.54
   0  -1  -7   63.13   23.53
   0   2   0 1989.10   43.15
   0   2   0 1920.77   49.93
   0   2   0 1802.13   47.23
   0   2   0 1838.33   47.95
   0  -2   0 1957.30   43.90
   0  -2   0 1826.14   47.37
   0  -2   0 1928.02   50.21
   0  -2   0 1873.41   49.35
   0   2   148901.89 1396.10
   0   2   149020.41 1392.76
   0   2  -148905.88 1393.86
   0   2  -148310.22 1375.78
   0   2  -146561.52 1316.96
   0   2  -148482.64 1373.22
   0  -2   150311.86 1428.48
   0  -2  -149430.48 1406.86
   0  -2  -149433.34 1411.09
   0  -2   149158.91 1401.72
   0  -2  -148308.09 1362.79
   0  -2  -148657.78 1408.78
   0   2  -211217.65  287.34
   0   2   211177.73  284.05
   0   2   210968.66  285.78
   0   2  -211277.09  293.33
   0   2   211039.03  286.73
   0   2  -211303.28  293.88
   0  -2  -211164.11  281.21
   0  -2  -211968.00  286.68
   0  -2  -211719.58  279.35
   0  -2   211407.86  293.23
   0  -2  -211597.97  302.40
   0  -2  -211467.77  299.63
   0  -2   211206.45  283.16
   0   2   3   74.96   22.00
   0   2   3   85.13   22.78
   0   2  -3   93.50   23.96
   0   2   3   84.11   12.23
   0   2   3   -2.81   16.85
   0   2  -3   82.01   20.37
   0  -2   3  120.46   21.96
   0  -2  -3   90.16   24.33
   0  -2  -3   86.62    4.88
   0  -2  -3   82.10    5.20
   0  -2  -3   63.64   14.58
   0  -2   3   97.36   21.39
   0   2   4  592.00   23.96
   0   2   4  615.78   39.98
   0   2  -4  615.70   38.45
   0   2   4  562.52   26.31
   0   2   4  592.85   35.84
   0   2  -4  610.49   36.96
   0  -2   4  607.10   34.00
   0  -2   4  570.13   32.99
   0  -2   4  569.79   26.10
   0  -2  -4  618.49   41.15
   0  -2  -4  586.83   39.84
   0  -2  -4  595.05   25.20
   0   2  -5  328.50   39.49
   0   2  -5  344.77   36.80
   0  -2   5  389.85   31.49
   0  -2  -5  349.33   40.68
   0  -2  -5  336.29   40.33
   0   2  -6  703.79   54.38
   0   2  -6  768.26   48.25
   0  -2  -6  775.08   56.85
   0  -2  -6  679.83   55.55
   0   2   7  122.96   27.43
   0   2  -7  111.23   26.39
   0   2  -7  163.84   23.67
   0  -2  -7  156.65   29.67
   0   3   0    4.86   14.03
   0   3   0    0.24    7.52
   0   3   0    3.52   13.47
   0   3   0   72.32   13.83
   0  -3   0   -0.01   14.33
   0  -3   0    1.86    8.29
   0  -3   0    0.41   13.17
   0   3   166368.56 1995.39
   0   3  -171155.03 2124.02
   0   3   170584.50 2111.91
   0   3   169937.91 2084.31
   0   3  -167829.70 2033.88
   0   3  -169214.82 2073.79
   0   3  -170020.62 2095.61
   0  -3   170515.39 2108.34
   0  -3  -169080.26 2062.52
   0  -3  -169276.02 2069.27
   0  -3   168630.19 2058.22
   0  -3  -169302.31 2082.08
   0  -3  -171454.65 2078.17
   0  -3  -169346.12 2074.70
   0   3  -2  679.85   31.62
   0   3   2  689.18   34.74
   0   3  -2  688.68   37.53
   0   3   2  722.10   32.37
   0   3   2  702.65   37.02
   0   3  -2  668.88   38.15
   0  -3   2  661.07   30.55
   0  -3  -2  682.84   40.08
   0  -3   2  695.80   33.87
   0  -3  -2  705.38   37.86
   0  -3  -2  698.59   29.85
   0  -3  -2  739.50   26.92
   0  -3   2  713.53   39.57
   0  -3  -2  734.62   24.46
   0   3  -3 3692.60  108.06
   0   3   3 3735.33  107.40
   0   3   3 3769.67  106.87
   0   3  -3 3854.20  105.67
   0   3   3 3729.58   99.88
   0   3  -3 3702.71  108.69
   0  -3   3 3774.77  104.76
   0  -3  -3 3736.69   97.55
   0  -3  -3 3832.68   88.23
   0  -3   3 3666.69   97.37
   0  -3  -3 3676.22  109.56
   0  -3  -3 3631.09  108.59
   0  -3  -3 3709.77   85.34
   0   3   4   53.63   13.08
   0   3   4   40.43   19.66
   0   3  -4   -2.17   21.05
   0   3  -4   37.07   19.00
   0  -3   4   36.98   18.17
   0  -3   4    0.20   19.87
   0  -3   4   47.44   12.71
   0  -3  -4   -0.62   22.80
   0  -3  -4   60.25   24.44
   0  -3  -4   53.76   11.81
   0   3  -5 1449.02   66.79
   0   3  -5 1437.62   61.65
   0  -3   5 1467.67   61.64
   0  -3  -5 1419.75   68.40
   0  -3  -5 1547.57   71.57
   0   3  -6  538.35   46.94
   0   3  -6  609.11   42.03
   0  -3   6  538.76   35.21
   0  -3  -6  578.15   52.11
   0  -3  -6  557.42   49.07
   0   3   7  826.90   46.81
   0   3  -7  875.12   45.92
   0   3  -7  864.78   41.24
   0  -3  -7  885.19   50.81
   0   4   015066.46  390.44
   0   4   014888.69  387.05
   0   4   014421.62  375.18
   0   4   014949.08  364.49
   0  -4   014845.89  365.97
   0  -4   015005.64  389.44
   0  -4   014950.69  388.37
   0  -4   014743.33  382.88
   0   4   112552.88  326.30
   0   4   112759.20  333.93
   0   4  -112884.58  316.38
   0   4   112688.95  318.58
   0   4  -112590.01  325.46
   0   4  -112626.20  324.49
   0   4  -112753.75  328.87
   0   4  -113184.61  321.39
   0  -4   112735.20  327.25
   0  -4   112624.65  324.26
   0  -4  -112457.69  315.39
   0  -4  -112676.74  326.52
   0  -4  -112865.26  332.05
   0  -4  -112849.49  297.86
   0   4   2 4815.48  131.58
   0   4   2 4603.53  142.73
   0   4   2 4827.61  126.14
   0   4  -2 4753.45  120.17
   0   4  -2 4871.94  132.39
   0   4  -2 4991.96  136.79
   0  -4   2 4970.81  130.96
   0  -4   2 4639.02  121.41
   0  -4   2 4848.94  132.58
   0  -4  -2 4904.49  122.31
   0  -4  -2 5020.61  122.37
   0  -4  -2 4772.77  123.19
   0  -4  -2 5015.03  135.47
   0  -4  -2 4890.73  136.57
   0   4   3 1455.72   53.06
   0   4  -3 1405.08   54.45
   0   4   3 1415.17   53.36
   0   4  -3 1508.33   50.20
   0   4   3 1465.28   49.00
   0   4  -3 1434.95   59.29
   0  -4   3 1392.89   46.22
   0  -4   3 1422.71   50.59
   0  -4  -3 1371.04   56.91
   0  -4  -3 1480.02   59.68
   0  -4  -3 1499.00   39.39
   0  -4  -3 1482.35   38.11
   0  -4  -3 1414.03   57.29
   0   4  -4  135.61   25.92
   0   4  -4  127.25   22.63
   0   4   4  133.67   17.38
   0  -4  -4  139.53   28.65
   0  -4   4  118.18   16.35
   0  -4  -4  134.69   15.75
   0  -4   4  132.91   27.02
   0   4  -5  156.66   33.14
   0   4  -5  151.60   27.72
   0  -4   5  161.83   29.23
   0  -4  -5  150.81   35.56
   0  -4  -5  153.45   35.28
   0   4  -6  147.60   26.52
   0   4  -6  138.81   32.49
   0  -4  -6  134.19   37.45
   0  -4   6  143.54   26.21
   0  -4  -6  155.54   34.90
   0   4   7 2634.49   88.56
   0   4  -7 2751.73   88.21
   0   4  -7 2491.07   78.72
   0  -4  -7 2730.47   94.11
   0   5   0   -0.10   12.17
   0   5   0    0.83   12.20
   0   5   0    0.29   11.38
   0   5   0    1.19    5.34
   0  -5   0    0.02   11.99
   0  -5   0   -0.28    6.04
   0  -5   0    0.15   12.20
   0  -5   0    1.24   11.76
   0   5  -113169.74  342.32
   0   5   113322.20  350.84
   0   5   113400.48  353.54
   0   5  -113733.53  355.96
   0   5   113758.39  360.51
   0   5   113234.82  331.79
   0   5   113246.55  346.78
   0   5  -113632.50  331.91
   0   5  -113194.18  341.23
   0   5  -113529.23  332.03
   0  -5   113181.57  341.87
   0  -5  -113655.92  318.48
   0  -5   113341.12  342.55
   0  -5  -113188.12  345.56
   0  -5  -113196.87  343.48
   0  -5  -112948.34  328.19
   0   5  -216620.17  466.13
   0   5   216031.79  429.46
   0   5   216232.55  427.54
   0   5   215386.31  402.84
   0   5  -216235.94  433.65
   0   5  -215292.77  393.48
   0   5  -215707.57  400.81
   0  -5   215758.73  418.13
   0  -5   215673.29  413.52
   0  -5  -215601.68  404.44
   0  -5  -216102.42  433.27
   0  -5  -215112.63  397.64
   0  -5   215311.80  402.91
   0  -5  -215812.50  412.23
   0  -5  -215443.96  410.02
   0   5   3    1.12   18.24
   0   5  -3   58.70   13.04
   0   5   3   -1.72   16.33
   0   5  -3   51.62   23.67
   0   5  -3   54.15   15.07
   0   5  -3   -1.77   20.15
   0  -5  -3  100.75   14.46
   0  -5   3   97.16   17.95
   0  -5  -3  105.86   23.41
   0  -5   3   -0.58   22.55
   0  -5  -3   -0.40   19.32
   0  -5  -3   59.73   21.33
   0  -5  -3   54.78    9.54
   0  -5   3   55.68   15.01
   0   5  -4 1957.32   63.61
   0   5   4 1709.20   55.63
   0   5  -4 1838.07   58.11
   0   5  -4 1831.19   67.42
   0  -5  -4 1900.97   72.05
   0  -5  -4 1860.77   73.24
   0  -5   4 1877.19   73.62
   0  -5  -4 1799.03   55.58
   0  -5   4 1734.10   54.69
   0   5  -5 1724.08   64.95
   0   5  -5 1647.87   71.14
   0  -5  -5 1629.64   74.72
   0  -5   5 1681.52   71.52
   0  -5  -5 1719.02   76.88
   0   5   6  309.25   39.03
   0   5  -6  287.67   58.36
   0   5  -6  297.33   28.36
   0  -5  -6  331.23   42.10
   0  -5   6  291.81   33.36
   0   5   7 1222.42   53.97
   0   5  -7 1247.01   50.76
   0  -5  -7 1332.95   59.82
   0   6   0  711.23   39.41
   0   6   0  711.18   36.79
   0   6   0  710.25   38.86
   0   6   0  696.95   21.30
   0  -6   0  702.54   37.09
   0  -6   0  731.68   38.77
   0  -6   0  692.56   23.30
   0  -6   0  711.18   39.08
   0   6   111119.56  275.35
   0   6   111456.39  303.46
   0   6  -111230.57  271.84
   0   6  -111334.14  294.99
   0   6   111508.55  306.77
   0   6   111266.59  295.69
   0   6  -111705.32  281.03
   0   6   111107.08  294.58
   0   6  -111322.01  290.48
   0   6  -111424.03  298.66
   0  -6   111051.49  281.24
   0  -6   110928.82  275.08
   0  -6  -111057.69  292.36
   0  -6  -110735.78  281.57
   0  -6  -110756.09  269.59
   0  -6   111222.62  289.87
   0  -6  -111514.64  264.90
   0   6   212388.09  320.52
   0   6   212388.56  334.42
   0   6  -212996.13  326.53
   0   6   212619.10  340.30
   0   6   212661.23  335.66
   0   6  -212496.55  335.45
   0   6  -212339.75  311.78
   0   6  -212769.66  335.07
   0   6  -212442.50  333.53
   0  -6   212516.38  330.62
   0  -6  -212369.37  324.93
   0  -6  -213233.16  345.15
   0  -6  -212696.09  329.22
   0  -6  -212119.51  319.35
   0  -6   212393.80  328.55
   0   6  -3    4.09   17.64
   0   6   3    0.80   14.60
   0   6  -3   -0.02   11.71
   0   6   3   20.62   13.80
   0   6   3   23.23   30.81
   0   6  -3   21.70   20.91
   0   6  -3   17.79    9.88
   0  -6   3    0.40   18.24
   0  -6  -3   24.85   10.68
   0  -6   3    0.33   13.45
   0  -6  -3   29.62   12.71
   0  -6  -3   81.94   17.26
   0  -6  -3    0.21   21.03
   0  -6  -3   21.47    9.43
   0  -6   3   18.00   15.36
   0   6  -4  569.97   29.85
   0   6  -4  539.77   60.93
   0   6   4  510.54   29.62
   0  -6   4  498.21   26.89
   0  -6   4  528.53   45.35
   0  -6  -4  552.63   43.25
   0  -6  -4  541.86   40.06
   0   6  -5    7.83   13.78
   0   6   5   13.01   22.40
   0   6  -5    7.17   20.30
   0  -6   5    0.37   22.25
   0  -6  -5    8.56   22.66
   0   6  -6   66.23   29.03
   0   6   6  225.69   34.62
   0   6  -6  182.91   21.20
   0  -6  -6  227.48   36.56
   0  -6   6  214.25   50.27
   0   6   7  562.89   36.56
   0  -6  -7  607.47   40.21
   0   7   0    1.83   12.03
   0   7   0    1.37    4.73
   0   7   0    1.00   13.42
   0   7   0    0.41   13.09
   0  -7   0   -0.01   12.10
   0  -7   0   -0.42   13.46
   0  -7   0    2.15    5.66
   0   7  -1 2111.94   68.45
   0   7   1 2131.77   73.54
   0   7   1 2108.65   54.47
   0   7   1 2052.30   71.37
   0   7  -1 2039.74   69.03
   0   7  -1 2028.75   61.77
   0   7   1 2092.47   69.49
   0   7  -1 2087.71   49.30
   0   7  -1 2058.31   50.07
   0  -7   1 2124.94   60.04
   0  -7  -1 2128.56   72.12
   0  -7   1 2009.33   58.33
   0  -7   1 2107.83   66.23
   0  -7  -1 2059.16   43.44
   0  -7  -1 2136.24   67.35
   0  -7  -1 2057.98   55.99
   0   7   2 4527.75  117.16
   0   7  -2 4419.64  126.45
   0   7   2 4624.37  128.08
   0   7   2 4755.53  135.02
   0   7   2 4713.88  136.42
   0   7  -2 4718.47  127.81
   0   7  -2 4553.20  128.17
   0   7  -2 4757.43  115.62
   0   7  -2 4854.32  116.63
   0  -7   2 4630.33  127.18
   0  -7  -2 4652.03  143.96
   0  -7  -2 4758.08  126.07
   0  -7   2 4697.44  128.56
   0  -7  -2 4451.61  118.39
   0  -7  -2 4794.10  130.62
   0   7   3 1619.49   54.05
   0   7  -3 1676.64   66.29
   0   7   3 1587.99   55.17
   0   7   3 1590.01   61.40
   0   7   3 1622.14   66.11
   0   7  -3 1721.51   49.72
   0   7  -3 1661.28   47.26
   0   7  -3 1561.00   58.53
   0  -7   3 1563.49   60.07
   0  -7  -3 1624.67   53.12
   0  -7   3 1622.01   55.23
   0  -7   3 1637.70   57.09
   0  -7  -3 1589.68   57.22
   0  -7  -3 1743.30   53.29
   0  -7  -3 1650.79   49.77
   0   7   4    6.72   19.85
   0   7  -4    9.30   16.96
   0   7   4   10.62   12.31
   0   7  -4   -0.61   10.33
   0  -7   4   -1.49   10.95
   0  -7   4   12.33   21.30
   0  -7  -4    6.64   17.27
   0   7   5   17.06   23.98
   0   7  -5    8.59   21.20
   0  -7   5   13.52   24.18
   0  -7  -5    7.51   23.10
   0   7   6   -6.44   26.70
   0   7  -6   83.91   23.53
   0  -7   6   79.96   41.58
   0  -7  -6    0.72   26.47
   0   7   7  274.30   27.10
   0  -7  -7  283.19   28.75
   0   8   0 9565.71  254.78
   0   8   0 9155.20  226.49
   0   8   0 9503.80  252.75
   0  -8   0 9605.80  255.96
   0  -8   0 9496.33  239.76
   0  -8   0 9376.51  249.48
   0   8   113306.72  359.08
   0   8   113352.81  361.33
   0   8   113000.55  328.49
   0   8  -112748.20  333.06
   0   8  -113146.11  324.19
   0   8   112990.61  349.58
   0   8  -112816.67  345.91
   0   8  -113154.46  352.07
   0   8  -113088.89  328.75
   0  -8   113220.83  352.01
   0  -8   112804.17  334.41
   0  -8  -112909.67  330.60
   0  -8  -112756.51  305.38
   0  -8  -112933.64  346.11
   0  -8  -113170.62  355.14
   0  -8  -112992.84  348.23
   0  -8   112811.93  331.15
   0   8   2   54.19   12.54
   0   8   2   48.63   19.36
   0   8   2    2.44   23.98
   0   8  -2   -0.76   20.46
   0   8   2   57.07   22.00
   0   8  -2   58.64    8.61
   0   8  -2   69.91    8.05
   0   8  -2   49.73   18.52
   0   8  -2    0.20   20.13
   0  -8   2   -2.22   18.47
   0  -8  -2   60.32   16.91
   0  -8   2    0.27   17.28
   0  -8  -2   46.57   17.23
   0  -8  -2   59.41   14.57
   0  -8  -2   50.78   19.54
   0   8  -3  301.61   34.82
   0   8   3  318.53   35.75
   0   8   3  300.78   23.13
   0   8   3  282.94   25.61
   0   8  -3  275.54   29.48
   0  -8  -3  298.98   23.77
   0  -8   3  284.17   25.63
   0  -8   3  309.90   27.41
   0  -8  -3  319.74   24.40
   0  -8  -3  319.20   21.31
   0  -8  -3  287.37   25.41
   0   8   4  273.13   39.50
   0   8   4  261.06   26.89
   0  -8   4  293.63   42.46
   0  -8   4  268.08   23.64
   0  -8  -4  310.03   32.75
   0   8  -5  290.06   34.90
   0   8   5  259.74   40.39
   0  -8  -5  275.32   35.92
   0  -8   5  278.61   42.09
   0   8   6  695.00   49.22
   0   8  -6  661.49   43.49
   0  -8   6  689.33   71.53
   0  -8  -6  662.28   45.50
   0   9   0    1.55   13.16
   0   9   0   -0.96   13.68
   0   9   0    1.72    3.91
   0  -9   0    0.47   14.13
   0  -9   0    0.90    4.88
   0  -9   0    2.02   12.57
   0   9   1  992.60   29.00
   0   9   1  623.89   43.31
   0   9   1  999.14   48.76
   0   9   1  952.43   46.56
   0   9  -1 1003.02   46.08
   0   9  -1  997.85   25.03
   0   9  -1  990.39   45.86
   0   9  -1  922.78   24.23
   0   9  -1  995.17   38.19
   0  -9   1 1025.44   35.33
   0  -9   1  998.33   44.25
   0  -9  -1  940.92   30.44
   0  -9  -1  982.04   44.03
   0  -9   1  944.60   37.32
   0  -9  -1  990.59   45.60
   0  -9  -1  989.79   48.76
   0   9  -2 2621.72   82.20
   0   9   2 2681.12   72.28
   0   9   2 2771.42   90.31
   0   9   2 2792.19   92.46
   0   9   2 2703.12  108.42
   0   9  -2 2697.18   85.76
   0   9  -2 2773.69   84.53
   0  -9   2 2693.76   79.31
   0  -9   2 2742.90   84.43
   0  -9  -2 2793.35   84.47
   0  -9  -2 2602.55   74.07
   0  -9  -2 2730.67   87.35
   0  -9   2 2626.00   77.15
   0  -9  -2 2724.65   82.24
   0   9   3 1162.14   58.27
   0   9   3 1043.58   45.96
   0   9  -3 1095.65   51.15
   0   9  -3 1167.50   55.31
   0  -9   3 1088.43   46.46
   0  -9  -3 1076.66   45.08
   0  -9  -3 1160.41   64.63
   0   9   4 1790.12   84.71
   0   9   4 1835.00   79.52
   0   9  -4 1815.08   71.09
   0  -9   4 1797.76   81.35
   0  -9   4 1673.10   75.70
   0  -9  -4 1832.31   72.04
   0   9   5 1213.75   64.74
   0   9  -5 1161.79   56.81
   0  -9   5 1249.33   67.86
   0  -9  -5 1115.77   56.59
   0   9   6    8.02   19.58
   0   9  -6    5.53   15.45
   0  -9   6    8.36   32.48
   0  -9  -6    0.40   16.64
   0  10   0   -0.10   21.90
   0  10   0   42.48   22.63
   0 -10   0   48.32   21.21
   0 -10   0   -1.55   37.20
   0 -10   0   43.97    7.59
   0  10   1   -2.23   21.92
   0  10   1   44.29    7.99
   0  10   1   39.38   22.03
   0  10  -1   47.44   13.91
   0  10   1   65.04   23.17
   0  10  -1   -1.60   21.32
   0  10  -1   39.48   21.10
   0 -10   1   52.84   11.88
   0 -10   1   34.36   19.13
   0 -10  -1   22.56    9.05
   0 -10  -1   34.43   23.32
   0 -10   1   44.14   15.89
   0 -10  -1   41.73   20.19
   0 -10  -1   40.35   19.60
   0  10  -2  435.64   31.70
   0  10   2  419.43   37.17
   0  10   2  415.42   20.45
   0  10   2  408.55   33.42
   0  10   2  466.97   39.47
   0  10  -2  396.14   30.36
   0  10  -2  437.22   33.13
   0 -10   2  434.33   31.96
   0 -10  -2  397.42   22.36
   0 -10  -2  434.06   31.92
   0 -10  -2  415.97   30.93
   0 -10   2  422.67   27.31
   0 -10  -2  444.68   36.15
   0  10   3   66.77   29.14
   0  10   3  106.83   22.82
   0  10  -3   57.55   24.54
   0 -10   3   70.35   20.97
   0 -10  -3   62.23   17.92
   0 -10   3   68.57   26.94
   0 -10  -3   50.02   36.00
   0  10   4 1144.24   50.51
   0  10   4 1179.35   63.75
   0  10  -4 1137.20   55.34
   0 -10   4 1084.71   45.88
   0 -10   4 1145.03   63.11
   0 -10  -4 1156.85   52.35
   0  10   5   -5.11   28.08
   0  10  -5   68.49   23.33
   0 -10   5   61.59   29.09
   0 -10  -5   -0.05   21.07
   0  10   6    7.68   26.96
   0  10  -6   83.22   20.76
   0 -10   6   99.98   27.34
   0 -10  -6   80.37   21.81
   0  11   0   -2.61   16.91
   0  11   0   25.84   18.49
   0 -11   0    1.10   17.53
   0 -11   0    4.25   16.81
   0  11   1  807.46   47.38
   0  11   1  771.08   44.91
   0  11  -1  796.42   42.82
   0  11   1  796.41   45.34
   0  11  -1  751.85   31.84
   0  11  -1  794.41   44.15
   0 -11   1  765.86   29.57
   0 -11  -1  801.25   42.62
   0 -11   1  780.13   40.59
   0 -11  -1  800.61   44.52
   0 -11  -1  824.53   47.84
   0 -11   1  778.73   37.40
   0  11   2  696.32   43.02
   0  11   2  729.92   47.87
   0  11   2  652.65   24.91
   0  11  -2  710.38   41.57
   0  11  -2  748.66   40.84
   0  11  -2  760.49   40.37
   0 -11  -2  738.60   45.52
   0  11   3 1050.08   51.14
   0  11   3 1109.13   62.01
   0  11  -3 1209.34   57.40
   0 -11   3 1088.93   56.31
   0 -11  -3 1149.89   54.01
   0 -11   3 1077.74   50.00
   0 -11  -3  980.75   41.05
   0  11   4   21.91   18.37
   0  11   4   31.01   28.12
   0  11  -4   27.73   22.43
   0 -11   4   34.82   27.16
   0 -11  -4   26.71   17.25
   0 -11   4   18.57   15.97
   0  11   5  738.55   52.15
   0  11  -5  735.03   45.06
   0 -11   5  715.81   52.98
   0 -11  -5  655.55   39.03
   0  11   6    2.95   19.98
   0 -11   6   -0.94   12.07
   0  12   0 1080.29   54.70
   0  12   0 1050.82   51.59
   0 -12   0 1069.94   51.47
   0  12   1 1907.61   73.17
   0  12  -1 1882.91   71.00
   0  12  -1 1835.35   68.70
   0  12   1 1916.03   74.28
   0  12  -1 1771.49   55.60
   0 -12  -1 1931.38   77.34
   0 -12   1 1819.27   53.45
   0 -12   1 1893.38   64.75
   0  12   2  262.70   36.80
   0  12   2  307.04   34.66
   0  12  -2  270.64   28.41
   0  12  -2  262.29   32.01
   0  12  -2  251.23   32.43
   0 -12  -2  268.50   35.49
   0  12   3    4.47   17.61
   0  12   3    7.41   22.99
   0  12  -3   13.18   19.03
   0 -12   3    7.92   18.91
   0 -12   3    1.73   16.81
   0 -12  -3    7.44   18.39
   0  12   4  517.89   35.59
   0  12  -4  486.49   39.36
   0  12   4  537.33   48.53
   0 -12   4  496.87   45.91
   0 -12   4  473.89   30.75
   0 -12  -4  450.43   28.58
   0 -12  -4  490.64   29.86
   0  12   5 1025.34   58.81
   0  12  -5 1012.91   51.37
   0 -12   5 1028.18   58.98
   0 -12  -5  912.00   41.17
   0  12   6  312.48   30.22
   0 -12   6  318.73   32.54
   0  13   0    2.12   19.14
   0  13   0   14.64   20.33
   0 -13   0    6.25   18.68
   0  13   1  220.40   34.96
   0  13  -1  224.56   32.25
   0  13   1  241.67   35.71
   0  13  -1  249.09   33.56
   0 -13   1  218.48   44.20
   0 -13  -1  233.94   37.06
   0  13  -2  948.04   51.30
   0  13   2 1007.04   58.66
   0  13   2  944.87   54.04
   0  13  -2  934.14   51.37
   0 -13   2  932.52   43.56
   0 -13  -2  953.81   55.51
   0  13   3 2519.53   97.59
   0  13   3 2328.63   86.09
   0  13  -3 2402.89   87.54
   0 -13   3 2367.01   83.46
   0 -13   3 2455.05   86.98
   0 -13  -3 2475.25   87.87
   0  13   4   35.08   19.82
   0  13  -4   39.22   22.38
   0  13   4   11.45   28.08
   0 -13   4   34.55   27.62
   0 -13   4   46.91   25.66
   0 -13  -4   38.50   16.28
   0  13   5   -2.90   17.56
   0  13  -5    6.02   14.00
   0 -13   5    2.91   18.04
   0  14   0 1095.01   85.28
   0  14   0 1074.65   58.31
   0 -14   0 1076.87   56.97
   0  14   1  991.97   57.68
   0  14   1 1035.34   58.74
   0  14  -1 1016.52   57.29
   0  14  -1  970.94   54.48
   0 -14   1 1004.71   47.39
   0 -14  -1 1004.12   59.86
   0  14   2  199.58   36.80
   0  14   2  179.99   34.17
   0  14  -2  176.10   33.28
   0  14  -2  176.86   32.55
   0 -14  -2  163.01   37.34
   0 -14   2  169.65   22.70
   0  14   3    8.27   20.21
   0  14   3   25.64   24.57
   0  14  -3   10.06   20.57
   0 -14   3   -0.76   18.78
   0 -14   3   17.18   18.28
   0 -14  -3   17.65   19.98
   0  14   4  216.78   27.20
   0  14   4  225.03   37.68
   0  14  -4  219.25   30.91
   0 -14   4  202.65   22.22
   0 -14  -4  221.30   23.12
   0 -14   4  217.26   32.82
   0  14   5   -0.48   13.81
   0  14  -5    1.86   10.06
   0 -14   5   -1.10   13.30
   0  15   0   11.46   21.84
   0  15   0    3.63   21.06
   0 -15   0    1.91   20.41
   0  15   1  433.57   44.36
   0  15   1  416.28   46.10
   0  15  -1  438.22   42.66
   0  15  -1  389.28   43.93
   0 -15  -1  395.10   48.39
   0 -15   1  399.29   32.77
   0  15   2  392.11   41.69
   0  15   2  375.41   43.01
   0  15  -2  257.07   37.53
   0 -15  -2  408.91   43.67
   0  15   3  249.05   33.44
   0  15   3  267.58   40.21
   0  15  -3  254.52   33.06
   0 -15   3  259.28   28.37
   0 -15   3  251.28   30.54
   0 -15  -3  269.94   33.64
   0  15   4  648.37   37.52
   0  15  -4  624.97   39.93
   0  15   4  687.98   48.52
   0 -15  -4  627.29   33.61
   0 -15   4  644.23   40.45
   0  15   5    3.58   16.68
   0 -15   5    9.07   14.71
   0  16   0 1323.23   66.29
   0  16   0 1287.76   68.65
   0 -16   0 1319.84   65.54
   0  16   1 1088.09   59.02
   0  16   1 1059.93   64.31
   0  16  -1 1086.68   58.37
   0  16  -1 1071.05   61.39
   0 -16  -1 1119.32   64.10
   0 -16   1 1002.54   48.09
   0  16   2 1381.26   67.12
   0  16   2 1461.09   69.93
   0  16  -2 1399.04   63.59
   0 -16   2 1362.76   64.29
   0 -16  -2 1406.79   70.37
   0  16   3   56.32   47.22
   0  16   3  137.41   33.71
   0  16  -3  134.58   27.15
   0 -16   3  143.38   20.81
   0 -16  -3  140.80   28.92
   0 -16   3  121.37   25.31
   0  16   4  112.22   28.56
   0  16   4   96.11   19.76
   0  16  -4   98.27   22.11
   0 -16   4   93.98   21.33
   0 -16  -4   95.30   17.93
   0  17   0   27.29   22.78
   0  17   0    1.41   24.64
   0 -17   0    4.40   21.30
   0  17  -1 2326.20   92.03
   0  17   1 2325.79   90.77
   0  17   1 2353.57   95.55
   0  17  -1 2295.51   87.84
   0 -17   1 2201.24   77.92
   0 -17  -1 2414.33   96.78
   0  17   2   22.81   25.44
   0  17   2   23.05   25.63
   0  17  -2   24.88   21.98
   0 -17   2   21.84   22.68
   0 -17  -2   34.82   26.02
   0  17   3   26.07   20.95
   0  17   3   34.79   25.06
   0  17  -3   35.40   20.95
   0 -17   3   31.54   18.18
   0 -17  -3   31.86   21.78
   0  17   4  214.76   29.05
   0 -17   4  167.97   17.19
   0  18   0   55.60   28.12
   0  18   0   51.30   29.71
   0 -18   0   56.43   24.89
   0  18  -1 1196.30   58.39
   0  18   1 1171.10   63.91
   0  18   1 1224.49   61.95
   0  18  -1 1136.30   59.65
   0 -18   1 1104.82   46.87
   0 -18  -1 1194.59   63.58
   0  18  -2   49.48   22.51
   0  18   2   58.87   27.26
   0  18   2   50.92   26.26
   0 -18   2   41.38   23.47
   0 -18  -2   58.42   26.96
   0  18   3  139.16   24.38
   0  18   3   87.02   27.51
   0  18  -3  134.79   22.65
   0 -18  -3  131.77   25.84
   0  19   0    2.22   17.00
   0  19   0   -2.62   15.16
   0 -19   0    3.10   13.74
   0  19   1  223.19   34.84
   0  19  -1  191.19   49.41
   0  19   1  197.95   32.68
   0 -19  -1  224.31   33.19
   0 -19   1  203.80   32.50
   0  19   2   -3.08   18.11
   0  19   2   16.96   19.30
   0  19  -2   17.50   15.49
   0 -19   2   -1.86   16.36
   0 -19  -2   23.10   20.08
   0  19   3 1749.51   63.44
   0  19   3 1585.14   55.42
   0  20   0 6927.46  195.01
   0 -20   0 6923.65  195.16
   0  20   1  191.64   27.60
   0  20  -1  177.79   24.59
   0  20   1  186.37   29.83
   0 -20  -1  193.92   28.60
   0 -20   1  171.99   28.06
   0  20   2   93.38   22.29
   0  20   2   94.67   22.22
   1   0  -7  -11.73   22.21
   1   0  -7   -0.54   17.12
   1   0  -6   17.40   21.35
   1   0  -6    6.79   27.34
   1   0  -5  141.64   33.21
   1   0  -5  551.18   43.68
   1   0  -4  779.67   29.58
   1   0  -4 1410.36   60.09
   1   0  -4  725.76   39.17
  -1   0   4 1189.39   54.10
   1   0  -3   -0.43    3.45
   1   0  -3    0.68    6.95
   1   0  -3   -0.84   10.35
  -1   0   3   -4.98   13.55
   1   0  -283519.04 2553.58
   1   0  -284193.20 2567.42
   1   0  -281741.84 2515.55
   1   0  -283432.29 2604.93
   1   0  -1    0.06   10.01
   1   0  -1    0.18    3.01
   1   0  -1    7.52   10.45
   1   0  -1   -0.91    7.23
   1   0  -1    2.62    3.15
   1   0  -1  -10.97   13.78
  -1   0   1   85.96   14.06
   1   0   067908.44 1972.79
   1   0   072684.68 2177.45
   1   0   086742.80 2584.53
   1   0   069177.49 2009.12
  -1   0   075514.96 2254.84
  -1   0   073246.15 2196.04
  -1   0   062860.54 1882.35
  -1   0   074771.57 2231.90
  -1   0   073419.79 2195.91
   1   0   1    0.00    7.48
   1   0   1   -0.95   24.55
   1   0   1   -0.25   13.07
  -1   0  -1    3.90    6.00
  -1   0  -1    0.37   13.31
  -1   0  -1   -0.24   13.55
   1   0   2 4036.84  114.70
   1   0   2 3959.56  110.97
   1   0   2 3986.89  102.08
  -1   0  -2 3899.71  103.86
  -1   0  -2 4064.65   86.73
  -1   0  -2 4091.71  118.42
  -1   0  -2 4233.40   90.53
   1   0   3    0.27    7.90
   1   0   3   -2.51   11.22
   1   0   3    1.07    9.07
  -1   0  -3   -9.53   16.37
  -1   0  -3    4.21   12.69
   1   0   4 4185.44  122.91
  -1   0  -4 4059.14  124.15
  -1   0  -4 4250.58  134.50
   1   0   5   -0.83   10.93
  -1   0  -5    3.90   14.17
  -1   0  -5    1.65   18.99
  -1   0  -6 2960.82   92.72
  -1   0  -6  790.59   42.64
   1   1  -7   64.97   29.58
   1   1  -7    2.95   22.10
   1  -1  -7   59.65   29.71
   1  -1  -7   70.68   25.81
   1   1  -6  177.07   38.32
   1   1  -6  168.51   31.71
   1  -1  -6  181.50   34.19
   1  -1  -6  199.42   38.82
   1   1  -5 3243.01  111.47
   1   1  -5 3165.02   98.97
   1  -1  -5 3204.83  142.63
   1  -1  -5 3186.04  104.22
  -1  -1   5 2947.39   86.86
   1   1  -4 2501.64   76.45
  -1   1   4 2423.81   63.84
   1   1  -4 2516.82   71.42
   1   1  -4 2727.54   93.14
  -1   1   4 2401.72   82.25
   1  -1  -4 2795.09   94.06
  -1  -1   4 2462.16   85.28
   1  -1  -4 2454.08   79.47
   1   1  -3 1300.19   43.71
   1   1  -3 1031.52   23.94
   1   1  -3 1048.64   47.55
   1   1  -3 1048.46   38.23
   1  -1  -3 1069.61   45.98
   1  -1  -3 1075.94   28.57
   1  -1  -3 1027.54   24.53
   1  -1  -3 1287.51   35.03
   1  -1  -3 1032.43   47.58
  -1  -1   3 1005.79   48.41
   1   1  -2 8958.99  224.51
   1   1  -2 9429.30  227.13
   1   1  -2 8923.08  232.74
   1   1  -2 8959.08  227.78
   1  -1  -2 9463.45  215.89
   1  -1  -2 9254.93  229.99
   1  -1  -2 9537.88  227.24
   1  -1  -2 9257.92  239.91
   1   1  -153632.53 1547.71
   1   1  -152784.22 1504.09
   1   1  -153148.72 1487.08
   1   1  -152995.65 1504.38
   1   1  -153659.19 1546.41
  -1   1   155406.75 1598.53
  -1   1   154313.78 1568.56
   1  -1  -153203.83 1516.40
   1  -1  -154266.24 1564.13
   1  -1  -154019.16 1559.90
  -1  -1   155440.70 1596.61
   1  -1  -155919.09 1569.63
   1  -1  -153165.30 1506.50
  -1  -1   154724.36 1576.43
  -1   1   026265.25  693.39
   1   1   026828.05  715.84
   1   1   026300.20  672.47
  -1   1   025803.09  691.18
   1   1   025269.95  647.61
   1   1   026032.69  695.68
  -1   1   026672.15  713.51
   1  -1   026223.65  651.05
   1  -1   025558.12  682.28
   1  -1   025495.82  678.12
  -1  -1   025459.77  682.70
  -1  -1   026362.99  699.94
   1  -1   025246.80  675.79
  -1  -1   025743.00  684.34
   1   1   130962.13  833.57
   1   1   131529.98  864.90
  -1   1  -131264.56  828.66
   1   1   130724.30  843.96
  -1   1  -132270.61  921.53
   1  -1   131748.82  877.40
   1  -1   131471.37  868.07
  -1  -1  -131724.93  871.05
   1  -1   130798.45  852.83
   1  -1   131166.00  833.05
  -1  -1  -131622.28  846.53
  -1  -1  -130976.79  853.07
   1   1   2 2067.97   63.64
  -1   1  -2 2201.39   73.60
   1   1   2 2206.12   69.23
  -1   1  -2 1960.75   37.52
  -1   1  -2 2026.52   38.76
   1   1   2 2148.35   60.18
  -1   1  -2 2157.69   63.01
   1  -1   2 2152.92   58.27
   1  -1   2 2185.19   73.09
  -1  -1  -2 2095.91   70.79
  -1  -1  -2 2207.13   48.69
  -1  -1  -2 2081.27   47.21
  -1  -1  -2 2075.06   61.00
   1  -1   2 2249.58   72.61
   1   1   3 2137.11   72.37
   1   1   3 2315.36   77.13
   1   1   3 2123.86   66.02
  -1   1  -3 2246.43   77.85
   1   1   3 2135.54   63.55
  -1   1  -3 2135.70   68.22
   1  -1   3 2075.51   63.27
   1  -1   3 2183.48   75.76
   1  -1   3 2140.37   72.07
  -1  -1  -3 2223.87   78.28
  -1  -1  -3 2117.92   67.82
  -1  -1  -3 2585.38   78.46
   1   1   4 1232.33   47.64
  -1   1  -4 1277.32   61.23
  -1   1  -4 1276.46   54.36
   1  -1   4 1288.63   55.01
  -1  -1  -4 1286.01   56.25
  -1  -1  -4 1305.52   63.39
  -1   1  -5  674.86   53.87
  -1   1  -5  643.23   42.06
   1  -1   5  680.02   39.28
  -1  -1  -5  730.85   87.74
  -1  -1  -5  653.75   43.19
   1   1   6  968.23   43.24
  -1   1  -6 1095.11   58.51
  -1   1  -6  883.80   41.75
  -1  -1  -6 1031.78   60.10
   1   2  -7    1.35   16.04
   1   2  -7   12.29   24.05
   1  -2  -7   16.99   24.13
   1  -2  -7   24.28   36.21
   1   2  -6   -2.33   14.05
   1   2  -6    4.63   19.95
   1  -2  -6   -0.98   20.23
   1  -2  -6    5.55   17.73
   1   2  -5  127.12   34.71
   1   2  -5   83.50   22.04
   1  -2  -5   85.98   28.05
   1  -2  -5  136.27   34.40
  -1  -2   5   81.72   19.42
  -1   2   4 5292.52  153.30
   1   2  -4 5542.20  148.72
   1   2  -4 5643.32  164.05
   1   2  -4 5529.10  147.57
   1  -2  -4 5429.21  154.69
  -1  -2   4 5161.08  149.69
   1  -2  -4 5439.11  157.77
   1   2  -3  142.77    6.47
   1   2  -3  147.46   30.09
   1   2  -3  143.04   21.73
   1   2  -3  152.69   27.54
  -1   2   3  154.51   44.33
   1  -2  -3  140.53   12.26
   1  -2  -3  146.91   26.35
   1  -2  -3  140.76   10.25
   1  -2  -3  128.86    8.34
  -1  -2   3  121.95   26.71
   1  -2  -3  170.31   26.68
   1   2  -2 1239.13   37.36
   1   2  -2 1243.40   36.72
  -1   2   2 1222.29   52.24
   1   2  -2 1211.29   47.96
   1   2  -2 1178.87   48.69
   1  -2  -2 1190.10   41.88
   1  -2  -2 1226.26   49.56
   1  -2  -2 1213.08   29.50
   1  -2  -2 1180.49   28.86
   1  -2  -2 1202.98   50.75
   1   2  -125791.54  682.63
   1   2  -125868.86  694.51
   1   2  -126637.52  676.07
   1   2  -125823.27  667.78
  -1   2   126407.52  710.53
   1   2  -126927.28  719.74
  -1   2   126738.61  719.74
   1  -2  -126003.58  677.34
   1  -2  -125764.48  665.65
   1  -2  -126415.76  710.15
   1  -2  -126003.34  699.63
  -1  -2   126104.94  701.76
   1  -2  -127013.08  700.36
   1   2   0 9301.12  222.83
   1   2   0 8835.31  225.71
   1   2   0 9044.34  214.39
   1   2   0 8705.24  221.47
  -1   2   0 8770.08  218.18
   1   2   0 8861.83  214.16
   1   2   0 8692.48  221.48
  -1   2   0 8885.37  229.39
   1  -2   0 9139.50  205.50
   1  -2   0 8924.52  228.05
   1  -2   0 8788.51  223.05
   1  -2   0 8884.16  225.80
  -1  -2   0 8822.75  224.74
   1  -2   0 8598.28  223.68
  -1  -2   0 8867.38  226.08
  -1   2  -1 1027.85   44.25
  -1   2  -1 1007.20   45.87
   1   2   1  992.86   45.69
   1   2   1  996.20   39.26
   1   2   1 1123.96   40.34
   1   2   1 1017.14   34.49
  -1   2  -1 1013.86   27.31
   1  -2   1  991.78   44.29
   1  -2   1 1032.80   31.00
   1  -2   1 1009.62   47.02
  -1  -2  -1 1026.73   38.92
  -1  -2  -1 1011.72   40.69
   1  -2   1 1060.95   46.89
  -1  -2  -1  980.45   43.68
  -1  -2  -1  950.27   35.34
  -1  -2  -1 1047.33   33.55
   1  -2   1 1003.52   48.46
  -1   2  -2 3420.98   90.39
   1   2   2 3561.74   92.94
   1   2   2 3326.60   89.49
  -1   2  -2 3505.95  102.94
   1   2   2 3489.71   97.81
   1   2   2 3446.24  100.65
   1  -2   2 3484.76   88.80
   1  -2   2 3727.53  108.48
   1  -2   2 3439.77  100.75
   1  -2   2 3617.33  105.74
  -1  -2  -2 3439.85  100.25
  -1  -2  -2 3352.05   91.78
   1  -2   2 3573.68  105.73
  -1  -2  -2 3571.45  102.58
  -1  -2  -2 3498.26   81.85
  -1  -2  -2 3523.43   81.09
   1   2   3 2318.26   76.80
   1   2   3 2158.04   65.08
  -1   2  -3 2206.01  100.06
   1   2   3 2156.01   72.15
   1   2   3 2156.09   64.26
  -1   2  -3 2096.06   66.59
   1  -2   3 2159.85   63.65
   1  -2   3 2198.34   76.59
  -1  -2  -3 2494.61   78.14
  -1  -2  -3 2020.82   65.34
  -1  -2  -3 2143.16   75.23
   1  -2   3 2706.76   82.22
   1   2   4   31.91   14.21
  -1   2  -4   50.78   25.83
  -1   2  -4   55.62   20.41
   1  -2   4   43.26   36.73
   1  -2   4   48.06   21.90
  -1  -2  -4   51.63   26.33
  -1  -2  -4   55.12   22.11
  -1   2  -5 2794.83  104.48
   1   2   5 2496.92   89.23
  -1   2  -5 2592.53   89.25
   1  -2   5 2706.91   90.17
  -1  -2  -5 2763.91  106.89
   1  -2   5 2672.45   91.51
  -1  -2  -5 2652.12   92.80
   1   2   6    0.29   11.91
  -1   2  -6    0.54   10.38
  -1   2  -6    7.47   16.95
  -1  -2  -6    1.09   19.27
   1   3  -7  148.54   21.45
   1   3  -7  132.97   35.87
   1  -3  -7  163.38   32.62
   1  -3  -7  152.84   35.36
   1   3  -6  481.40   48.78
   1   3  -6  461.63   32.81
   1  -3  -6  446.45   48.86
   1  -3  -6  453.70   46.47
  -1  -3   6  442.85   31.11
   1   3  -5 1639.77   73.11
   1   3  -5 1633.84   58.79
   1  -3  -5 1565.80   68.25
   1  -3  -5 1581.66   70.99
  -1  -3   5 1604.85   60.44
   1   3  -4  147.44   30.87
  -1   3   4  146.73   30.06
   1   3  -4  176.75   24.31
   1   3  -4  182.92   19.12
  -1   3   4  171.07   28.39
   1  -3  -4  181.40   28.75
  -1  -3   4  157.38   27.59
   1  -3  -4  175.76   29.70
   1   3  -3 3382.42  102.40
  -1   3   3 3419.16  102.86
   1   3  -3 3340.93   85.43
   1   3  -3 3421.21   98.98
   1  -3  -3 3337.50   78.22
   1  -3  -3 3395.17  101.25
   1  -3  -3 3375.80   84.32
   1  -3  -3 3440.42  103.55
  -1  -3   3 3377.65  100.89
   1   3  -261194.33 1787.12
   1   3  -259615.37 1773.60
   1   3  -262012.05 1799.65
  -1   3   259309.38 1768.38
   1   3  -259820.49 1776.87
   1   3  -261625.59 1782.38
   1  -3  -260100.56 1776.37
   1  -3  -258944.32 1671.96
   1  -3  -258960.31 1749.26
   1  -3  -258925.34 1714.47
  -1  -3   261178.73 1817.16
   1  -3  -261876.81 1841.49
   1   3  -1  110.74   14.84
  -1   3   1  103.54   25.85
   1   3  -1   99.42   20.89
   1   3  -1  105.58   24.12
   1   3  -1   88.75   21.85
  -1   3   1  107.99   23.87
   1  -3  -1   93.89   24.95
   1  -3  -1  100.27   15.57
   1  -3  -1   16.74   15.13
   1  -3  -1   97.67   24.72
   1  -3  -1   92.51   15.83
  -1  -3   1   99.03   23.39
  -1   3   0 8233.12  211.57
  -1   3   0 8294.09  206.54
   1   3   0 8271.91  190.94
   1   3   0 8106.98  210.00
   1   3   0 8317.61  206.76
   1   3   0 8401.40  206.89
   1   3   0 8211.63  209.91
   1   3   0 7857.76  198.88
  -1   3   0 7990.77  206.06
   1  -3   0 8251.85  207.30
   1  -3   0 8188.87  233.85
   1  -3   0 8316.77  192.79
   1  -3   0 8172.41  203.75
   1  -3   0 7984.87  200.71
  -1  -3   0 8164.80  210.25
   1  -3   0 8157.68  212.05
  -1  -3   0 8223.19  206.92
   1   3   1  300.99   22.18
   1   3   1  312.77   21.44
   1   3   1  341.79   31.18
  -1   3  -1  343.17   29.25
  -1   3  -1  326.18   13.68
   1   3   1  329.46   21.88
  -1   3  -1  332.13   27.27
   1  -3   1  313.48   30.63
   1  -3   1  323.27   31.60
   1  -3   1  319.87   28.33
  -1  -3  -1  371.06   21.16
  -1  -3  -1  309.86   23.78
   1  -3   1  307.93   30.71
  -1  -3  -1  304.12   22.75
  -1  -3  -1  302.24   22.86
  -1  -3  -1  325.71   21.17
  -1  -3  -1  310.20   29.18
   1  -3   1  314.84   16.36
  -1   3  -2  381.38   36.58
  -1   3  -2  375.01   31.46
  -1   3  -2  380.00   27.90
   1   3   2  375.96   31.72
   1   3   2  391.28   26.84
   1   3   2  398.37   22.79
   1   3   2  395.11   24.33
   1  -3   2  365.94   20.38
  -1  -3  -2  390.03   15.91
  -1  -3  -2  373.24   17.04
  -1  -3  -2  367.94   29.28
  -1  -3  -2  354.60   28.96
   1  -3   2  395.93   31.74
   1  -3   2  355.33   33.93
   1  -3   2  386.72   34.70
  -1  -3  -2  364.87   26.43
   1   3   3  614.61   30.31
   1   3   3  596.10   26.41
  -1   3  -3  613.41   38.20
   1   3   3  627.70   35.92
   1   3   3  573.76   37.01
  -1   3  -3  626.40   36.05
  -1   3  -3  607.78   31.41
   1  -3   3  617.08   40.79
   1  -3   3  584.97   35.80
  -1  -3  -3  579.17   33.21
  -1  -3  -3  600.69   33.67
   1  -3   3  594.14   27.23
  -1  -3  -3  607.35   38.96
   1   3   4 2729.84   90.69
  -1   3  -4 2698.37   87.15
  -1   3  -4 2755.83   96.46
   1  -3   4 2707.08   93.52
   1  -3   4 2617.20   87.64
  -1  -3  -4 2788.67   92.49
  -1  -3  -4 2702.48   96.54
  -1   3  -5  198.18   35.55
   1   3   5  169.03   25.22
  -1   3  -5  197.78   28.04
   1  -3   5  207.18   28.32
  -1  -3  -5  194.47   38.85
  -1  -3  -5  156.99   30.49
   1  -3   5  171.84   31.40
   1   3   6  190.08   23.75
  -1   3  -6  176.26   31.02
   1  -3   6  176.76   23.50
  -1  -3  -6  182.56   35.73
   1   4  -7 2659.72   98.70
  -1   4   7 2643.75   98.01
   1  -4  -7 2690.20   98.75
   1   4  -6  198.92   23.37
   1   4  -6  232.13   40.72
   1  -4  -6  197.68   40.52
   1  -4  -6  215.23   40.41
  -1  -4   6  209.95   28.12
   1   4  -5  129.94   33.63
   1   4  -5  134.27   19.62
   1  -4  -5  127.93   31.37
   1  -4  -5  128.74   32.79
  -1  -4   5  132.32   27.12
   1   4  -4   71.91   13.64
  -1   4   4   -1.37   22.90
   1   4  -4   60.25   21.46
   1  -4  -4   49.99   24.69
   1  -4  -4   44.81   24.68
   1   4  -3 2313.00   76.53
  -1   4   3 2312.09   74.74
   1   4  -3 2210.36   57.82
   1   4  -3 2313.95   78.87
   1  -4  -3 2276.16   56.43
   1  -4  -3 2312.59   78.63
   1  -4  -3 2291.50   77.40
   1  -4  -3 2317.10   63.82
   1   4  -230703.19  829.32
   1   4  -231412.30  827.93
   1   4  -230162.43  842.99
   1   4  -231473.55  872.73
  -1   4   229391.31  816.01
   1   4  -231203.21  835.59
   1  -4  -231961.88  886.46
   1  -4  -230348.57  837.89
   1  -4  -230385.01  840.44
  -1  -4   231000.44  866.98
   1  -4  -230620.17  826.48
  -1  -4   230239.57  840.81
   1   4  -170084.68 2113.43
   1   4  -169923.43 2109.16
   1   4  -170645.40 2140.50
  -1   4   172036.65 2171.00
  -1   4   171548.85 2162.95
  -1   4   170686.11 2120.76
   1   4  -163658.55 1925.11
   1  -4  -171175.23 2082.72
   1  -4  -170383.98 2129.50
   1  -4  -171113.77 2148.41
   1  -4  -172716.91 2179.47
   1  -4  -171094.20 2081.28
  -1  -4   170524.47 2127.02
  -1   4   0 6523.89  163.90
   1   4   0 6504.16  145.15
   1   4   0 6518.31  166.63
   1   4   0 7028.80  179.41
   1   4   0 6261.35  166.11
   1   4   0 6638.85  167.21
  -1   4   0 6236.50  164.07
  -1   4   0 6576.01  168.50
   1  -4   0 6473.53  163.54
   1  -4   0 6539.50  160.10
   1  -4   0 6256.96  165.26
   1  -4   0 6382.70  159.23
   1  -4   0 6403.75  166.32
   1  -4   0 6591.76  155.35
  -1  -4   0 6324.99  192.54
  -1  -4   0 6466.12  161.73
  -1   4  -1 2062.18   66.09
   1   4   1 1903.04   52.99
   1   4   1 2109.67   60.58
   1   4   1 2061.00   69.52
  -1   4  -1 2090.34   49.98
   1   4   1 2038.91   54.59
   1   4   1 2051.71   62.34
  -1   4  -1 2088.33   63.23
   1  -4   1 1967.56   65.73
   1  -4   1 2078.37   69.12
   1  -4   1 2060.95   69.77
  -1  -4  -1 1907.85   53.98
   1  -4   1 2131.56   53.89
  -1  -4  -1 2124.13   59.68
  -1  -4  -1 2030.45   61.40
   1  -4   1 1998.19   62.49
  -1  -4  -1 2069.94   55.47
  -1  -4  -1 1972.73   65.32
   1   4   2  327.33   23.70
  -1   4  -2  342.26   26.10
   1   4   2  370.35   24.08
  -1   4  -2  311.87   28.81
   1   4   2  323.78   30.87
  -1   4  -2  324.80   21.81
   1  -4   2  315.53   31.11
   1  -4   2  323.39   19.12
   1  -4   2  333.80   31.06
  -1  -4  -2  331.43   18.37
   1  -4   2  334.12   33.59
  -1  -4  -2  313.67   27.68
  -1  -4  -2  307.48   26.23
  -1  -4  -2  332.73   16.57
  -1  -4  -2  317.04   25.66
   1   4   3   86.67   12.80
   1   4   3   87.97   22.36
   1   4   3   84.46   18.29
   1   4   3   92.04   20.73
  -1   4  -3   98.97   20.96
  -1   4  -3  113.06   18.35
  -1   4  -3  105.06   23.31
   1  -4   3   71.08   21.60
  -1  -4  -3  139.28   22.92
  -1  -4  -3   85.26   20.59
   1  -4   3   91.41   26.66
   1  -4   3  100.19   15.28
  -1  -4  -3   89.58   20.91
  -1   4  -4  492.25   40.80
   1   4   4  465.61   37.63
  -1   4  -4  479.57   33.91
   1  -4   4  492.95   43.93
  -1  -4  -4  495.72   38.74
  -1  -4  -4  492.21   41.73
   1  -4   4  467.47   35.85
   1   4   5 3725.96  115.73
  -1   4  -5 3672.18  115.20
  -1   4  -5 3979.20  128.86
   1   4   5 4027.98  126.20
   1  -4   5 3900.75  126.89
   1  -4   5 3663.46  113.31
  -1  -4  -5 3920.36  131.84
   1   4   6    0.00   11.72
  -1   4  -6    6.09   14.14
   1  -4   6   -0.24   12.04
  -1  -4  -6    1.05   17.09
   1   5  -7   29.80   24.63
  -1   5   7    2.53   24.72
   1  -5  -7   23.53   24.85
   1   5  -6 2147.21   90.02
   1  -5  -6 2138.59   90.10
   1  -5  -6 2140.65   91.23
  -1  -5   6 2113.77   79.45
   1   5  -5   28.35   26.65
   1  -5  -5   32.34   26.14
   1  -5  -5   48.21   26.60
  -1  -5   5   22.87   22.47
   1   5  -4  619.67   44.10
   1   5  -4  651.09   25.55
  -1   5   4  578.63   39.11
   1   5  -4  631.08   42.56
   1  -5  -4  646.60   43.60
   1  -5  -4  617.87   42.96
  -1  -5   4  598.96   40.94
  -1   5   322261.47  613.27
   1   5  -323317.40  646.48
   1   5  -323480.57  617.83
  -1   5   322035.93  590.72
   1   5  -322932.92  635.45
   1  -5  -322449.28  620.91
   1  -5  -323381.55  629.56
  -1  -5   322345.19  622.59
  -1  -5   322888.30  632.65
   1  -5  -321756.46  581.71
   1  -5  -321783.50  607.77
  -1   5   2  123.76   17.59
  -1   5   2  145.29   23.47
   1   5  -2  151.78   15.14
   1   5  -2  153.55    6.54
   1   5  -2  159.37    7.06
   1   5  -2  158.67   28.94
   1   5  -2  173.55   28.84
   1  -5  -2  133.07   15.96
   1  -5  -2  145.36   26.89
  -1  -5   2  155.88   17.09
  -1  -5   2  160.28   26.15
  -1  -5   2  202.74   29.32
   1  -5  -2  144.85   24.66
   1  -5  -2  144.38   24.63
  -1   5   113315.66  343.46
  -1   5   112847.13  338.43
   1   5  -113230.16  338.30
   1   5  -113243.55  344.74
  -1   5   113215.23  336.95
  -1   5   113157.87  340.32
   1  -5  -113251.67  347.06
   1  -5  -113584.92  317.32
   1  -5  -113159.44  337.43
   1  -5  -113258.42  349.83
   1  -5  -113009.51  304.88
  -1  -5   112868.13  333.02
   1   5   011971.97  333.70
  -1   5   011680.58  296.98
   1   5   011932.82  277.80
   1   5   011797.73  301.80
  -1   5   011810.31  299.38
  -1   5   011723.62  306.35
   1   5   011282.11  284.68
   1   5   011602.91  301.58
   1  -5   011516.61  299.25
   1  -5   011408.23  297.04
   1  -5   011463.49  287.27
  -1  -5   011935.96  312.76
  -1  -5   011653.94  308.06
   1  -5   011822.34  305.43
  -1  -5   011561.31  300.73
   1  -5   011644.16  298.03
   1  -5   011708.27  288.89
   1   5   1   64.46   23.28
  -1   5  -1   63.01   16.54
   1   5   1   79.83   19.63
  -1   5  -1   60.30   12.56
   1   5   1   70.26   16.75
   1   5   1   66.99   11.16
   1   5   1   68.56   12.51
  -1   5  -1   58.17   18.96
  -1   5  -1   62.63    9.72
   1  -5   1    0.96   22.12
   1  -5   1   55.05   17.97
   1  -5   1   60.44   23.27
  -1  -5  -1   37.21   16.33
   1  -5   1    0.03   20.80
  -1  -5  -1   57.00   19.30
  -1  -5  -1   64.33   21.54
  -1  -5  -1  127.35   12.13
  -1  -5  -1   77.34   12.26
   1   5   211425.01  300.06
   1   5   211263.77  284.54
   1   5   211663.22  307.42
  -1   5  -211413.12  299.74
   1   5   211009.79  286.11
   1   5   211185.27  302.57
  -1   5  -210944.57  285.63
  -1   5  -211486.35  304.34
   1  -5   211533.71  294.88
  -1  -5  -210229.57  271.96
   1  -5   211169.31  298.87
   1  -5   211557.05  311.49
   1  -5   211563.77  313.07
  -1  -5  -211588.97  295.87
  -1  -5  -210779.45  290.14
  -1  -5  -211704.13  298.27
   1   5   3 5196.56  149.22
   1   5   3 5439.06  149.01
   1   5   3 5321.66  147.50
  -1   5  -3 5527.40  152.47
  -1   5  -3 5536.52  150.81
  -1   5  -3 5517.35  154.74
   1  -5   3 5401.01  143.07
   1  -5   3 5292.14  155.08
   1  -5   3 5643.17  165.64
  -1  -5  -3 5209.58  147.53
  -1  -5  -3 5080.35  144.48
   1  -5   3 5188.88  147.97
  -1  -5  -3 5373.76  151.34
  -1   5  -4   97.11   20.52
  -1   5  -4   43.94   24.45
   1   5   4   46.97   24.20
   1   5   4   66.01   24.27
   1  -5   4   66.04   23.27
  -1  -5  -4   42.99   26.22
   1  -5   4   62.12   30.80
   1   5   5  815.05   42.10
   1   5   5  897.67   48.79
  -1   5  -5  859.57   48.25
  -1   5  -5  779.18   40.87
  -1  -5  -5  856.08   53.34
   1  -5   5  773.25   40.32
   1  -5   5  903.99   53.69
   1   5   6  508.61   32.77
  -1   5  -6  534.58   36.09
   1  -5   6  534.19   35.64
  -1  -5  -6  544.09   41.72
  -1   6   7  119.55   30.94
   1   6  -7  107.56   30.03
  -1  -6   7  104.99   19.98
   1  -6  -7  103.09   30.85
  -1   6   6   90.63   30.79
   1   6  -6   83.70   30.78
  -1  -6   6   -0.06   25.01
   1  -6  -6    0.41   52.66
   1   6  -5  297.49   39.46
   1  -6  -5  263.21   39.04
   1  -6  -5  291.61   38.77
  -1  -6   5  238.95   36.67
   1   6  -4 4246.50  130.83
   1  -6  -4 4166.26  108.93
   1  -6  -4 4174.26  129.37
   1  -6  -4 4025.03  105.05
   1  -6  -4 4186.05  129.48
  -1   6   3 8224.65  220.16
   1   6  -3 8384.39  233.31
   1   6  -3 7716.22  191.95
   1   6  -3 7778.85  188.83
   1   6  -3 8388.33  228.70
  -1   6   3 7766.94  199.23
   1  -6  -3 8068.56  220.51
   1  -6  -3 7825.47  197.84
   1  -6  -3 7984.62  218.70
  -1  -6   3 8280.89  228.87
  -1  -6   3 7642.11  193.42
  -1  -6   3 8245.32  223.80
   1  -6  -3 8595.90  223.37
   1   6  -2 1607.65   30.61
   1   6  -2 1609.19   62.12
   1   6  -2 1637.68   63.02
   1   6  -2 1617.60   47.43
  -1   6   2 1492.05   49.17
   1   6  -2 1576.08   30.20
  -1   6   2 1596.36   57.56
  -1   6   2 1603.74   55.48
   1  -6  -2 1618.77   59.88
   1  -6  -2 1632.92   49.22
   1  -6  -2 1645.13   60.16
  -1  -6   2 1659.35   49.79
  -1  -6   2 1651.45   63.70
  -1  -6   2 1648.06   59.25
   1   6  -1    6.70   14.36
  -1   6   1   13.55   17.71
  -1   6   1    8.81   15.81
   1   6  -1    7.20   18.00
  -1   6   1   -0.50   13.77
  -1   6   1   10.06   15.12
   1   6  -1   -0.79   15.63
   1  -6  -1    9.66   19.46
  -1  -6   1   46.64   17.20
   1  -6  -1   23.80    3.86
   1  -6  -1    9.43   16.14
   1  -6  -1   11.83   13.93
  -1  -6   1    5.68   13.84
   1  -6  -1   18.08    5.78
   1   6   0  805.33   37.00
   1   6   0  764.04   39.53
  -1   6   0  742.20   29.40
  -1   6   0  777.52   40.65
   1   6   0  801.64   17.91
  -1   6   0  837.19   34.53
   1   6   0  736.08   29.28
   1   6   0  795.15   39.82
  -1   6   0  798.51   32.27
   1  -6   0  766.24   28.81
   1  -6   0  799.73   37.96
   1  -6   0  803.17   29.17
  -1  -6   0  801.65   41.32
  -1  -6   0  810.11   43.13
   1  -6   0  760.78   35.70
   1  -6   0  789.26   35.99
  -1  -6   0  786.24   39.79
   1  -6   0  806.53   27.25
   1   6   1 2578.09   78.49
   1   6   1 2541.92   93.25
   1   6   1 2558.46   72.55
   1   6   1 2616.88   83.78
  -1   6  -1 2542.58   69.64
  -1   6  -1 2633.57   87.97
  -1   6  -1 2551.22   81.51
  -1   6  -1 2638.18   65.30
  -1   6  -1 2569.02   74.30
   1  -6   1 2609.03   78.03
   1  -6   1 2566.27   67.41
  -1  -6  -1 2549.76   74.65
  -1  -6  -1 2611.27   79.18
   1  -6   1 2574.94   82.20
   1  -6   1 2593.55   74.20
  -1  -6  -1 2580.55   80.82
  -1  -6  -1 2643.28   65.42
   1   6   2 1263.71   46.60
   1   6   2 1210.32   49.06
  -1   6  -2 1292.06   47.61
   1   6   2 1274.61   53.46
   1   6   2 1308.21   41.93
  -1   6  -2 1242.13   42.51
  -1   6  -2 1310.02   45.02
   1  -6   2 1259.81   40.02
   1  -6   2 1281.70   53.90
  -1  -6  -2 1247.39   49.07
   1  -6   2 1281.23   54.71
  -1  -6  -2 1206.40   42.77
   1  -6   2 1241.14   48.81
  -1  -6  -2 1307.93   58.05
  -1  -6  -2 1300.31   41.01
   1   6   3 3025.41   95.75
   1   6   3 3117.18   96.48
  -1   6  -3 3155.58   92.14
   1   6   3 3047.82   89.54
  -1   6  -3 3055.34   90.24
  -1   6  -3 3181.98   95.50
   1  -6   3 3200.73  107.99
   1  -6   3 3103.87   86.76
   1  -6   3 3000.04  117.10
  -1  -6  -3 2958.21   90.50
   1   6   4  407.26   37.13
   1   6   4  408.23   36.75
  -1   6  -4  395.38   31.09
  -1   6  -4  423.16   36.29
   1  -6   4  426.56   46.80
   1  -6   4  385.59   35.46
  -1  -6  -4  394.10   37.57
   1   6   5   49.01   22.91
   1   6   5   67.53   18.79
  -1   6  -5   29.32   27.32
  -1   6  -5   -2.74   21.78
   1  -6   5   44.89   17.16
   1  -6   5   53.44   26.80
  -1  -6  -5    0.08   25.22
  -1   6  -6   86.32   19.12
   1   6   6   84.05   19.86
  -1  -6  -6   -1.94   24.53
   1  -6   6  100.68   21.98
   1   7  -7  588.68   43.32
  -1   7   7  587.96   45.49
   1  -7  -7  559.29   45.62
  -1  -7   7  562.08   33.88
   1   7  -6  191.45   40.48
  -1   7   6  162.02   38.59
   1  -7  -6  168.39   36.99
  -1  -7   6  183.87   32.34
   1   7  -5    7.25   22.69
  -1   7   5    5.03   22.85
   1  -7  -5   11.34   23.07
  -1  -7   5    7.79   22.65
   1   7  -4   -3.18   21.88
   1   7  -4    8.22   21.63
   1  -7  -4    4.45   21.43
   1  -7  -4    3.13   11.10
   1  -7  -4   25.96    9.63
   1   7  -3    1.64   28.89
   1   7  -3   99.41   26.63
  -1   7   3  226.90   26.33
  -1   7   3   72.32   21.15
  -1   7   3   66.93   15.26
   1  -7  -3   90.47   24.21
  -1  -7   3   69.22   12.64
  -1  -7   3  114.56   23.34
   1  -7  -3   94.46   19.88
   1  -7  -3   83.81   13.11
  -1  -7   3   81.76   27.21
   1   7  -216692.51  455.05
   1   7  -216357.07  441.70
  -1   7   216420.87  442.70
   1   7  -216629.13  435.99
  -1   7   215897.53  424.82
  -1   7   215677.18  417.84
   1  -7  -215884.20  421.02
   1  -7  -216445.42  441.41
   1  -7  -216667.38  452.35
  -1  -7   216217.49  435.49
  -1  -7   216552.03  436.25
  -1  -7   216793.12  489.43
  -1   7   1  956.40   42.03
  -1   7   1  996.55   36.45
  -1   7   1  972.62   39.88
   1   7  -1  990.16   39.67
  -1   7   1 1017.74   44.30
   1   7  -1  993.28   45.67
   1   7  -1  991.85   40.15
   1  -7  -1  978.61   20.87
   1  -7  -1 1006.42   39.11
  -1  -7   1 1007.47   43.42
   1  -7  -1  959.11   38.77
  -1  -7   1  998.59   47.31
   1  -7  -1  990.77   47.89
   1  -7  -1  947.63   20.64
  -1  -7   1  985.99   36.63
  -1   7   0  400.73   23.34
   1   7   0  420.47   10.13
  -1   7   0  417.77   33.33
   1   7   0  423.10   32.56
   1   7   0  422.88   32.63
   1   7   0  430.87   30.11
  -1   7   0  444.74   26.85
   1   7   0  414.59   22.58
  -1   7   0  429.77   23.15
   1  -7   0  413.07   28.77
   1  -7   0  408.77   49.47
   1  -7   0  407.80   20.37
   1  -7   0  439.78   19.06
  -1  -7   0  423.06   30.93
   1  -7   0  441.06   22.79
  -1  -7   0  415.26   33.76
  -1  -7   0  432.54   35.93
   1  -7   0  400.00   25.87
   1   7   1 5772.74  161.50
   1   7   1 5696.13  155.08
   1   7   1 5745.59  153.06
   1   7   1 5575.29  141.39
  -1   7  -1 5710.89  140.10
  -1   7  -1 5607.82  156.98
  -1   7  -1 5570.48  142.23
  -1   7  -1 5483.01  142.10
  -1   7  -1 5634.59  146.90
   1  -7   1 5699.29  158.25
   1  -7   1 5526.59  138.12
   1  -7   1 5763.29  152.65
  -1  -7  -1 4371.53  108.97
   1  -7   1 5697.35  146.84
   1  -7   1 5641.37  142.99
  -1  -7  -1 5622.26  150.87
  -1  -7  -1 5615.02  154.37
  -1  -7  -1 5552.43  152.58
   1   7   2 2241.97   62.67
  -1   7  -2 2383.20   68.82
   1   7   2 2281.98   78.50
  -1   7  -2 2289.52   69.29
   1   7   2 2293.98   72.28
   1   7   2 2228.48   74.76
  -1   7  -2 2202.39   65.87
   1  -7   2 2234.23   71.51
   1  -7   2 2304.19   79.31
   1  -7   2 2240.47   63.26
  -1  -7  -2 2202.46   73.01
  -1  -7  -2 2164.23   64.29
  -1  -7  -2 2351.43   67.85
   1  -7   2 2205.91   76.21
  -1  -7  -2 2324.80   70.05
   1   7   3   20.14   18.39
   1   7   3    9.94   18.52
  -1   7  -3   -1.26   15.42
  -1   7  -3   15.12   13.25
   1  -7   3   10.19   17.35
   1  -7   3   16.71   22.00
  -1  -7  -3   11.50   15.46
   1   7   4 2361.74   85.96
  -1   7  -4 2349.75   79.09
   1   7   4 2449.92   87.79
  -1   7  -4 2486.19   85.08
   1  -7   4 2418.15   85.01
   1  -7   4 2471.68   98.93
  -1  -7  -4 2451.82   89.46
   1   7   5  272.81   27.87
   1   7   5  276.29   33.75
  -1   7  -5  286.62   28.85
   1  -7   5  284.81   38.35
   1  -7   5  311.47   40.13
  -1  -7  -5  293.28   33.94
   1   7   6   -0.07   13.06
  -1   7  -6   10.00   10.08
   1  -7   6    1.04   15.31
  -1  -7  -6    1.07   25.54
  -1   8   7  223.03   33.85
   1   8  -7  241.08   31.08
  -1  -8   7  215.46   25.71
   1  -8  -7  251.37   32.53
   1   8  -6  465.63   46.55
  -1   8   6  448.50   46.66
   1  -8  -6  445.24   44.35
  -1  -8   6  466.63   42.92
   1   8  -5  403.01   44.68
  -1   8   5  396.08   44.78
   1  -8  -5  388.69   42.80
  -1  -8   5  405.55   44.59
   1   8  -4   49.11   26.63
   1   8  -4   44.56   26.09
  -1   8   4   47.85   25.43
   1  -8  -4   36.94   14.84
   1  -8  -4   38.11   24.48
  -1   8   3 1782.04   56.42
   1   8  -3 1882.58   70.53
   1   8  -3 1976.79   75.19
  -1   8   3 1880.56   62.46
  -1   8   3 1844.65   67.70
   1  -8  -3 1777.75   63.17
   1  -8  -3 1844.23   54.42
   1  -8  -3 1900.74   65.33
  -1  -8   3 1857.61   66.17
  -1  -8   3 1855.38   69.29
   1   8  -2 1124.44   46.95
   1   8  -2 1118.44   53.45
  -1   8   2 1096.35   40.33
   1   8  -2 1143.65   40.08
  -1   8   2 1130.19   47.82
  -1   8   2 1028.59   40.72
   1  -8  -2 1126.21   39.92
  -1  -8   2 1134.96   40.33
   1  -8  -2 1040.94   42.37
  -1  -8   2 1079.85   43.08
   1  -8  -2 1127.34   52.49
  -1  -8   2 1149.05   50.33
  -1   8   1 2159.69   64.78
   1   8  -1 2206.37   68.17
  -1   8   1 2276.68   72.35
  -1   8   1 2220.87   62.06
   1   8  -1 2217.14   74.27
   1   8  -1 2177.12   64.63
  -1   8   1 2226.44   70.85
   1  -8  -1 2144.66   63.89
  -1  -8   1 2249.32   71.50
   1  -8  -1 2065.46   43.43
   1  -8  -1 2233.44   75.46
  -1  -8   1 2284.22   76.72
   1  -8  -1 2225.33   67.19
  -1  -8   1 2245.36   63.05
   1  -8  -1 2193.40   45.93
  -1   8   0 2894.25   90.00
   1   8   0 2892.69   75.74
  -1   8   0 2970.40   83.65
   1   8   0 2929.96   89.10
  -1   8   0 2817.59   77.81
  -1   8   0 2968.85   77.46
   1   8   0 2902.35   89.20
   1   8   0 2912.93   89.69
   1  -8   0 2927.37   72.39
  -1  -8   0 2982.71   94.34
   1  -8   0 2916.44   86.79
   1  -8   0 2852.57   83.70
   1  -8   0 2764.28   76.69
  -1  -8   0 2951.67   85.43
   1  -8   0 2845.73   72.56
  -1  -8   0 2960.26   91.40
   1   8   1   75.88   24.42
   1   8   1   77.67   22.88
  -1   8  -1   88.00   16.41
   1   8   1   87.14   21.01
  -1   8  -1   82.22   16.08
   1   8   1   71.63    8.21
  -1   8  -1   87.85   12.09
  -1   8  -1   87.03   24.77
   1  -8   1   83.13   18.69
   1  -8   1   89.67   23.63
   1  -8   1   81.01   15.48
  -1  -8  -1   76.64   20.38
   1  -8   1   73.56   13.36
  -1  -8  -1   82.10   22.70
   1  -8   1   86.31   14.70
  -1  -8  -1   60.16    8.69
  -1  -8  -1   68.72   23.21
   1   8   2   64.02   23.39
   1   8   2   80.08   20.62
   1   8   2   55.29   24.24
   1   8   2   66.97   11.71
  -1   8  -2   67.49   16.08
  -1   8  -2   66.39   16.61
  -1   8  -2   61.58   14.66
   1  -8   2  101.28   24.29
   1  -8   2   71.22   15.14
  -1  -8  -2   74.21   16.33
  -1  -8  -2   53.61   21.98
   1  -8   2  102.25   22.97
  -1  -8  -2   62.55   13.41
   1  -8   2    0.13   19.33
  -1  -8  -2   85.36   18.96
   1   8   3  100.18   26.81
  -1   8  -3   84.40   18.62
   1   8   3   91.06   27.31
  -1   8  -3  103.44   20.12
   1  -8   3  109.04   30.43
  -1  -8  -3  100.29   16.08
  -1  -8  -3   87.16   20.00
   1  -8   3   89.11   25.12
   1   8   4    0.39   15.82
  -1   8  -4   -4.69   11.37
   1   8   4    1.52   15.04
  -1   8  -4    6.60   11.64
   1  -8   4    4.73   19.97
   1  -8   4    0.09   13.64
  -1  -8  -4    1.57   13.52
   1   8   5   41.35   16.51
   1   8   5   -1.39   20.45
  -1   8  -5    2.06   14.87
   1  -8   5   46.12   25.59
  -1  -8  -5    0.12   19.81
   1  -8   5   35.27   22.76
   1   8   6   91.13   20.12
   1  -8   6  193.29   25.66
  -1  -8  -6  164.30   21.38
   1   9  -7  355.03   32.59
  -1   9   7  368.47   35.70
   1  -9  -7  352.92   32.36
  -1  -9   7  332.25   27.99
   1   9  -6  463.03   44.67
  -1   9   6  444.32   46.23
   1  -9  -6  460.73   42.49
  -1  -9   6  451.39   43.93
  -1   9   5 3224.99  116.72
   1  -9  -5 3268.36  114.01
  -1  -9   5 3353.98  120.41
   1   9  -4  256.31   37.20
   1   9  -4  267.07   41.52
  -1   9   4  254.97   36.28
   1  -9  -4  236.48   32.74
   1  -9  -4  258.71   24.37
   1   9  -3  855.66   46.90
   1   9  -3  859.69   32.66
  -1   9   3  797.65   35.31
  -1   9   3  824.67   37.17
  -1   9   3  819.03   45.43
   1  -9  -3  787.39   39.79
   1  -9  -3  843.62   33.15
   1  -9  -3  841.31   43.92
  -1   9   2   87.40   15.82
   1   9  -2    1.00   19.90
   1   9  -2  100.85   26.97
   1   9  -2  114.07   17.18
  -1   9   2   83.44   18.40
  -1   9   2   85.39   22.37
   1  -9  -2   98.28   25.35
  -1  -9   2   83.66   28.02
   1  -9  -2   77.25   16.80
   1  -9  -2   70.45   17.53
  -1  -9   2   72.93   18.60
  -1  -9   2   86.41   24.30
   1   9  -1    0.02   11.87
   1   9  -1   12.74   18.15
  -1   9   1   16.33   16.27
  -1   9   1    0.66   13.30
  -1   9   1   21.43   10.39
   1   9  -1   12.02   14.69
  -1   9   1   11.22   15.83
  -1  -9   1   10.89   15.68
   1  -9  -1   12.94   12.05
   1  -9  -1   11.76   13.80
   1  -9  -1   21.01   17.42
  -1  -9   1    1.56   10.35
  -1  -9   1   11.68   18.47
   1   9   0 8266.20  211.06
   1   9   0 9018.36  243.12
  -1   9   0 8285.87  216.79
  -1   9   0 8758.73  240.12
   1   9   0 8969.50  241.23
   1   9   0 9063.55  244.83
  -1   9   0 8665.42  229.02
  -1   9   0 9162.59  231.58
   1  -9   0 8675.81  216.94
   1  -9   0 8651.28  230.70
   1  -9   0 8761.17  235.97
  -1  -9   0 8779.73  240.09
  -1  -9   0 9165.56  250.77
  -1  -9   0 8527.96  215.50
   1  -9   0 8407.63  219.14
   1  -9   0 8644.75  215.35
  -1   9  -1 7515.21  193.48
   1   9   1 7802.72  212.56
  -1   9  -1 7686.28  216.34
   1   9   1 8012.21  222.81
  -1   9  -1 7763.84  201.12
  -1   9  -1 7598.18  195.11
  -1   9  -1 7179.17  192.89
   1  -9   1 7711.06  201.18
   1  -9   1 7284.90  190.70
   1  -9   1 7616.79  200.19
   1  -9   1 7604.20  202.13
  -1  -9  -1 7275.39  203.55
   1  -9   1 7745.39  215.20
  -1  -9  -1 7675.84  240.26
  -1  -9  -1 7638.12  208.83
  -1   9  -2  275.22   19.16
  -1   9  -2  262.77   20.87
   1   9   2  226.70   15.58
   1   9   2  247.77   31.73
   1   9   2  258.16   32.80
  -1   9  -2  245.76   22.75
   1  -9   2  238.62   31.90
  -1  -9  -2  258.82   23.77
   1  -9   2  269.89   29.83
   1  -9   2  255.01   21.95
  -1  -9  -2  244.27   17.74
  -1  -9  -2  256.51   27.00
   1   9   3  433.83   40.45
   1   9   3  431.71   39.92
  -1   9  -3  448.90   27.89
  -1   9  -3  442.56   29.27
   1  -9   3  454.10   44.25
   1  -9   3  426.53   37.39
  -1  -9  -3  437.77   27.64
  -1  -9  -3  406.53   28.20
  -1   9  -4  934.30   42.24
  -1   9  -4  936.89   41.23
   1   9   4  993.30   53.62
   1   9   4  950.61   51.52
   1  -9   4  957.19   60.55
  -1  -9  -4  915.50   45.38
   1  -9   4  934.58   47.89
   1   9   5   54.49   17.60
   1   9   5    1.70   21.93
   1  -9   5   39.72   15.33
   1  -9   5   62.33   28.25
  -1  -9  -5   -0.03   32.74
   1   9   6  122.65   16.63
   1  -9   6  141.52   24.48
  -1  10   7   11.83   15.81
   1  10  -7   11.36   14.24
  -1 -10   7   -1.21   12.83
   1 -10  -7    0.04   13.38
   1  10  -6   77.74   28.14
  -1  10   6   72.48   29.02
   1 -10  -6   16.50   26.99
  -1 -10   6   84.93   28.51
   1  10  -5   41.78   47.95
  -1  10   5   41.84   27.62
   1 -10  -5    3.45   23.82
  -1 -10   5   41.03   29.31
   1  10  -4 1475.12   70.69
  -1  10   4 1486.84   69.36
   1  10  -4 2458.29  100.89
   1 -10  -4 1516.63   57.81
   1 -10  -4 1412.62   61.57
   1  10  -3   82.81   45.99
   1  10  -3   51.07   24.47
  -1  10   3   -1.42   17.21
   1  10  -3   58.83   14.72
  -1  10   3   59.48   24.24
   1 -10  -3  100.58   23.74
   1 -10  -3   53.43   20.13
   1  10  -2 2365.21   82.35
   1  10  -2 2196.16   71.69
   1  10  -2 2391.97   72.16
  -1  10   2 2220.64   74.42
  -1  10   2 2394.94   83.92
  -1  10   2 2184.40   70.59
  -1  10   2 2370.03   68.07
   1 -10  -2 2367.55   72.45
   1 -10  -2 2344.75   82.01
  -1 -10   2 2273.27   69.42
  -1 -10   2 2412.58   72.35
   1 -10  -2 2324.99   71.25
  -1 -10   2 2430.70   82.81
  -1  10   1  682.15   37.63
   1  10  -1  696.07   36.91
   1  10  -1  653.69   30.36
  -1  10   1  586.51   38.53
  -1  10   1  699.42   38.49
  -1  10   1  614.16   33.27
   1 -10  -1  657.54   40.09
  -1 -10   1  648.08   57.01
   1 -10  -1  719.75   36.17
   1 -10  -1  651.40   29.40
  -1 -10   1  700.41   42.39
  -1 -10   1  688.34   28.01
  -1  10   0  485.75   24.70
   1  10   0  495.08   35.77
  -1  10   0  479.29   29.12
   1  10   0  516.10   21.96
   1  10   0  480.66   37.88
   1  10   0  477.77   36.43
  -1  10   0  473.29   22.29
  -1  10   0  503.59   29.18
  -1  10   0  499.37   37.29
   1 -10   0  476.57   17.94
  -1 -10   0  474.32   19.74
  -1 -10   0  473.91   37.07
   1 -10   0  460.45   31.02
   1 -10   0  477.17   19.25
   1 -10   0  505.00   35.16
  -1 -10   0  494.49   60.77
   1  10   1   63.15   24.51
   1  10   1   56.70   22.71
  -1  10  -1   70.60   11.64
  -1  10  -1   55.95   25.44
  -1  10  -1   75.07   18.35
   1  10   1   59.31   25.76
  -1  10  -1   57.43   13.68
   1 -10   1   92.89   16.87
   1 -10   1   64.09   13.74
  -1 -10  -1   54.74   24.80
   1 -10   1   -0.86   25.18
   1 -10   1   63.92   14.35
  -1 -10  -1   -0.77   24.46
  -1 -10  -1   63.11   21.71
   1 -10   1   66.60   16.14
   1  10   2  134.84   30.22
   1  10   2  136.81   29.73
  -1  10  -2  132.08   19.95
  -1  10  -2  127.49   14.27
  -1  10  -2  127.42   16.09
   1 -10   2  122.92   29.20
   1 -10   2  124.52   25.49
  -1 -10  -2  134.81   25.62
   1  10   3    6.40   21.64
   1  10   3   11.25   20.85
  -1  10  -3   10.92   13.87
   1 -10   3    7.65   18.84
  -1 -10  -3    5.91   14.02
   1 -10   3   12.79   21.93
   1  10   4   13.90   20.15
   1  10   4    2.39   21.20
  -1  10  -4    9.60   13.09
   1 -10   4   21.96   17.55
  -1 -10  -4   -0.03   22.32
   1 -10   4   14.33   24.36
   1  10   5  376.39   28.77
   1  10   5  426.00   35.69
   1 -10   5  434.32   42.52
  -1 -10  -5  364.09   27.40
  -1  11   6  205.55   34.41
   1  11  -6  233.52   34.43
  -1 -11   6  182.58   34.96
   1 -11  -6  203.78   28.43
   1  11  -5 2468.68  130.60
  -1  11   5 2457.66   96.32
   1 -11  -5 2437.20   87.75
  -1 -11   5 2502.56   99.17
   1  11  -4  331.55   42.37
  -1  11   4  343.22   40.72
   1  11  -4  342.08   44.13
   1 -11  -4  333.31   34.28
   1 -11  -4  357.91   30.59
   1  11  -3  722.92   48.27
   1  11  -3  600.06   31.77
  -1  11   3  615.46   44.47
   1  11  -3  585.26   42.61
  -1  11   3  575.89   35.49
   1 -11  -3  604.51   43.57
   1 -11  -3  574.64   35.76
   1  11  -2 2073.07   67.18
  -1  11   2 1908.90   67.74
  -1  11   2 1881.79   56.99
   1  11  -2 1994.75   75.68
   1  11  -2 1827.50   63.21
  -1  11   2 1869.26   65.54
  -1 -11   2 1876.40   60.78
   1 -11  -2 1847.62   75.01
   1 -11  -2 2025.43   76.38
  -1  11   1 1464.22   43.78
   1  11  -1 1489.28   57.32
   1  11  -1 1403.94   61.78
   1  11  -1 1510.86   62.39
  -1  11   1 1432.25   58.14
  -1  11   1 1328.05   50.77
  -1  11   1 1524.51   59.15
   1 -11  -1 1373.17   45.52
   1 -11  -1 1449.48   76.17
  -1 -11   1 1401.48   55.91
  -1 -11   1 1441.36   60.90
  -1 -11   1 1482.43   46.43
   1 -11  -1 1481.06   60.93
  -1  11   0  510.77   22.28
   1  11   0  506.96   38.27
   1  11   0  515.81   41.72
   1  11   0  510.55   39.02
  -1  11   0  516.74   23.61
  -1  11   0  512.05   48.98
  -1  11   0  505.43   40.49
   1 -11   0  476.60   32.02
  -1 -11   0  518.55   39.38
   1 -11   0  512.52   37.24
  -1 -11   0  501.16   40.44
   1  11   1 5361.06  159.44
  -1  11  -1 5265.84  157.53
  -1  11  -1 5129.84  143.82
   1  11   1 5428.44  160.49
   1 -11   1 4996.18  137.18
   1 -11   1 5410.81  146.15
  -1 -11  -1 5446.95  161.94
   1 -11   1 5288.27  140.11
   1 -11   1 5065.03  138.87
   1  11   2   60.96   46.93
   1  11   2   64.94   43.92
  -1  11  -2   58.27   17.49
   1 -11   2   57.05   26.22
  -1 -11  -2   56.96   23.32
   1 -11   2   -0.40   21.57
   1  11   3   46.89   28.06
   1  11   3   57.73   28.00
  -1  11  -3   54.43   18.46
   1 -11   3   54.70   24.90
  -1 -11  -3   54.70   19.77
   1 -11   3   57.82   26.81
   1  11   4    3.90   17.21
   1  11   4    0.55   18.54
   1 -11   4    5.62   15.20
   1 -11   4    4.48   20.64
   1  11   5   37.09   15.29
   1  11   5    2.00   19.88
   1 -11   5   51.99   24.48
   1  12  -6  141.94   28.12
  -1  12   6    2.25   49.12
   1 -12  -6  103.33   22.44
  -1 -12   6  129.23   30.08
   1  12  -5  268.46   46.76
  -1  12   5   -0.87   25.45
   1 -12  -5   -0.03   19.07
  -1 -12   5    2.17   26.21
  -1  12   4  266.91   24.42
  -1  12   4  327.82   40.44
   1  12  -4  294.84   40.23
   1 -12  -4  310.42   31.21
   1 -12  -4  275.73   30.05
   1  12  -3   21.29   22.62
  -1  12   3   18.36   20.21
   1  12  -3   -2.21   18.99
  -1  12   3   10.34   15.71
   1 -12  -3    6.31   20.60
  -1 -12   3   -0.93   13.11
   1 -12  -3    6.40   13.86
   1  12  -2  120.92   24.64
   1  12  -2  129.63   33.30
   1  12  -2  135.48   24.43
  -1  12   2  140.67   26.26
  -1  12   2  149.79   26.38
   1 -12  -2  143.11   33.29
   1 -12  -2  133.46   19.02
  -1 -12   2  140.38   20.85
  -1  12   1  301.27   17.93
   1  12  -1  298.96   21.98
   1  12  -1  328.46   32.42
   1  12  -1  315.39   36.75
  -1  12   1  301.32   28.46
  -1  12   1  297.02   34.38
   1 -12  -1  301.20   20.48
   1 -12  -1  330.05   35.78
  -1 -12   1  291.75   19.30
  -1 -12   1  304.21   31.17
   1  12   0 4220.45  130.09
   1  12   0 4158.34  130.10
  -1  12   0 4104.22  119.06
  -1  12   0 4057.51  128.32
  -1 -12   0 4170.91  131.24
   1 -12   0 3878.93  116.54
  -1  12  -1  161.14   22.75
   1  12   1  158.13   32.91
   1  12   1  171.80   32.40
  -1  12  -1  162.15   32.49
   1 -12   1  155.65   18.29
  -1 -12  -1  162.03   33.44
   1 -12   1  164.77   19.41
   1  12   2  438.81   41.38
   1  12   2  412.93   43.70
  -1  12  -2  429.37   29.83
   1 -12   2  403.06   42.24
  -1 -12  -2  435.62   38.79
   1 -12   2  429.72   33.49
   1  12   3  559.53   44.89
  -1  12  -3  493.15   30.35
   1  12   3  555.45   45.86
   1 -12   3  497.59   42.63
   1 -12   3  516.82   41.81
  -1 -12  -3  540.68   54.29
   1  12   4  144.16   28.44
   1  12   4  166.82   31.37
   1 -12   4  172.92   33.22
   1 -12   4  156.43   25.77
   1  12   5  384.19   31.30
   1 -12   5  392.31   37.09
   1  13  -6  206.18   28.13
  -1  13   6  207.63   29.30
  -1 -13   6  225.53   31.18
   1  13  -5  291.22   62.61
  -1  13   5  263.44   61.10
   1 -13  -5  234.65   26.11
  -1 -13   5  254.70   38.52
  -1  13   4    0.05   32.14
   1  13  -4   -3.64   20.19
  -1  13   4   11.91   18.51
   1 -13  -4    0.11   12.81
   1 -13  -4    2.30   15.24
  -1 -13   4    4.01   18.61
   1  13  -3  456.96   45.03
   1  13  -3  433.73   37.40
  -1  13   3  431.72   41.04
  -1  13   3  448.35   35.14
   1 -13  -3  482.47   41.99
  -1 -13   3  421.13   30.55
   1 -13  -3  391.33   29.35
   1  13  -2 4648.59  137.65
   1  13  -2 4829.21  155.43
  -1  13   2 4776.61  144.89
   1  13  -2 5003.90  147.17
  -1  13   2 4707.04  144.00
   1 -13  -2 4745.32  153.27
  -1 -13   2 4668.90  137.45
   1  13  -1 1144.16   62.01
   1  13  -1 1181.79   81.60
  -1  13   1 1107.80   57.21
  -1  13   1 1145.12   53.20
   1 -13  -1 1116.57   58.80
  -1 -13   1 1070.54   52.50
   1  13   0   89.32   29.22
   1  13   0   98.73   29.75
  -1  13   0   91.57   30.26
  -1  13   0  100.90   22.31
   1 -13   0   84.41   23.97
  -1 -13   0  106.11   30.38
   1  13   1  909.67   55.24
   1  13   1  895.62   53.64
  -1  13  -1  860.45   54.12
  -1  13  -1  904.44   42.43
   1 -13   1  823.44   37.38
  -1 -13  -1  914.48   56.00
   1  13   2  289.43   37.86
  -1  13  -2  281.21   26.89
   1  13   2  272.27   40.46
   1 -13   2  257.68   27.33
  -1 -13  -2  293.70   36.19
   1 -13   2  260.48   38.49
   1  13   3  224.05   35.98
  -1  13  -3  203.99   23.06
   1  13   3  209.05   36.31
   1 -13   3  228.49   33.50
   1 -13   3  230.33   31.94
  -1 -13  -3  244.48   27.69
   1  13   4 1912.77   72.84
   1  13   4 2010.96   76.51
   1 -13   4 1939.68   69.63
   1 -13   4 1944.35   76.58
   1  13   5   -8.34   12.31
   1 -13   5    4.91   14.78
   1  14  -5  184.65   30.97
  -1  14   5   46.53   27.24
  -1 -14   5   54.23   28.41
   1  14  -4  409.25   43.35
  -1  14   4  405.28   41.16
  -1  14   4  364.11   26.99
  -1 -14   4  393.38   39.36
   1 -14  -4  393.29   34.97
   1  14  -3 1190.29   55.63
   1  14  -3 1256.65   66.91
  -1  14   3 1224.30   60.23
  -1  14   3 1165.36   53.19
   1 -14  -3 1257.65   63.56
  -1 -14   3 1088.70   47.40
  -1  14   2 2392.30   88.78
   1  14  -2 2529.54   87.35
   1  14  -2 2531.38   98.89
   1  14  -2 2340.31   79.18
  -1  14   2 2407.28   86.29
  -1 -14   2 2331.77   79.03
   1 -14  -2 2491.10   97.22
  -1  14   1    4.42   18.59
   1  14  -1    8.53   20.09
   1  14  -1   10.22   24.93
  -1  14   1    8.68   22.18
   1 -14  -1   10.47   23.29
  -1 -14   1    3.92   19.16
   1  14   0   29.09   25.90
   1  14   0   28.52   26.55
  -1  14   0   21.36   27.18
  -1  14   0   37.04   19.86
   1 -14   0   37.33   22.87
  -1 -14   0   31.33   27.24
   1  14   1   13.43   24.69
   1  14   1   20.72   23.56
  -1  14  -1   14.95   25.17
  -1  14  -1   18.46   17.11
   1 -14   1   12.27   14.07
  -1 -14  -1   13.21   24.89
   1  14   2  624.83   51.51
   1  14   2  618.83   48.80
  -1  14  -2  581.79   34.73
   1 -14   2  602.38   49.28
  -1 -14  -2  615.99   47.21
   1 -14   2  584.97   33.75
   1  14   3  595.89   46.02
   1  14   3  615.20   46.57
  -1  14  -3  543.61   30.74
   1 -14   3  555.52   43.50
  -1 -14  -3  593.92   37.68
   1 -14   3  594.01   39.03
   1  14   4  116.90   23.78
   1  14   4   90.78   26.43
   1 -14   4   88.77   24.96
   1 -14   4  103.14   20.67
   1  15  -5   61.71   23.39
  -1  15   5   58.86   21.21
  -1 -15   5   55.64   23.70
   1  15  -4  628.21   48.05
  -1  15   4  611.90   44.34
  -1  15   4  535.44   30.81
  -1 -15   4  564.81   40.88
   1 -15  -4  603.85   39.54
   1  15  -3  168.89   36.60
  -1  15   3  166.01   27.42
  -1  15   3  176.17   31.91
   1 -15  -3  177.06   35.34
  -1 -15   3  162.33   26.87
  -1 -15   3  152.83   23.00
   1  15  -2    6.00   24.85
   1  15  -2    7.73   18.51
  -1  15   2    5.96   20.64
  -1  15   2   12.28   19.00
  -1 -15   2    8.76   13.93
   1 -15  -2   11.43   23.91
   1  15  -1 3138.45  108.46
   1  15  -1 3181.01  117.90
  -1  15   1 3146.68  113.90
  -1  15   1 3016.26  126.50
   1 -15  -1 3219.85  117.64
  -1 -15   1 3087.60  107.60
   1  15   0   49.68   29.46
  -1  15   0   54.18   22.66
   1  15   0   56.27   31.49
  -1  15   0   68.26   31.75
  -1 -15   0   61.16   31.19
   1 -15   0   59.55   25.23
  -1  15  -1  103.94   22.58
   1  15   1  108.76   33.67
   1  15   1  107.33   33.66
   1 -15   1   95.34   35.42
  -1 -15  -1  107.88   33.89
   1  15   2 3109.80  113.92
   1  15   2 3092.44  109.93
  -1  15  -2 2927.01   92.41
   1 -15   2 3037.35  109.18
  -1 -15  -2 3070.16  107.94
   1  15   3    3.46   20.27
   1  15   3    9.97   20.42
   1 -15   3   -2.96   14.38
   1 -15   3    8.98   18.36
  -1 -15  -3   18.50   15.62
   1  15   4  172.35   24.62
   1  15   4  188.05   27.31
   1 -15   4  181.91   24.54
   1  16  -5  204.07   26.91
  -1  16   5  200.64   26.01
  -1 -16   5  179.55   24.64
   1  16  -4  543.33   43.56
  -1  16   4  518.86   39.72
  -1 -16   4  508.14   36.50
   1  16  -3   32.03   25.52
  -1  16   3   22.42   21.65
  -1  16   3   41.26   19.48
   1 -16  -3   34.75   25.35
  -1 -16   3   21.02   15.53
  -1 -16   3    0.42   16.29
   1  16  -2   35.22   21.41
   1  16  -2   37.07   28.51
  -1  16   2   29.53   24.29
  -1  16   2   37.90   21.71
  -1 -16   2   20.98   16.02
   1 -16  -2   47.46   28.65
   1  16  -1 3586.14  118.93
   1  16  -1 3644.05  127.72
  -1  16   1 3668.32  116.73
  -1  16   1 3509.57  122.13
  -1 -16   1 3503.19  115.85
   1 -16  -1 3625.90  125.45
   1  16   0 1568.55   74.15
   1  16   0 1559.77   75.10
  -1  16   0 1517.45   74.82
  -1  16   0 1483.13   60.63
   1 -16   0 1522.62   65.34
  -1 -16   0 1512.57   74.06
   1  16   1   16.46   18.45
  -1  16  -1    5.74   19.73
   1  16   1    4.83   17.83
  -1 -16  -1    9.70   18.56
   1 -16   1  -37.53   20.16
   1  16   2   36.51   28.13
   1  16   2   -1.15   26.25
  -1  16  -2   37.12   15.64
   1 -16   2   42.99   26.39
  -1 -16  -2   43.90   25.70
   1  16   3  152.17   29.93
   1  16   3  138.74   29.55
   1 -16   3  137.85   26.41
   1 -16   3  132.53   18.17
  -1 -16  -3  145.77   23.22
   1  16   4    4.92   14.19
   1  17  -4  462.63   38.02
  -1  17   4  461.91   33.55
   1 -17  -4  439.58   31.51
  -1 -17   4  405.24   28.17
   1  17  -3  670.58   47.91
  -1  17   3  675.11   41.98
  -1  17   3  644.71   38.85
   1 -17  -3  694.75   47.98
  -1 -17   3  561.65   31.71
  -1 -17   3  568.24   30.22
   1  17  -2  609.50   39.78
   1  17  -2  619.51   50.47
  -1  17   2  631.29   44.46
  -1  17   2  603.29   63.87
   1 -17  -2  649.35   52.25
   1  17  -1  601.32   50.60
  -1  17   1  617.77   40.50
   1  17  -1  613.64   44.89
  -1  17   1  613.86   49.23
  -1 -17   1  494.61   41.18
   1 -17  -1  616.32   48.02
   1  17   0  408.61   44.49
   1  17   0  412.00   45.06
  -1  17   0  393.61   47.54
  -1  17   0  409.16   32.88
   1 -17   0  411.97   35.95
  -1 -17   0  412.53   71.71
   1  17   1   29.73   27.11
  -1  17  -1   30.54   16.37
   1  17   1   10.60   26.63
  -1 -17  -1   40.23   27.25
   1 -17   1   24.23   27.78
   1  17   2  306.02   39.46
   1  17   2  310.58   37.37
   1 -17   2  294.94   37.39
  -1 -17  -2  311.78   36.86
   1  17   3  303.83   31.03
   1  17   3  316.12   32.56
   1 -17   3  285.29   28.55
  -1 -17  -3  308.77   26.47
   1  18  -4   99.62   25.01
  -1  18   4  149.99   37.26
   1 -18  -4  206.56   22.02
  -1  18   3  226.60   28.29
   1  18  -3  265.84   34.14
  -1  18   3  235.57   25.65
   1 -18  -3  327.07   56.40
   1  18  -2   42.52   26.11
  -1  18   2   37.73   20.84
  -1  18   2   29.25   22.82
  -1 -18   2   40.41   19.89
   1 -18  -2   34.44   27.18
  -1  18   1 1414.66   67.40
   1  18  -1 1447.33   69.47
   1  18  -1 1413.57   63.34
  -1  18   1 1436.44   57.55
   1 -18  -1 1460.83   66.55
  -1 -18   1 1418.55   61.03
   1  18   0   -2.31   18.24
   1  18   0   -3.08   18.88
  -1  18   0    3.74   11.83
   1 -18   0    2.28   13.82
   1 -18   0    2.98   18.68
  -1 -18   0    5.47   18.34
   1  18   1  483.63   42.43
  -1  18  -1  449.02   27.94
   1  18   1  473.10   43.94
  -1 -18  -1  460.46   44.73
   1 -18   1  471.47   43.78
   1  18   2   -1.75   16.61
   1  18   2    3.60   16.00
   1 -18   2    1.10   15.42
  -1 -18  -2    3.79   15.41
   1  18   3   94.90   22.28
   1  18   3  112.22   21.84
   1  19  -3    7.38   15.58
  -1  19   3    1.77   11.90
   1  19  -2   12.48   19.30
  -1  19   2    7.25   14.29
  -1  19   2    1.45   16.40
  -1 -19   2    9.64   13.98
   1 -19  -2    1.37   35.04
   1  19  -1  928.29   53.30
   1  19  -1  854.90   45.33
  -1  19   1  888.38   50.67
  -1  19   1  871.42   40.20
   1 -19  -1  887.05   49.48
  -1 -19   1  823.91   43.43
   1  19   0  117.86   28.80
   1  19   0  109.52   30.39
   1 -19   0  107.29   20.58
   1 -19   0  116.02   30.40
  -1 -19   0  108.49   28.25
   1  19   1  972.61   55.24
   1  19   1  991.34   52.29
   1 -19   1  976.57   53.89
  -1 -19  -1 1002.29   54.63
   1  19   2  485.82   36.30
   1  19   2  512.86   36.08
   1 -19   2  485.85   34.61
  -1 -19  -2  494.67   34.84
   1  20  -2  470.07   35.01
   1 -20  -2  541.58   37.05
   1 -20  -2  423.40   30.16
   1  20  -1   12.52   17.15
   1 -20  -1    1.28   16.54
  -1 -20   1    2.15   14.03
   1  20   0  449.27   35.28
   1  20   0  467.65   37.81
   1 -20   0  451.06   38.81
  -1 -20   0  453.27   34.38
   1  20   1  284.79   30.22
   1  20   1  301.74   30.28
   1 -20   1  284.79   31.74
  -1 -20  -1  304.44   31.43
   2   0  -8   20.37   18.64
   2   0  -8    2.97    9.01
   2   0  -7    3.17   22.67
   2   0  -7  434.83   40.00
   2   0  -6  112.22   32.00
   2   0  -6   14.37   38.61
   2   0  -5   -3.44   17.65
   2   0  -5   -1.15   12.87
   2   0  -4   50.36   20.35
   2   0  -4   76.48   12.26
   2   0  -4   59.66    9.44
   2   0  -3   -0.01    8.47
   2   0  -3    4.66   11.04
   2   0  -3    0.70    9.53
   2   0  -3    3.07   10.01
   2   0  -2   98.41   22.82
   2   0  -2  157.98   17.71
   2   0  -2  100.25   11.26
   2   0  -2   99.54   18.17
   2   0  -1   -1.20   17.02
   2   0  -1    2.87   20.95
   2   0  -1    7.68   14.01
  -2   0   1  111.43   19.85
   2   0   019620.09  528.21
   2   0   019834.36  528.98
  -2   0   019148.17  506.75
  -2   0   020290.18  538.84
  -2   0   018607.95  505.69
   2   0   1    0.86   11.63
   2   0   1    0.62    6.13
   2   0   1    0.02    2.96
  -2   0  -1    3.06   10.64
  -2   0  -1   -2.51    9.24
  -2   0  -1    0.54   10.43
   2   0   2 2595.06   65.38
   2   0   2 2905.01   91.39
  -2   0  -2 2783.30   88.17
   2   0   3    3.60   13.84
  -2   0  -3   -1.40   17.44
   2   0   4 2093.27   77.20
  -2   0  -4 2236.24   90.99
   2   0   5   -0.61    9.27
  -2   0  -5    0.28   28.82
  -2   0  -6  570.74   38.52
   2   1  -8  116.75   28.17
   2  -1  -8  129.73   27.25
   2  -1  -8  129.50   18.75
   2   1  -7 1439.76   71.91
   2   1  -7 1385.18   54.53
   2  -1  -7 1492.30   62.27
   2  -1  -7 1458.40   70.86
   2   1  -6  925.13   58.64
   2   1  -6  927.28   62.28
   2  -1  -6  868.13   56.44
   2  -1  -6  871.26   71.56
   2   1  -5  921.55   51.99
   2   1  -5  907.95   40.56
   2   1  -5  876.43   34.36
   2  -1  -5  869.37   44.31
   2  -1  -5  880.84   48.21
   2   1  -4  172.39   25.92
   2   1  -4  187.78   31.04
   2   1  -4  172.84   11.16
   2   1  -4  187.13   19.13
   2  -1  -4  177.89   12.87
   2  -1  -4  233.76   25.41
   2  -1  -4  220.21   25.98
   2  -1  -4  180.40   13.52
   2   1  -3 1428.78   44.68
   2   1  -3 1458.15   64.74
   2   1  -3 1426.31   43.74
   2   1  -3 1466.63   47.97
   2  -1  -3 1420.21   46.72
   2  -1  -3 1432.74   50.57
   2  -1  -3 1376.84   39.16
   2  -1  -3 1422.76   46.56
   2   1  -2  337.92   29.99
   2   1  -2  365.41   26.91
   2   1  -2  357.52   17.42
   2   1  -2  350.53   19.75
   2  -1  -2  317.70   29.83
   2  -1  -2  348.23    8.08
   2  -1  -2  359.70   26.79
   2  -1  -2  365.57   15.37
   2  -1  -2  335.28    8.04
   2  -1  -2  334.79   21.31
   2   1  -1 4509.28  123.20
  -2   1   1 4402.71  120.53
   2   1  -1 5057.22  106.52
   2   1  -1 4771.52  131.32
   2   1  -1 4836.57  115.63
   2   1  -1 4866.62  119.89
   2  -1  -1 4699.53  122.94
   2  -1  -1 4655.60  124.12
   2  -1  -1 4637.77  110.64
   2  -1  -1 4709.73  129.54
   2  -1  -1 4748.45  115.69
  -2  -1   1 4449.29  122.05
  -2  -1   1 4614.13  127.62
   2   1   0 7300.72  158.80
   2   1   0 7134.54  187.12
  -2   1   0 6820.49  184.75
  -2   1   0 7102.24  187.61
   2   1   0 7202.06  157.05
  -2   1   0 6775.81  171.97
   2  -1   0 6864.45  175.90
  -2  -1   0 6968.32  180.18
   2  -1   0 7031.65  187.34
   2  -1   0 6961.18  181.38
  -2  -1   0 6639.40  180.19
  -2  -1   0 6682.43  170.77
   2   1   1 9038.01  242.82
   2   1   1 9170.24  219.16
   2   1   1 8811.86  211.01
  -2   1  -1 8409.17  210.63
   2   1   1 9026.88  228.17
  -2   1  -1 8732.92  236.66
   2  -1   1 8935.91  209.73
   2  -1   1 8691.35  235.54
   2  -1   1 9223.42  249.02
  -2  -1  -1 8486.38  213.47
   2  -1   1 8755.33  220.21
   2  -1   110173.48  269.12
  -2  -1  -1 8843.35  234.45
  -2  -1  -1 8603.07  230.58
  -2   1  -2 1065.65   50.52
   2   1   2 1045.99   46.38
   2   1   2 1040.41   30.43
  -2   1  -2 1054.08   50.12
  -2  -1  -2 1004.20   32.26
  -2  -1  -2 1077.83   48.05
   2  -1   2 1079.81   49.40
  -2   1  -3  233.32   36.10
   2   1   3  215.99   29.26
   2  -1   3  415.88   37.88
   2  -1   3  212.02   31.00
  -2  -1  -3  211.11   33.78
   2   1   4  157.72   25.85
  -2   1  -4  178.56   39.04
   2  -1   4  167.87   30.93
  -2  -1  -4  192.23   37.09
  -2   1  -5    4.20   15.73
   2  -1   5   -0.89   10.07
  -2  -1  -5   -0.30   16.13
  -2   1  -6   35.53   18.13
  -2  -1  -6   -0.69   18.53
   2   2  -8   18.60   24.27
  -2   2   8   59.32   23.17
   2  -2  -8   53.19   17.47
   2  -2  -7  128.11   34.79
   2  -2  -7   93.50   27.02
   2   2  -6  258.16   43.98
   2   2  -6  295.35   40.12
   2  -2  -6  306.40   36.31
   2  -2  -6  288.12   42.34
   2   2  -5 4438.20  138.62
   2   2  -5 4560.46  125.52
   2   2  -5 4538.81  126.86
   2  -2  -5 4511.90  135.58
   2  -2  -5 4460.44  135.23
   2   2  -4 4022.52  103.78
   2   2  -4 3947.35  112.98
   2  -2  -4 4028.85  102.07
   2  -2  -4 3250.66   97.13
   2  -2  -4 3830.40  133.11
   2   2  -3 1272.43   36.86
   2   2  -3 1302.19   45.47
   2   2  -3 1295.25   40.89
   2   2  -3 1289.15   47.68
   2  -2  -3 1287.44   45.45
   2  -2  -3 1268.90   33.54
   2  -2  -3 1210.09   48.18
   2  -2  -3 1266.66   42.95
   2   2  -212038.50  314.13
   2   2  -212035.43  304.24
   2   2  -211737.06  306.70
   2   2  -212021.36  299.52
   2   2  -211862.06  272.54
   2  -2  -212082.92  293.13
   2  -2  -211921.57  296.02
   2  -2  -212013.16  281.45
   2  -2  -211834.58  311.78
   2  -2  -211753.68  308.19
   2  -2  -212089.35  284.35
   2   2  -1  464.87   15.28
   2   2  -1  441.54   21.46
   2   2  -1  438.89   32.84
  -2   2   1  430.34   30.59
   2   2  -1  458.42   34.95
   2  -2  -1  443.97   19.96
   2  -2  -1  445.78   26.24
   2  -2  -1  457.50   34.05
   2  -2  -1  444.06   31.47
   2  -2  -1  449.85   22.89
  -2  -2   1  434.35   33.16
  -2  -2   1  448.25   33.58
   2   2   0 2364.55   74.92
  -2   2   0 2371.63   76.53
   2   2   0 2266.19   69.60
   2   2   0 2390.59   52.92
   2   2   0 2370.48   71.53
  -2   2   0 2343.46   75.15
  -2   2   0 2387.86   66.53
   2   2   0 2248.07   50.61
   2  -2   0 2285.58   72.57
   2  -2   0 2293.86   68.94
  -2  -2   0 2341.05   68.36
   2  -2   0 2361.09   72.27
  -2  -2   0 2178.09   59.73
   2  -2   0 2262.10   85.39
  -2  -2   0 2220.16   71.17
   2   2   113370.81  334.95
  -2   2  -113837.24  371.65
   2   2   113609.61  363.87
  -2   2  -113329.11  361.92
   2   2   113522.24  364.94
   2   2   113319.16  333.65
   2   2   113172.83  342.76
  -2   2  -112814.10  326.96
   2  -2   113584.13  367.62
   2  -2   113389.80  325.97
   2  -2   113920.29  376.37
  -2  -2  -113049.09  337.75
  -2  -2  -114196.83  386.13
   2  -2   113097.90  352.47
  -2  -2  -112983.65  347.00
   2  -2   114473.21  395.38
  -2  -2  -112790.54  339.19
   2   2   2 1884.13   50.36
   2   2   2 1845.45   62.95
  -2   2  -2 1885.82   71.20
  -2   2  -2 1935.31   70.27
   2   2   2 1936.08   72.59
   2  -2   2 1816.77   69.69
   2  -2   2 1845.85   69.86
  -2  -2  -2 2251.58   77.04
  -2  -2  -2 1781.18   83.56
   2  -2   2 2434.92   82.30
   2  -2   2 2413.38   80.52
   2   2   3  269.10   28.75
  -2   2  -3  298.38   64.68
   2   2   3  374.34   39.19
   2  -2   3  273.83   35.04
   2  -2   3  421.21   40.01
  -2  -2  -3  280.76   34.81
   2   2   4  310.09   27.89
  -2   2  -4  311.42   44.71
   2   2   4  498.70   49.21
   2  -2   4  762.55   49.71
   2  -2   4  304.00   38.23
  -2  -2  -4  328.16   42.05
  -2   2  -5    7.61   18.67
   2   2   5   -1.86   14.47
   2  -2   5   -0.14   14.47
   2  -2   5    6.61   14.05
  -2  -2  -5    0.96   18.67
   2   3  -8    4.97   14.98
  -2   3   8    2.08   14.30
   2  -3  -8   -0.78   11.43
   2   3  -7  243.57   39.29
   2  -3  -7  243.63   37.52
   2  -3  -7  228.47   34.12
   2   3  -6 1256.56   67.26
   2  -3  -6 1243.76   64.25
   2  -3  -6 1224.35   64.21
  -2  -3   6 1129.69   46.95
   2   3  -5   24.20   15.18
   2   3  -5   19.96   21.90
   2   3  -5    0.34   10.84
   2  -3  -5   19.21   20.37
   2   3  -4 2525.24   78.19
   2   3  -4 2602.23   68.66
   2  -3  -4 2621.47   81.57
   2  -3  -4 2684.21   72.91
   2  -3  -4 2546.84   83.62
   2   3  -3  165.35   16.71
   2   3  -3  180.81   11.48
   2   3  -3  181.39   22.12
   2   3  -3  196.32   25.19
   2  -3  -3  170.25   26.32
   2  -3  -3  175.75    8.83
   2  -3  -3  169.01   21.93
   2  -3  -3  167.36   18.53
  -2   3   210503.64  278.78
   2   3  -210318.05  272.86
   2   3  -210709.16  249.97
   2   3  -210574.96  280.84
   2   3  -210851.71  256.52
   2   3  -210942.12  308.14
  -2   3   210292.35  302.87
   2  -3  -210793.96  258.27
   2  -3  -210933.41  264.86
   2  -3  -210752.23  256.58
   2  -3  -210897.09  264.06
   2  -3  -210551.33  279.05
   2  -3  -210704.53  283.39
  -2  -3   210361.88  275.11
   2   3  -113426.65  337.59
  -2   3   113439.95  357.10
   2   3  -113597.83  359.65
   2   3  -113543.70  333.35
  -2   3   113226.09  346.59
   2  -3  -113995.06  368.59
   2  -3  -113139.53  333.94
   2  -3  -113593.06  358.67
   2  -3  -113397.75  340.46
  -2  -3   113183.74  349.14
   2  -3  -113532.35  341.31
  -2  -3   112861.65  340.99
   2   3   0 1068.51   45.73
  -2   3   0 1068.34   48.72
   2   3   0 1077.17   45.09
   2   3   0 1081.67   28.56
   2   3   0 1084.12   43.86
   2   3   0 1052.55   28.96
  -2   3   0 1088.41   49.32
  -2   3   0 1076.61   37.23
   2  -3   0 1043.96   40.29
   2  -3   0 1083.49   44.64
   2  -3   0 1084.41   45.24
  -2  -3   0 1048.49   32.99
  -2  -3   0 1076.52   59.10
   2  -3   0 1043.92   38.71
  -2  -3   0 1069.37   42.71
   2   3   1  101.32   16.94
   2   3   1  101.75   16.53
   2   3   1   85.26   20.66
   2   3   1  110.02   25.71
   2   3   1   99.28   11.23
  -2   3  -1   90.69   23.93
  -2   3  -1  105.13   25.21
  -2   3  -1  101.71    9.87
   2  -3   1  107.07   25.27
   2  -3   1   94.28   45.39
   2  -3   1   98.24   21.76
   2  -3   1   88.92   23.81
  -2  -3  -1  105.92   27.34
  -2  -3  -1   96.13   16.64
   2  -3   1   99.35    6.17
  -2  -3  -1  112.47   19.34
  -2  -3  -1   97.34   14.46
  -2   3  -2   24.03   18.55
   2   3   2   -0.24   22.57
   2   3   2    0.05    7.76
   2   3   2   39.15   19.50
   2   3   2    0.92   13.02
  -2   3  -2    0.11   16.63
   2   3   2   16.48    8.96
   2  -3   2    0.64   19.05
   2  -3   2    3.79   18.05
  -2  -3  -2   13.49   17.70
  -2  -3  -2   13.23   14.10
   2  -3   2   -0.09   18.82
   2  -3   2   18.17   19.40
   2   3   3   72.61   18.94
   2   3   3   67.20   29.89
   2  -3   3   77.77   30.38
   2  -3   3   77.51   28.14
  -2  -3  -3   62.84   24.82
  -2   3  -4 1533.18   75.15
   2   3   4 1441.78   70.20
   2  -3   4 1541.63   70.69
   2  -3   4 1485.54   68.96
  -2  -3  -4 1506.75   69.42
  -2   3  -5   76.81   27.61
   2   3   5   84.05   21.85
   2  -3   5   79.63   20.98
   2  -3   5   -0.58   23.50
  -2  -3  -5    1.61   26.91
   2   4  -8  287.62   31.49
  -2   4   8  272.23   30.14
   2  -4  -8  253.75   26.40
   2   4  -7   11.68   56.67
   2  -4  -7  128.93   30.85
   2  -4  -7  121.37   30.43
   2   4  -6  507.22   48.88
   2  -4  -6  499.06   45.81
   2  -4  -6  518.22   47.45
  -2  -4   6  494.11   34.59
   2   4  -5  143.73   32.16
   2   4  -5  157.94   25.41
   2  -4  -5  142.74   29.30
   2  -4  -5  135.88   31.67
   2   4  -4 1947.50   71.87
   2   4  -4 1685.15   62.03
   2  -4  -4 2042.67   73.31
   2  -4  -4 2135.10   61.94
   2  -4  -4 2079.55   67.96
   2   4  -314412.85  384.16
   2   4  -314835.33  366.43
   2   4  -314690.33  378.71
   2   4  -314569.38  391.92
  -2   4   314213.25  386.39
   2  -4  -314768.52  392.14
   2  -4  -312625.08  314.27
   2  -4  -314531.41  379.13
   2  -4  -313959.24  379.09
   2   4  -2 2048.63   69.46
   2   4  -2 2091.78   48.60
   2   4  -2 2071.75   65.80
   2   4  -2 2014.95   58.77
  -2   4   2 2038.27   70.86
  -2   4   2 2055.81   70.53
   2  -4  -2 2060.11   49.87
   2  -4  -2 2049.09   69.96
   2  -4  -2 2068.75   70.07
   2  -4  -2 2089.25   48.32
  -2  -4   2 2063.50   69.35
   2   4  -1 5026.35  139.24
   2   4  -1 4870.62  121.67
   2   4  -1 4878.27  134.98
  -2   4   1 4842.40  131.11
   2   4  -1 5060.62  122.96
  -2   4   1 4830.03  134.25
   2  -4  -1 4884.18  120.77
   2  -4  -1 4962.34  124.25
   2  -4  -1 4756.74  122.45
   2  -4  -1 4888.81  137.74
  -2  -4   1 4809.56  134.62
   2  -4  -1 4964.31  136.48
  -2  -4   1 4899.53  132.34
  -2   4   0 1831.95   63.55
   2   4   0 1818.70   60.57
  -2   4   0 1804.04   65.20
   2   4   0 1829.99   62.72
  -2   4   0 1809.01   53.18
   2   4   0 1880.96   48.34
   2   4   0 1745.85   46.93
   2   4   0 1726.94   59.75
   2  -4   0 1808.97   62.23
   2  -4   0 1614.49   53.89
   2  -4   0 1859.59   59.89
  -2  -4   0 1813.48   58.69
   2  -4   0 1841.90   56.56
  -2  -4   0 1832.75   57.94
   2  -4   0 1744.78   54.63
  -2   4  -1  634.06   36.01
   2   4   1  641.17   22.67
   2   4   1  596.40   31.09
  -2   4  -1  618.82   20.99
   2   4   1  631.08   24.13
   2   4   1  633.12   38.85
  -2   4  -1  675.56   40.00
   2  -4   1  627.40   34.47
   2  -4   1  635.40   38.41
  -2  -4  -1  644.57   41.36
   2  -4   1  635.27   39.94
  -2  -4  -1  618.74   27.85
   2  -4   1  618.64   36.67
  -2  -4  -1  609.99   29.94
   2   4   2   15.97   10.03
   2   4   2   -0.09    8.71
   2   4   2   18.03   13.31
   2   4   2   14.31   12.90
   2   4   2   12.97   19.94
  -2   4  -2   16.06   19.49
  -2   4  -2   -1.04   17.61
   2  -4   2   17.90   19.74
   2  -4   2   -0.47   18.24
  -2  -4  -2   18.02    7.91
  -2  -4  -2   15.67   18.33
   2  -4   2   22.79   20.24
  -2  -4  -2   14.51   14.64
   2  -4   2   -1.39   19.29
  -2  -4  -2   12.39    8.76
   2   4   3 5061.54  142.58
   2   4   3 5239.65  162.19
   2   4   3 5062.88  141.40
  -2   4  -3 5746.20  174.95
   2  -4   3 5137.34  161.24
   2  -4   3 5390.30  166.76
  -2  -4  -3 5012.73  149.63
   2   4   4  248.64   61.63
  -2   4  -4  278.35   42.37
   2  -4   4  273.37   39.71
   2  -4   4  272.15   59.17
  -2  -4  -4  265.38   35.24
   2   4   5  317.15   31.29
  -2   4  -5  326.79   37.88
   2  -4   5  334.61   34.27
   2  -4   5  338.55   30.11
  -2  -4  -5  353.94   35.76
   2   5  -8  158.51   26.39
  -2   5   8  154.14   25.19
   2  -5  -8  165.59   23.72
   2   5  -7    0.44   22.58
  -2   5   7   30.46   21.11
   2  -5  -7    9.62   21.15
  -2  -5   7   -0.13   12.77
   2   5  -6 2213.67   90.87
   2  -5  -6 2137.14   84.44
   2  -5  -6 2139.34   90.10
  -2  -5   6 2183.65   79.53
   2   5  -5    3.46   24.42
   2   5  -5   20.75   20.06
   2  -5  -5   40.17   21.45
   2  -5  -5    4.76   24.77
  -2   5   4 1189.16   55.71
   2   5  -4 1208.96   77.03
   2  -5  -4 1209.18   44.13
   2  -5  -4 1177.27   55.83
   2  -5  -4 1133.40   46.94
   2   5  -312528.94  336.68
   2   5  -312696.45  326.92
   2   5  -312270.32  333.08
  -2   5   312252.39  332.93
   2  -5  -312227.71  327.54
   2  -5  -312379.98  323.90
   2  -5  -311296.39  281.61
   2  -5  -312458.02  338.64
  -2  -5   312848.66  346.21
   2   5  -2 2239.64   54.84
   2   5  -2 2272.00   75.58
   2   5  -2 2294.01   70.52
  -2   5   2 2248.28   74.60
  -2   5   2 2338.96   78.14
   2   5  -2 2249.57   66.65
   2  -5  -2 2242.19   48.89
   2  -5  -2 2299.40   57.86
   2  -5  -2 2285.95  102.39
   2  -5  -2 2242.05   49.07
  -2  -5   2 2216.25   73.02
   2  -5  -2 2293.76   77.22
   2   5  -1 2888.37   89.93
   2   5  -1 2892.78   77.44
   2   5  -1 2830.19   86.19
  -2   5   1 2902.85   85.36
   2   5  -1 2726.39   72.97
  -2   5   1 2859.02   85.95
   2  -5  -1 2970.56   78.96
   2  -5  -1 2934.32   92.19
   2  -5  -1 2990.07   73.59
   2  -5  -1 2909.50   72.92
  -2  -5   1 2937.36   91.26
   2  -5  -1 2830.93   87.03
  -2  -5   1 2902.74   84.51
  -2   5   011444.69  304.08
   2   5   011925.03  301.38
  -2   5   011803.28  315.28
   2   5   011169.75  300.14
   2   5   011865.81  312.41
  -2   5   011068.63  287.34
   2   5   011935.97  302.01
   2   5   011711.14  307.28
   2  -5   011549.14  308.74
   2  -5   011485.90  303.04
  -2  -5   011238.46  298.63
   2  -5   011721.79  304.95
   2  -5   011780.37  303.42
  -2  -5   011306.07  296.45
   2  -5   011273.33  294.38
  -2   5  -1   -0.41   35.76
   2   5   1   84.29   23.90
  -2   5  -1   76.10   23.51
   2   5   1  103.43   12.10
   2   5   1   83.79   16.50
   2   5   1   81.48   13.65
  -2   5  -1   77.00    9.56
   2  -5   1   74.42   19.57
   2  -5   1   82.67   24.80
   2  -5   1   76.05   22.31
  -2  -5  -1   81.49   15.77
  -2  -5  -1   76.92   12.94
   2  -5   1   77.47   10.73
  -2  -5  -1   -0.27   42.13
   2  -5   1   99.10   21.44
  -2  -5  -1   70.35   15.76
  -2  -5  -1   87.72   18.44
   2   5   2 1585.64   52.09
   2   5   2 1691.82   49.92
   2   5   2 1688.54   53.17
   2   5   2 1718.81   68.80
   2   5   2 1737.87   53.32
  -2   5  -2 1715.84   66.78
   2  -5   2 1698.99   68.61
   2  -5   2 1670.15   68.08
  -2  -5  -2 1633.54   48.18
  -2  -5  -2 1673.77   56.51
  -2  -5  -2 1688.12   51.15
   2   5   3 4132.06  119.54
   2   5   3 4282.53  139.17
  -2   5  -3 4385.52  142.39
   2  -5   3 4262.76  140.40
   2  -5   3 4120.45  137.56
  -2  -5  -3 4274.13  131.77
   2   5   4  463.29   42.55
  -2   5  -4  466.69   44.62
   2  -5   4  467.53   40.49
  -2  -5  -4  461.14   38.24
   2  -5   4  472.80   45.86
  -2   5  -5   -2.43   11.77
   2   5   5   -3.20    9.84
   2  -5   5    4.27   11.58
   2  -5   5    2.58    9.24
  -2  -5  -5   -0.84   10.76
   2   6  -7   12.57   25.93
  -2   6   7   24.33   23.91
   2  -6  -7  141.36   29.14
  -2  -6   7   -0.49   16.85
   2   6  -6  478.25   47.24
   2  -6  -6  453.72   41.64
   2  -6  -6  475.11   47.25
  -2  -6   6  463.40   39.66
   2   6  -5 4929.04  157.15
   2   6  -5 4788.27  148.43
   2  -6  -5 4836.17  146.11
   2  -6  -5 4798.56  154.61
   2   6  -4 1635.79   68.73
   2   6  -4 2058.44  102.39
   2  -6  -4 1694.28   70.00
   2  -6  -4 1717.25   58.22
   2  -6  -4 1660.16   60.94
  -2   6   3  844.44   35.46
   2   6  -3  896.44   48.18
   2   6  -3  895.35   44.50
  -2   6   3  902.07   44.66
   2  -6  -3  920.99   45.79
   2  -6  -3  873.28   25.36
  -2  -6   3  891.75   46.50
   2  -6  -3  903.84   49.02
   2   6  -2  160.76   22.55
   2   6  -2  156.58   12.85
  -2   6   2  149.74   14.13
   2   6  -2   -1.47   46.87
   2   6  -2  167.58   21.61
  -2   6   2  142.53   27.14
  -2   6   2  157.59   24.41
  -2   6   2  152.22   15.35
   2  -6  -2  143.94   27.18
   2  -6  -2  159.62   13.77
  -2  -6   2  151.76   24.19
   2  -6  -2  151.70   26.65
  -2   6   1  814.46   40.20
   2   6  -1  839.67   40.53
   2   6  -1  814.71   43.65
  -2   6   1  822.35   38.96
   2   6  -1  808.69   33.31
   2   6  -1  820.17   33.98
  -2   6   1  778.60   34.09
   2  -6  -1  815.56   44.73
   2  -6  -1  841.33   25.47
   2  -6  -1  982.04   28.71
  -2  -6   1  837.33   44.12
   2  -6  -1  811.50   32.70
   2  -6  -1  797.82   41.07
  -2  -6   1  791.64   37.17
  -2   6   0 2561.51   78.54
   2   6   0 2470.74   73.50
   2   6   0 2705.73   72.55
  -2   6   0 2583.86   71.39
   2   6   0 2572.94   79.18
   2   6   0 2685.80   73.91
  -2   6   0 2585.18   81.77
   2  -6   0 2612.18   71.55
   2  -6   0 2650.08   75.06
   2  -6   0 2474.31   71.72
   2  -6   0 2578.61   81.32
  -2  -6   0 2626.69   79.94
   2  -6   0 2544.20   76.87
  -2  -6   0 2603.47   74.23
   2   6   1    0.18    8.78
  -2   6  -1    0.89   13.78
  -2   6  -1    2.12   15.84
   2   6   1    4.47   10.21
   2   6   1   -0.79   16.80
   2   6   1    1.61   10.65
  -2   6  -1   30.86   11.11
   2  -6   1   -0.20    7.31
   2  -6   1    4.44   14.64
   2  -6   1   -2.30   26.12
  -2  -6  -1    3.64   13.61
  -2  -6  -1   -0.67   17.03
  -2  -6  -1    9.37   10.06
  -2  -6  -1    5.26   11.26
   2  -6   1   -0.36   12.97
  -2  -6  -1    7.10    7.46
   2  -6   1   26.52   17.82
   2   6   2  873.49   33.37
   2   6   2  924.67   37.56
   2   6   2  876.58   33.62
   2   6   2  900.75   51.16
  -2   6  -2  884.51   48.20
   2   6   2  841.33   33.64
   2  -6   2  863.65   78.50
  -2  -6  -2  930.02   35.96
   2  -6   2  881.99   77.50
  -2  -6  -2  863.59   42.91
  -2  -6  -2  795.35   34.88
   2   6   3 1162.31   47.32
   2   6   3 1176.29   63.36
  -2   6  -3 1183.07   61.70
   2  -6   3 1147.09   64.64
  -2  -6  -3 1172.94   72.65
   2  -6   3 1217.58   65.93
   2   6   4  163.38   32.89
  -2   6  -4  170.50   33.25
   2  -6   4  161.01   38.03
   2  -6   4  162.47   31.70
  -2  -6  -4  162.18   27.53
  -2   6  -5  246.27   29.95
   2   6   5  221.58   27.40
   2  -6   5  243.05   32.99
   2  -6   5  232.88   25.29
  -2  -6  -5  241.31   28.30
  -2   7   7  124.29   29.01
   2   7  -7  113.06   31.65
  -2  -7   7  116.06   23.85
   2  -7  -7  110.94   31.70
   2   7  -6   -5.91   24.11
  -2   7   6    5.46   20.90
   2  -7  -6   16.87   23.35
  -2  -7   6   13.32   19.89
   2   7  -5 4266.29  137.83
  -2   7   5 3942.90  126.32
   2  -7  -5 4250.47  141.48
   2   7  -4  230.88   37.34
   2   7  -4  223.60   34.17
  -2   7   4  238.80   28.23
   2  -7  -4  226.71   35.41
   2  -7  -4  246.65   25.48
  -2   7   3 8289.18  221.20
   2   7  -3 8550.56  238.25
  -2   7   3 7840.16  201.55
   2   7  -3 8739.53  242.80
  -2   7   3 8365.82  230.91
   2  -7  -3 8308.08  232.98
  -2  -7   3 8130.85  215.66
   2  -7  -3 8481.04  235.20
   2  -7  -3 8099.50  203.69
  -2  -7   3 8312.32  229.73
   2   7  -2    4.75   11.08
  -2   7   2    4.89   12.78
   2   7  -2   -1.09   12.79
  -2   7   2    0.73    7.56
   2   7  -2   -1.37    6.29
  -2   7   2    0.60    6.86
  -2   7   2    0.05   11.02
   2  -7  -2    7.16   13.36
   2  -7  -2    0.04    6.59
  -2  -7   2    0.51   10.56
   2  -7  -2   -2.14   22.71
  -2  -7   2    0.24   10.94
  -2   7   1 3172.59   90.86
   2   7  -1 3053.94   90.14
   2   7  -1 3268.16   89.52
  -2   7   1 3190.75   92.97
   2   7  -1 3249.49   90.74
  -2   7   1 3017.21   86.08
   2  -7  -1 3084.81   84.73
   2  -7  -1 3229.30   76.64
   2  -7  -1 3070.92   94.47
   2  -7  -1 3218.57   77.28
  -2  -7   1 3245.42   99.40
  -2  -7   1 2774.62   89.81
   2  -7  -1 3063.54   93.10
  -2  -7   1 3037.14   86.68
   2   7   0  237.43   19.86
  -2   7   0  229.51   24.01
   2   7   0  234.49   21.57
   2   7   0  220.39   21.22
   2   7   0  228.53   26.65
  -2   7   0  212.72   27.32
  -2   7   0  241.19   19.60
   2  -7   0  312.16   28.94
   2  -7   0  233.88   24.53
   2  -7   0  237.93   20.35
   2  -7   0  236.92   29.45
  -2  -7   0  239.06   26.72
  -2  -7   0  229.18   30.74
   2  -7   0  226.99   21.17
  -2  -7   0  225.47   20.07
  -2   7  -1 1428.41   52.36
   2   7   1 1464.90   60.34
   2   7   1 1451.95   46.05
  -2   7  -1 1409.87   55.64
   2   7   1 1338.23   44.97
  -2   7  -1 1440.19   41.18
   2  -7   1 1386.69   41.10
   2  -7   1 1382.24   73.87
   2  -7   1 1381.31   55.30
  -2  -7  -1 1402.68   44.77
  -2  -7  -1 1434.65   60.48
   2  -7   1 1404.78   50.05
  -2  -7  -1 1431.38   53.62
   2  -7   1 1419.05   60.82
  -2  -7  -1 1414.21   50.11
  -2   7  -2 4553.49  136.78
   2   7   2 4198.84  112.97
   2   7   2 4529.03  141.57
   2   7   2 4636.51  129.21
   2  -7   2 4394.83  163.86
  -2  -7  -2 4559.76  126.96
   2  -7   2 4555.86  142.04
  -2  -7  -2 4149.66  126.24
   2   7   3 4879.85  141.02
   2   7   3 4824.96  155.45
  -2   7  -3 4749.26  149.13
   2  -7   3 4747.84  157.06
   2  -7   3 4819.70  158.11
  -2  -7  -3 4606.56  138.75
   2   7   4   97.84   30.15
  -2   7  -4   92.12   27.57
   2   7   4   96.20   18.64
   2  -7   4  100.75   28.17
   2  -7   4  105.54   33.75
  -2  -7  -4   90.83   22.53
  -2   7  -5   56.29   19.71
   2   7   5   53.28   18.71
   2  -7   5    7.81   24.71
   2  -7   5   65.12   17.12
  -2  -7  -5   -0.08   17.60
   2   8  -7   -9.43   19.18
  -2   8   7   17.08   16.08
   2  -8  -7   -0.39   19.05
  -2  -8   7   -1.19   14.27
   2   8  -6   -3.04   19.29
  -2   8   6   -1.33   16.27
   2  -8  -6   -1.90   18.60
  -2  -8   6    1.19   16.77
   2   8  -5  276.14   39.99
   2   8  -5  394.44   45.16
  -2   8   5  245.45   33.83
   2  -8  -5  270.38   40.89
   2   8  -4    6.60   25.40
   2   8  -4   15.99   27.21
  -2   8   4   -0.09   19.96
   2  -8  -4    4.47   25.36
   2  -8  -4   93.09   19.34
  -2   8   3 9599.85  259.42
  -2   8   3 9254.18  242.52
  -2   8   3 9561.87  263.66
   2   8  -3 9990.42  277.85
   2   8  -310750.95  320.13
   2  -8  -3 9633.72  269.94
   2  -8  -3 9583.59  267.16
   2  -8  -3 9471.39  244.58
  -2  -8   3 9567.57  264.38
  -2  -8   3 9198.82  247.62
   2   8  -2 2117.96   70.89
   2   8  -2 2163.86   59.22
   2   8  -2 2138.74   72.80
  -2   8   2 2103.37   73.34
  -2   8   2 2029.26   60.50
  -2   8   2 2089.63   66.83
   2  -8  -2 2221.06   74.54
   2  -8  -2 2141.94   76.34
  -2  -8   2 2054.88   66.64
  -2  -8   2 1972.59   66.11
   2  -8  -2 2070.35   58.82
   2   8  -1  234.23   23.75
   2   8  -1  239.47   21.96
   2   8  -1  245.56   37.01
  -2   8   1  210.29   23.21
   2   8  -1  253.33   24.59
  -2   8   1  235.49   13.71
  -2   8   1  237.46   23.82
  -2   8   1  251.74   42.55
   2  -8  -1  247.94   27.37
   2  -8  -1  255.60   28.84
  -2  -8   1  333.51   28.36
   2  -8  -1  237.03   21.38
  -2  -8   1  231.17   31.32
  -2  -8   1  236.10   22.09
  -2   8   0  101.02   19.34
   2   8   0   67.59   17.01
   2   8   0  102.75   19.00
   2   8   0   97.41   22.90
   2   8   0   83.41   17.34
  -2   8   0   95.74   22.27
  -2   8   0  110.86   17.18
   2  -8   0  121.34   18.73
   2  -8   0   90.64   24.55
   2  -8   0   85.53   20.97
   2  -8   0   90.32   13.00
  -2  -8   0   96.59   26.44
  -2  -8   0   91.65   23.02
   2  -8   0  101.66   14.93
  -2  -8   0   93.54   15.83
   2   8   1 1289.77   45.12
   2   8   1 1203.61   40.78
  -2   8  -1 1271.40   47.96
   2   8   1 1305.22   58.92
   2   8   1 1269.15   46.89
  -2   8  -1 1248.02   51.51
   2  -8   1 1334.20   59.90
   2  -8   1 1257.91   46.07
  -2  -8  -1 1246.40   48.68
  -2  -8  -1 1253.53   40.86
  -2  -8  -1 1271.53   53.01
   2  -8   1 1271.62   70.22
   2   8   2   14.05   23.44
   2   8   2   18.63   15.83
  -2   8  -2    9.77   18.65
   2  -8   2   14.88   23.26
   2  -8   2   11.66   35.76
  -2  -8  -2    8.38   14.45
   2   8   3 1966.82   84.76
  -2   8  -3 1924.01   76.69
   2   8   3 1940.54   68.10
   2  -8   3 1891.54   83.50
   2  -8   3 1943.44   84.40
   2   8   4  899.57   53.04
   2   8   4  805.50   38.04
  -2   8  -4  938.57   48.54
   2  -8   4  880.65   49.76
   2  -8   4  893.23   57.31
  -2  -8  -4  790.95   39.49
   2   8   5  129.58   22.27
  -2   8  -5  132.11   20.60
   2  -8   5  139.20   29.11
   2   9  -7 1700.46   71.41
  -2   9   7 1682.03   64.67
   2  -9  -7 1707.33   71.11
  -2  -9   7 1607.39   61.90
   2   9  -6   11.64   30.57
  -2   9   6   79.17   25.86
   2  -9  -6    3.33   29.33
  -2  -9   6   86.63   28.50
   2   9  -5  116.21   35.35
   2   9  -5  106.52   35.20
  -2   9   5  110.89   29.33
   2  -9  -5  108.66   33.86
   2   9  -4 1027.02   60.98
   2   9  -4 1055.74   61.93
  -2   9   4 1005.92   50.45
   2  -9  -4  964.32   56.74
  -2   9   3  739.37   35.94
  -2   9   3  694.18   29.10
   2   9  -3  684.50   42.51
   2   9  -3  782.09   45.78
   2  -9  -3  738.76   44.21
  -2  -9   3  743.59   33.24
   2  -9  -3  772.02   45.02
   2  -9  -3  715.97   27.44
   2   9  -2    0.47   11.25
  -2   9   2    1.73   13.75
   2   9  -2    0.73   17.66
  -2   9   2   29.64   11.01
   2   9  -2   29.25   17.76
  -2   9   2   -0.90   15.51
  -2   9   2   28.24   20.04
  -2  -9   2   26.34   16.50
  -2  -9   2   -0.04   15.73
   2  -9  -2   27.65   17.60
   2  -9  -2   50.37   11.76
   2  -9  -2   30.73   21.04
  -2   9   1 4160.47  114.98
   2   9  -1 4215.85  116.82
   2   9  -1 4224.25  116.85
   2   9  -1 4010.18  112.37
  -2   9   1 4168.70  120.65
  -2   9   1 3934.75  100.79
  -2   9   1 3999.32  114.51
   2  -9  -1 4062.87  120.46
  -2  -9   1 4090.06  123.55
   2  -9  -1 4117.67  114.50
  -2  -9   1 4195.43  113.37
   2  -9  -1 4045.81  115.78
   2   9   0 2175.15   69.30
   2   9   0 2216.42   67.85
  -2   9   0 2176.56   67.14
   2   9   0 2061.70   62.81
   2   9   0 1575.58   62.78
  -2   9   0 2250.16   67.45
  -2   9   0 2148.28   69.95
   2  -9   0 2164.53   76.19
   2  -9   0 2141.91   60.45
  -2  -9   0 2188.91   79.70
  -2  -9   0 2245.72   76.10
   2  -9   0 2189.84   93.21
  -2  -9   0 2179.95   62.95
   2  -9   0 2108.32   58.08
   2   9   1  184.48   31.74
   2   9   1  167.86   23.67
  -2   9  -1  176.47   25.13
   2  -9   1  181.61   33.49
   2  -9   1  194.76   40.76
  -2  -9  -1  217.46   29.03
  -2  -9  -1  162.40   14.95
   2   9   2  166.37   41.43
   2   9   2  156.08   36.80
  -2   9  -2  138.07   28.27
   2  -9   2  188.31   36.58
   2  -9   2  156.57   51.59
  -2  -9  -2  166.91   24.19
   2   9   3   32.14   23.49
  -2   9  -3    3.08   17.73
   2   9   3    0.96   15.13
   2  -9   3    5.17   22.54
   2  -9   3    8.36   23.07
   2   9   4 1080.43   44.22
  -2   9  -4 1108.55   49.68
   2   9   4 1129.90   58.46
   2  -9   4 1102.88   54.54
   2  -9   4 1145.08   62.47
  -2   9  -5 1000.55   37.13
   2  -9   5 1353.48   57.84
   2  10  -7   94.38   28.38
  -2  10   7   94.67   22.52
   2 -10  -7  108.46   25.98
  -2 -10   7   79.62   23.90
   2  10  -6  257.96   39.64
  -2  10   6  230.84   33.23
   2 -10  -6  252.75   36.91
  -2 -10   6  222.57   37.58
   2  10  -5   54.16   31.13
   2  10  -5   48.86   30.97
  -2  10   5   64.41   25.19
   2 -10  -5   47.10   28.66
   2 -10  -5   38.75   17.36
   2  10  -425369.09  746.88
  -2  10   423766.66  699.68
   2 -10  -424643.25  723.64
  -2  10   3  931.38   41.87
   2  10  -3  918.31   51.36
   2  10  -3  922.61   50.07
  -2  10   3  841.81   34.47
   2 -10  -3  895.24   47.68
  -2 -10   3  869.31   37.63
   2 -10  -3  944.56   51.92
   2  10  -2    0.09   14.59
   2  10  -2    0.32   10.41
  -2  10   2   10.89    9.96
  -2  10   2    1.19   12.42
   2  10  -2   10.46   16.21
   2 -10  -2   12.25   18.66
  -2 -10   2    9.54   14.62
   2 -10  -2    6.16   14.61
   2 -10  -2   -0.32   10.71
   2  10  -1  455.93   52.16
   2  10  -1  456.33   30.62
   2  10  -1  480.10   31.52
  -2  10   1  428.86   31.73
   2  10  -1  476.69   30.17
  -2  10   1  451.15   21.10
  -2  10   1  452.13   27.91
   2 -10  -1  464.57   36.37
   2 -10  -1  431.24   30.75
   2 -10  -1  451.90   29.68
  -2 -10   1  451.94   38.80
  -2 -10   1  468.86   26.34
   2  10   0  965.62   43.92
   2  10   0  931.95   47.11
  -2  10   0  927.72   37.57
   2  10   0  871.54   47.83
  -2  10   0  956.11   43.40
   2 -10   0  913.85   58.52
   2 -10   0  859.85   30.51
   2 -10   0  845.69   29.07
   2 -10   0  900.20   49.33
  -2 -10   0  906.72   33.46
  -2 -10   0  948.96   52.29
   2  10   1  464.00   33.91
   2  10   1  476.60   42.02
  -2  10  -1  469.79   33.38
   2 -10   1  458.63   44.50
  -2 -10  -1  469.13   39.99
   2 -10   1  449.41   30.61
   2  10   212703.62  358.69
   2  10   212753.48  377.12
  -2  10  -212600.91  358.07
   2 -10   212543.14  371.36
  -2 -10  -212726.80  361.00
   2 -10   212343.57  354.52
   2  10   3    3.21   18.16
  -2  10  -3   -0.14   12.44
   2  10   3    1.86   12.05
   2 -10   3   -0.82   17.19
   2 -10   3    1.36   17.42
   2  10   4   11.80   13.70
   2  10   4   21.53   20.91
  -2  10  -4    7.31   14.07
   2 -10   4   15.40   23.26
   2 -10   4   14.83   19.47
   2 -10   5  163.87   27.49
   2  11  -7  326.03   32.49
  -2  11   7  286.51   25.32
   2 -11  -7  316.14   29.54
  -2 -11   7  297.37   28.69
   2  11  -6    1.86   26.19
  -2  11   6   40.95   20.86
   2 -11  -6   -0.50   23.49
  -2 -11   6   57.67   25.92
   2  11  -5  746.74   54.18
   2  11  -5  692.69   55.35
  -2  11   5  672.05   44.60
   2 -11  -5  678.88   49.07
   2 -11  -5  662.35   36.37
   2  11  -4  448.13   47.42
   2  11  -4  477.87   48.31
  -2  11   4  458.43   37.89
   2 -11  -4  418.69   39.96
   2  11  -3  533.56   42.39
  -2  11   3  517.76   32.40
   2  11  -3  502.97   44.24
  -2  11   3  484.46   28.31
   2 -11  -3  540.35   46.65
   2 -11  -3  529.61   38.86
  -2  11   2 2317.20   70.55
   2  11  -2 2313.50   77.10
   2  11  -2 2429.91   85.53
   2  11  -2 2526.02   75.61
  -2  11   2 2411.60   78.06
   2 -11  -2 2254.84   76.62
  -2 -11   2 2408.71   81.02
   2 -11  -2 2509.73   92.25
  -2  11   1  567.32   37.71
   2  11  -1  631.79   36.64
   2  11  -1  601.65   32.56
   2  11  -1  594.91   39.06
   2 -11  -1  607.03   36.12
  -2 -11   1  586.78   44.17
   2 -11  -1  578.05   40.75
  -2  11   0   93.11   21.87
   2  11   0   89.44   15.25
   2  11   0   99.10   27.18
   2  11   0  114.59   24.27
   2 -11   0  103.52   29.45
  -2 -11   0  107.27   31.15
   2 -11   0   89.24   35.77
   2  11   1 1286.11   55.58
   2  11   1 1227.34   63.13
  -2  11  -1 1225.13   50.23
   2 -11   1 1194.57   64.40
  -2 -11  -1 1223.14   59.98
   2 -11   1 1195.57   46.60
   2  11   2  575.30   52.85
  -2  11  -2  531.33   33.62
   2  11   2  553.01   38.74
   2 -11   2  571.52   51.01
  -2 -11  -2  543.07   38.97
   2 -11   2  546.95   41.82
   2  11   3   26.82   17.65
   2  11   3   26.27   25.66
  -2  11  -3    0.42   15.21
   2 -11   3   22.45   22.82
   2 -11   3   27.92   24.46
   2  11   4   45.87   20.84
   2  11   4    0.11   13.74
   2 -11   4    1.27   19.15
   2 -11   4   49.17   22.42
   2  12  -6  220.47   35.45
  -2  12   6  213.54   44.99
   2 -12  -6  201.99   31.33
  -2 -12   6  211.38   35.29
   2  12  -5  138.24   35.87
   2  12  -5  129.56   35.27
  -2  12   5  144.86   27.94
   2 -12  -5  144.70   22.08
   2 -12  -5    0.33   50.09
   2  12  -4   83.22   31.45
  -2  12   4   83.94   37.65
   2  12  -4   73.79   30.81
   2 -12  -4    4.37   25.77
   2 -12  -4   58.61   25.34
  -2  12   3 1033.36   46.51
   2  12  -3  997.65   53.71
  -2  12   3  950.45   41.50
   2 -12  -3 1072.16   59.91
  -2 -12   3  971.77   42.76
   2 -12  -3 1055.44   52.96
   2  12  -2 4098.60  119.07
   2  12  -2 4140.92  125.62
   2  12  -2 4085.45  131.27
  -2  12   2 3970.30  121.23
  -2  12   2 3677.66  107.04
   2 -12  -2 3927.51  121.49
  -2 -12   2 4291.02  158.61
   2 -12  -2 4008.40  134.44
  -2  12   1  102.95   21.63
   2  12  -1  100.99   19.11
   2  12  -1   94.43   28.57
   2  12  -1  100.72   24.55
  -2  12   1   92.78   26.74
  -2 -12   1  100.08   29.95
   2 -12  -1   92.84   27.89
   2  12   0   66.69   25.76
   2  12   0   71.48   23.77
  -2  12   0   71.41   18.40
   2 -12   0   75.16   28.34
   2 -12   0    1.49   19.29
  -2 -12   0   -3.68   28.90
   2  12   1   76.48   24.45
  -2  12  -1   68.96   18.40
   2  12   1   71.48   29.98
   2 -12   1   89.00   32.48
   2 -12   1   70.66   16.80
  -2 -12  -1   66.89   29.19
   2  12   2   42.55   21.52
   2  12   2   46.55   50.05
  -2  12  -2   25.45   15.34
   2 -12   2   39.27   29.03
  -2 -12  -2   43.99   22.19
   2 -12   2    0.96   20.41
   2  12   3  520.97   35.26
   2  12   3  507.61   47.18
   2 -12   3  516.48   40.61
   2 -12   3  501.71   45.00
   2  12   4  626.24   40.75
   2  12   4  589.67   30.25
   2 -12   4  581.63   36.68
   2 -12   4  624.63   40.64
  -2  13   6    2.94    8.73
   2 -13  -6   -1.19    9.09
  -2 -13   6   -3.26   12.10
   2  13  -5  252.01   39.02
   2  13  -5  252.30   38.52
  -2  13   5  241.09   29.72
   2 -13  -5  249.23   32.31
   2 -13  -5  247.01   25.85
   2  13  -4  173.58   38.42
   2  13  -4  177.71   34.74
  -2  13   4  182.38   27.01
   2 -13  -4  167.42   29.08
   2 -13  -4  192.62   32.83
   2  13  -3 6309.13  188.52
  -2  13   3 6550.11  188.06
   2  13  -3 6677.18  239.30
  -2  13   3 6000.24  174.36
   2 -13  -3 6496.67  191.60
   2 -13  -3 6509.16  200.50
   2  13  -2   13.52   16.79
   2  13  -2    5.07   14.46
   2  13  -2    7.17   22.65
  -2  13   2    8.43   17.98
  -2  13   2    1.95   12.79
   2 -13  -2    5.77   25.30
   2 -13  -2    9.70   16.16
  -2 -13   2   13.58   19.82
  -2  13   1  595.28   45.14
   2  13  -1  623.25   42.28
   2  13  -1  573.83   31.35
   2  13  -1  613.52   47.84
  -2  13   1  601.11   34.09
  -2 -13   1  629.73   48.36
   2 -13  -1  600.50   45.03
   2  13   0  747.50   45.85
   2  13   0  743.87   49.09
  -2  13   0  695.59   35.11
   2 -13   0  693.61   54.32
   2 -13   0  735.94   41.16
  -2 -13   0  818.52   55.48
   2  13   1  781.29   53.37
   2  13   1  762.69   45.43
   2 -13   1  722.52   55.77
  -2 -13  -1  769.80   52.19
   2  13   2  975.34   50.08
   2  13   2  953.89   61.08
   2 -13   2  917.35   44.19
   2 -13   2  946.66   61.01
  -2 -13  -2  962.13   51.74
   2  13   3  830.92   53.47
   2  13   3  827.44   42.08
   2 -13   3  847.61   45.83
   2 -13   3  814.91   51.89
   2  13   4  245.36   28.40
   2  13   4  222.86   18.00
   2 -13   4  248.28   24.77
   2 -13   4  269.31   26.80
   2  14  -6  173.19   28.64
  -2 -14   6  166.33   28.62
   2  14  -5  815.48   51.52
  -2  14   5  771.48   40.27
   2 -14  -5  755.70   38.11
  -2 -14   5  769.72   50.89
   2 -14  -5  738.80   41.04
   2  14  -4  128.69   34.48
  -2  14   4  124.00   23.37
   2  14  -4  123.54   30.63
   2 -14  -4  122.92   24.28
   2 -14  -4  112.90   30.56
   2  14  -3  102.70   32.98
  -2  14   3   74.99   19.84
   2  14  -3   92.54   26.58
  -2  14   3   83.74   20.35
   2 -14  -3   93.99   21.47
   2 -14  -3   93.56   32.95
  -2  14   2 2482.92   87.20
   2  14  -2 2438.18   81.76
   2  14  -2 2521.34   82.74
   2  14  -2 2632.71   99.26
   2 -14  -2 2341.41   77.85
  -2 -14   2 2612.37   93.36
   2 -14  -2 2614.90  102.90
   2  14  -1  852.55   49.32
   2  14  -1  818.44   53.77
  -2  14   1  792.63   51.34
   2 -14  -1  780.69   52.32
  -2 -14   1  818.28   57.09
   2  14   0   45.22   26.46
   2  14   0   44.65   42.90
   2 -14   0   38.12   29.44
   2 -14   0   40.80   20.04
  -2 -14   0   46.98   30.86
   2  14   1    0.19   16.07
   2  14   1    2.32   18.44
   2 -14   1    3.43   19.20
  -2 -14  -1   -0.39   18.43
   2  14   2    6.69   19.76
   2  14   2    3.16   15.31
   2 -14   2    1.72   20.11
   2 -14   2    0.88   10.56
  -2 -14  -2    0.70   15.81
   2  14   3  629.08   46.55
   2  14   3  631.98   36.07
   2 -14   3  627.46   43.66
   2 -14   3  599.42   34.92
  -2  15   5  641.48   33.83
   2 -15  -5  627.38   32.96
  -2 -15   5  629.83   42.73
   2  15  -4   -2.02   24.34
   2  15  -4   17.13   19.90
  -2  15   4   25.13   15.37
   2 -15  -4   -0.06   14.49
   2 -15  -4   32.32   21.42
   2  15  -3 1292.79   66.37
  -2  15   3 1191.31   49.43
   2  15  -3 1278.77   55.54
  -2  15   3 1252.09   49.65
   2 -15  -3 1137.45   47.23
   2 -15  -3 1316.23   99.80
   2  15  -2    6.50   25.18
   2  15  -2    1.21   15.03
   2  15  -2   24.12   16.43
  -2  15   2   33.94   20.35
   2 -15  -2   30.53   26.65
  -2 -15   2   22.72   20.38
   2  15  -1    2.61   20.72
   2  15  -1   16.32   30.12
   2 -15  -1   -1.74   20.18
   2 -15  -1   -3.97   34.17
  -2 -15   1   13.06   21.96
   2  15   0 1421.45   66.50
   2  15   0 1436.15   65.15
   2 -15   0 1448.12   72.39
   2 -15   0 1407.02   56.67
  -2 -15   0 1445.73   73.64
   2  15   1   28.99   25.67
   2  15   1    4.86   22.15
   2 -15   1   31.11   27.45
  -2 -15  -1   33.32   25.93
   2  15   2   41.07   26.23
   2  15   2    0.99   20.31
   2 -15   2   38.09   26.59
  -2 -15  -2   38.45   20.96
   2  15   3 1292.69   57.78
   2  15   3 1270.90   47.86
   2 -15   3 1243.55   54.28
   2 -15   3 1106.90   41.60
  -2 -15  -3  926.63   35.43
   2  16  -5  -39.84   27.66
   2 -16  -5  117.87   16.32
  -2 -16   5  126.86   22.69
   2  16  -4    6.80   30.37
  -2  16   4  103.81   18.78
   2 -16  -4  124.66   27.13
  -2 -16   4  122.06   24.97
   2  16  -3  675.59   49.31
   2  16  -3  612.86   36.37
  -2  16   3  594.41   34.26
   2 -16  -3  674.61   49.33
   2  16  -2 2024.85   70.59
   2  16  -2 2104.22   84.39
  -2  16   2 2114.94   77.32
  -2 -16   2 2064.78   77.22
   2  16  -1  512.26   44.56
   2  16  -1  512.20   39.13
   2 -16  -1  501.18   44.05
   2 -16  -1  495.18   42.09
  -2 -16   1  508.43   45.52
   2  16   0   -8.85   20.11
   2  16   0   12.11   20.62
   2 -16   0   15.18   22.78
   2 -16   0   12.50   14.56
  -2 -16   0   10.70   24.70
   2  16   1   77.03   28.46
   2  16   1   -7.02   24.20
   2 -16   1   72.32   29.63
  -2 -16  -1   87.89   28.48
   2  16   2   53.31   26.22
   2  16   2    2.85   34.27
   2 -16   2   70.59   27.02
  -2 -16  -2   49.80   20.70
   2  16   3  814.38   43.58
   2  16   3  713.81   30.17
   2 -16   3  829.46   40.90
   2  17  -4   -4.37   18.03
   2 -17  -4   16.51   16.26
  -2 -17   4    1.84   12.72
   2  17  -3    1.61   23.48
   2 -17  -3   55.23   24.18
   2 -17  -3   38.00   14.63
  -2 -17   3    0.48   13.70
   2  17  -2  270.79   36.93
   2  17  -2  252.31   24.71
   2 -17  -2  275.19   31.60
   2 -17  -2  299.49   38.05
  -2 -17   2  270.81   28.76
   2  17  -1    1.49   24.25
   2  17  -1   30.84   20.38
   2 -17  -1   32.60   23.25
   2 -17  -1   36.31   21.73
  -2 -17   1   39.07   24.06
   2  17   0  113.08   29.33
   2  17   0  133.26   28.87
   2 -17   0  113.29   19.77
   2 -17   0  108.60   33.05
  -2 -17   0  122.63   34.61
   2  17   1   11.60   19.16
   2  17   1   -0.94   16.13
   2 -17   1   -0.94   20.08
  -2 -17  -1   11.19   19.87
   2  17   2  116.87   27.67
   2  17   2  121.63   20.85
   2 -17   2  122.72   27.84
  -2 -17  -2  106.56   22.28
   2  18  -4  474.61   35.32
   2 -18  -4  461.33   32.34
   2  18  -3    7.55   17.89
   2 -18  -3    5.23   18.40
   2 -18  -3    3.80   10.16
   2  18  -2   -3.45   20.14
   2  18  -2   13.28   11.76
   2 -18  -2   19.06   20.49
   2 -18  -2   11.47   16.10
  -2 -18   2    2.35   14.12
   2  18  -1  100.39   27.29
   2  18  -1   91.62   23.01
   2 -18  -1   95.61   26.40
   2 -18  -1   98.08   23.54
  -2 -18   1   84.26   46.09
   2  18   0    2.18   15.40
   2  18   0   -5.03   15.37
   2 -18   0   11.90   17.50
  -2 -18   0    4.69   31.65
   2  18   1  578.91   41.61
   2  18   1  573.35   36.41
   2 -18   1  607.33   43.50
  -2 -18  -1  575.35   41.33
   2  19  -3  279.19   29.81
   2 -19  -3  269.33   30.42
   2  19  -2  261.24   30.70
   2 -19  -2  246.63   30.60
   2 -19  -2  235.58   24.60
   2  19  -1    1.95   20.62
   2  19  -1   33.90   16.16
   2 -19  -1   38.45   19.69
   2 -19  -1    2.31   17.47
  -2 -19   1   50.77   19.70
   2  19   0  700.02   39.01
   2  19   0  723.26   40.19
   2 -19   0  727.67   43.38
  -2 -19   0  740.85   44.95
   2  19   1  791.92   40.97
   2  19   1  831.45   37.20
   2 -19   1  832.06   44.71
  -2 -19  -1  846.68   42.67
   3   0  -8  146.01   23.70
   3   0  -7   -5.72   15.42
   3   0  -7    0.51   10.12
   3   0  -6  453.34   36.46
   3   0  -6  436.66   29.71
   3   0  -5    2.60   11.09
   3   0  -5    1.20   10.64
   3   0  -4    9.96    9.92
   3   0  -4   14.53   13.64
   3   0  -4    1.52   11.45
   3   0  -4   10.65   10.42
   3   0  -3    1.14    9.10
   3   0  -3    0.09    8.07
   3   0  -2  124.49   36.40
   3   0  -2  123.59   27.66
   3   0  -2  135.42   17.50
  -3   0   2  130.91   26.79
   3   0  -1   -2.33    9.92
   3   0  -1   -0.59    6.12
   3   0  -1    1.06   10.25
  -3   0   1    0.25    8.88
  -3   0   1    1.02    7.52
   3   0   0 3812.99  115.21
   3   0   0 3538.37  100.43
  -3   0   0 3728.31  113.15
  -3   0   0 3712.36  101.02
  -3   0   0 3430.83   99.14
   3   0   1    3.27    7.69
   3   0   1    0.21   27.44
  -3   0  -1    0.79    6.66
  -3   0  -1    0.22   12.88
   3   0   2  368.65   63.72
  -3   0  -2  376.82   36.82
   3   0   3    3.40   17.98
  -3   0  -3    3.62   19.86
   3   0   4 1128.56   51.25
  -3   0  -4 1118.39   58.90
  -3   0  -5    0.03    9.01
   3   1  -8  111.08   22.77
   3  -1  -8  100.21   21.43
   3   1  -7  256.25   32.94
   3  -1  -7  230.21   31.95
   3  -1  -7  262.32   27.59
   3   1  -6  212.80   52.48
   3  -1  -6  223.28   27.17
   3  -1  -6  228.99   30.20
   3   1  -5  245.62   25.33
   3   1  -5  226.15   20.07
   3   1  -5  245.52   20.19
   3  -1  -5  268.44   25.62
   3  -1  -5  234.47   24.24
   3   1  -4 2534.07   71.65
   3   1  -4 2557.34   75.81
   3   1  -4 2520.55   69.45
   3   1  -4 2539.78   74.53
   3  -1  -4 2540.86   76.87
   3  -1  -4 2515.42   77.22
   3  -1  -4 2461.11   67.14
   3  -1  -4 2400.43   78.06
   3   1  -318974.32  508.17
   3   1  -320452.90  546.06
   3   1  -320293.64  553.96
   3   1  -319824.58  549.51
   3  -1  -319990.59  556.80
   3  -1  -320704.00  560.86
   3  -1  -320704.97  558.30
   3   1  -2  665.42   42.00
   3   1  -2  664.38   36.49
  -3   1   2  645.73   39.57
   3   1  -2  681.77   27.00
   3  -1  -2  686.50   32.44
   3  -1  -2  666.63   40.49
   3  -1  -2  706.81   33.49
   3  -1  -2  652.69   18.32
   3  -1  -2  634.54   18.76
  -3  -1   2  686.43   39.93
   3   1  -1  102.53   19.42
   3   1  -1    0.88   18.84
  -3   1   1   50.18   15.43
  -3   1   1   66.83   16.86
   3  -1  -1   54.51   17.34
   3  -1  -1   -0.94   11.47
   3  -1  -1    2.58   10.12
  -3  -1   1    5.17   16.57
  -3  -1   1   -0.66   19.88
   3  -1  -1    6.51   18.51
  -3  -1   1    4.76   12.19
   3   1   0  101.77   24.61
  -3   1   0   43.72   20.06
   3   1   0  139.74   20.60
   3   1   0   46.39   16.65
  -3   1   0   -1.00   23.68
  -3   1   0   60.74   15.76
  -3  -1   0    0.45   14.61
   3  -1   0   54.25   22.68
  -3  -1   0   68.19   16.49
  -3  -1   0   -1.23   22.32
   3  -1   0   74.16   18.17
   3   1   1  136.64   28.40
   3   1   1  200.43   17.02
  -3   1  -1  141.59   26.47
  -3   1  -1  123.79   12.88
   3  -1   1  131.61   14.66
  -3  -1  -1  155.61   14.34
   3  -1   1  150.25   30.73
  -3  -1  -1  143.03   22.38
   3   1   2  545.63   41.47
  -3   1  -2  547.95   42.45
   3  -1   2  544.54   47.70
   3   1   3  323.71   34.49
  -3   1  -3  328.41   41.91
   3  -1   3  303.28   65.02
  -3  -1  -3  317.76   38.61
   3   1   4    0.87   14.27
  -3   1  -4   -1.39   20.97
   3  -1   4   22.68   16.76
  -3  -1  -4    0.55   19.72
  -3   1  -5  165.09   26.17
  -3  -1  -5  149.83   23.86
   3   2  -8   10.23   15.18
  -3   2   8    3.37   14.29
   3   2  -7    1.12   16.26
   3  -2  -7    5.86   15.62
   3  -2  -7    1.48   14.18
   3   2  -6  746.67   49.21
   3  -2  -6  712.38   43.45
   3  -2  -6  743.69   44.32
   3   2  -5 1185.65   49.03
   3   2  -5 1170.49   45.28
   3  -2  -5 1129.80   44.51
   3  -2  -5 1192.82   51.46
   3   2  -4 1353.60   61.73
   3   2  -4 1349.05   44.81
   3   2  -4 1410.67   50.75
   3  -2  -4 1272.65   40.57
   3  -2  -4 1356.90   51.43
   3  -2  -4 1332.72   50.68
   3   2  -3  130.24   12.05
   3   2  -3  177.14   27.96
   3   2  -3  130.95   11.85
   3   2  -3  139.66   23.05
   3  -2  -3  131.72   14.10
   3  -2  -3  126.75   22.20
   3  -2  -3  136.46   45.96
   3   2  -2 2238.02   76.04
   3   2  -2 2020.00   48.11
   3   2  -2 2092.65   49.63
  -3   2   2 2182.18   72.87
   3   2  -2 2189.66   71.58
   3  -2  -2 2124.94   50.84
   3  -2  -2 2242.33   70.15
   3  -2  -2 2207.83   64.07
   3  -2  -2 2194.61   52.09
  -3  -2   2 2252.69   76.38
  -3  -2   2 2090.60   54.92
   3   2  -1 3498.10  105.43
  -3   2   1 3468.60   99.13
   3   2  -1 3477.20  129.80
  -3   2   1 3411.12  100.49
   3   2  -1 3645.03   94.51
   3  -2  -1 3528.76   93.16
   3  -2  -1 3469.76   89.30
   3  -2  -1 3543.50  100.75
  -3  -2   1 3499.16  101.18
   3  -2  -1 3345.19  100.26
  -3  -2   1 3483.84   90.61
  -3  -2   1 3460.13  105.54
   3   2   0  155.75   22.33
   3   2   0  172.58   28.48
   3   2   0  260.23   27.21
  -3   2   0  194.25   27.92
  -3   2   0  167.07   19.63
   3  -2   0  172.20   22.32
   3  -2   0  150.51   24.43
   3  -2   0  129.27   27.54
  -3  -2   0  185.59   20.29
   3  -2   0  183.37   27.95
  -3  -2   0  172.61   18.61
  -3  -2   0  167.48   27.48
   3   2   1  814.92   44.85
   3   2   1  724.74   31.31
   3   2   1  887.84   48.21
  -3   2  -1  797.60   45.31
   3  -2   1  861.73   47.13
   3  -2   1  803.19   49.20
  -3  -2  -1  731.07   40.39
  -3  -2  -1  815.56   38.36
   3   2   2  709.07   44.73
   3   2   2 1168.34   61.57
  -3   2  -2  720.55   51.04
   3  -2   2 1045.65   59.21
   3  -2   2  743.64   54.76
  -3  -2  -2  679.10   42.69
   3   2   3  429.60   36.51
  -3   2  -3  445.88   46.63
   3  -2   3  438.60   44.89
  -3  -2  -3  422.34   39.43
   3  -2   3  759.56   56.32
   3   2   4   -0.81   15.77
   3   2   4  209.93   29.25
  -3   2  -4    5.49   26.72
   3  -2   4    1.95   22.69
   3  -2   4  172.68   29.37
  -3  -2  -4    1.10   23.14
   3   3  -8    1.16   12.79
  -3   3   8   -4.93   11.24
   3  -3  -8    1.98   18.89
   3   3  -7   -3.41   18.63
   3  -3  -7   24.27   16.97
   3  -3  -7   -1.24   18.05
   3   3  -6 2786.31   99.25
   3   3  -6 2491.67   79.42
   3  -3  -6 2645.01   89.29
   3  -3  -6 2666.17   94.06
   3   3  -5  166.09   24.87
   3   3  -5  141.71   23.51
   3  -3  -5  122.26   20.20
   3  -3  -5  144.01   26.92
   3   3  -4  607.35   29.47
   3   3  -4  615.06   29.19
   3   3  -4  747.51   37.24
   3  -3  -4  642.83   53.71
   3  -3  -4  633.60   37.39
   3  -3  -4  573.25   24.14
   3   3  -3 2410.57   63.38
   3   3  -3 2418.07   77.28
   3  -3  -3 2406.74   61.59
   3  -3  -3 2400.69   76.52
   3  -3  -3 2422.14   80.32
   3   3  -2   -1.18   23.26
  -3   3   2   66.62   21.53
   3   3  -2   68.15   22.57
   3  -3  -2   68.01    7.77
   3  -3  -2   71.29   24.83
   3  -3  -2   72.37   21.46
   3  -3  -2   78.03   14.29
   3  -3  -2   61.92    8.48
  -3  -3   2   97.19   24.91
   3   3  -1 2681.31   87.38
   3   3  -1 2635.73   85.92
  -3   3   1 2618.75   79.33
   3   3  -1 2763.92   74.74
  -3   3   1 2812.98   88.49
   3  -3  -1 2731.99   80.42
   3  -3  -1 2733.85   75.63
   3  -3  -1 2658.62   71.73
  -3  -3   1 2662.93   82.84
  -3  -3   1 2664.05   76.72
  -3  -3   1 2657.15   85.64
   3   3   0 9967.36  273.08
   3   3   010116.17  272.45
   3   3   0 9413.24  256.82
  -3   3   0 9894.09  273.29
  -3   3   0 9693.71  256.04
   3  -3   0 9524.25  256.98
   3  -3   010102.77  274.14
   3  -3   0 9984.46  272.11
   3  -3   0 9759.37  263.20
   3  -3   0 9734.88  260.92
  -3  -3   0 9726.48  260.59
  -3  -3   0 9565.87  264.12
  -3  -3   0 9261.66  244.05
   3   3   1   -0.08   20.55
   3   3   1   30.81   13.80
   3   3   1   29.02   22.81
  -3   3  -1   36.10   23.06
   3  -3   1   35.33   22.77
   3  -3   1   73.77   24.28
  -3  -3  -1   24.40   11.99
  -3  -3  -1   32.14   14.86
   3   3   2   25.20   18.35
   3   3   2   -1.51   24.80
  -3   3  -2   13.21   23.35
   3  -3   2    4.14   25.70
   3  -3   2   15.96   24.82
  -3  -3  -2   10.63   18.07
   3   3   3  119.16   24.99
   3   3   3  165.05   39.22
  -3   3  -3  131.81   36.58
   3  -3   3  166.83   38.48
   3  -3   3  127.56   34.89
  -3  -3  -3  114.21   27.98
  -3   3  -4  204.64   35.17
   3   3   4  193.41   33.81
   3  -3   4  174.63   33.55
   3  -3   4  188.09   31.61
  -3  -3  -4  189.45   27.92
   3   4  -8  144.46   23.50
   3  -4  -8  133.98   21.50
   3   4  -7    3.94   41.95
   3  -4  -7    2.25   20.37
   3  -4  -7  120.88   24.07
   3   4  -6  751.40   50.11
   3   4  -6  686.97   38.79
   3  -4  -6  704.23   40.39
   3  -4  -6  748.83   48.95
   3   4  -5  831.19   42.65
   3   4  -5  812.91   44.03
   3  -4  -5  785.52   34.73
   3  -4  -5  819.14   48.61
   3  -4  -5  767.20   35.59
   3   4  -4   12.88   12.06
   3   4  -4    7.76   16.82
   3   4  -4   10.61   11.57
   3  -4  -4   13.77   18.01
   3  -4  -4    8.09   15.48
   3   4  -3 1821.36   51.61
   3   4  -3 1793.41   61.76
   3   4  -3 1729.69   63.23
   3  -4  -3 1824.96   65.86
   3  -4  -3 1751.87   65.22
   3   4  -2 4654.00  113.02
   3   4  -2 4978.71  144.00
   3   4  -2 4996.27  143.91
  -3   4   2 4860.41  139.07
   3  -4  -2 5147.81  130.14
   3  -4  -2 4756.63  117.40
   3  -4  -2 5013.69  146.59
   3  -4  -2 4890.58  140.69
   3  -4  -2 4714.50  114.69
  -3  -4   2 4890.56  141.50
  -3   4   1    5.46   15.49
  -3   4   1    1.17   20.57
   3   4  -1    3.36   15.45
   3   4  -1   -1.50    9.05
   3   4  -1   -0.04   27.46
   3  -4  -1    2.77   10.75
   3  -4  -1   -0.31    8.44
   3  -4  -1    8.98   13.74
  -3  -4   1   14.14   13.56
   3  -4  -1    0.73   10.06
  -3  -4   1    1.62   14.20
   3   4   0  109.72   24.84
   3   4   0   94.71   21.98
  -3   4   0  108.92   15.82
  -3   4   0  102.12   26.57
   3   4   0   97.31   21.83
  -3   4   0  117.78   27.04
   3  -4   0  107.99   20.41
   3  -4   0   -2.38   32.86
   3  -4   0   92.04   23.15
  -3  -4   0  108.57   19.94
  -3  -4   0  115.73   23.25
   3  -4   0  110.45   19.20
  -3  -4   0   97.42   12.61
   3  -4   0  108.45   23.38
   3   4   1   -0.70   17.14
   3   4   1   16.61   19.55
  -3   4  -1   17.40   21.08
   3  -4   1   16.40   20.25
   3  -4   1   25.02   21.03
  -3  -4  -1    8.56   11.68
  -3  -4  -1   10.76   13.56
   3   4   2   -3.18   13.14
  -3   4  -2   -1.85   17.62
   3   4   2   -2.27   17.61
   3  -4   2   -0.20   17.82
   3  -4   2    3.34   18.29
  -3  -4  -2    0.25   11.53
   3   4   3 1632.12   61.07
  -3   4  -3 1712.29   80.14
   3   4   3 1693.39   79.84
   3  -4   3 1745.83   78.86
   3  -4   3 1711.71  115.54
  -3  -4  -3 1610.24   64.92
  -3   4  -4   12.14   21.10
   3   4   4   11.63   21.08
   3  -4   4   14.68   20.91
   3  -4   4    8.51   20.01
  -3  -4  -4    0.05   16.06
   3   5  -8  293.49   27.74
   3  -5  -8  293.91   25.94
   3   5  -7  970.75   54.14
  -3   5   7  881.58   45.48
   3  -5  -7  923.46   51.29
   3   5  -6  115.30   30.44
   3   5  -6   82.32   24.95
   3  -5  -6  101.78   22.53
   3  -5  -6  115.39   31.48
   3   5  -5  393.53   33.75
   3   5  -5  383.71   36.01
   3  -5  -5  362.72   25.68
   3  -5  -5  389.27   41.89
   3  -5  -5  373.89   41.33
   3   5  -4  303.27   24.71
   3   5  -4  290.47   21.77
   3   5  -4  304.72   31.99
   3  -5  -4  294.41   29.64
   3  -5  -4  286.65   34.24
   3   5  -3   78.18   13.34
   3   5  -3   70.60   24.85
   3   5  -3   78.73   19.80
   3  -5  -3   69.43   25.09
   3  -5  -3   63.48   24.23
  -3   5   214974.09  411.63
   3   5  -214956.19  410.08
  -3   5   214325.12  394.88
   3   5  -214796.69  406.57
   3  -5  -215283.93  419.99
   3  -5  -213626.32  355.30
   3  -5  -214313.78  372.40
   3  -5  -215245.27  417.38
   3  -5  -214382.62  374.20
   3  -5  -213362.98  349.25
  -3  -5   213917.28  384.21
   3   5  -1  421.66   36.09
  -3   5   1  442.24   29.59
   3   5  -1  458.87   24.50
   3   5  -1  430.51   35.36
  -3   5   1  451.68   36.55
  -3   5   1  446.74   36.07
   3  -5  -1  474.49   26.20
   3  -5  -1  454.02   26.56
   3  -5  -1  438.03   23.72
  -3  -5   1  448.88   33.63
   3  -5  -1  440.08   32.40
   3  -5  -1  472.20   23.98
  -3  -5   1  442.16   33.32
   3   5   0  406.35   32.61
  -3   5   0  430.20   23.85
   3   5   0  374.35   31.49
   3   5   0  435.78   30.79
  -3   5   0  410.53   36.29
  -3   5   0  407.14   38.20
   3  -5   0  423.93   27.11
   3  -5   0  403.79   50.91
   3  -5   0  413.13   31.23
  -3  -5   0  402.61   29.25
  -3  -5   0  422.59   31.67
   3  -5   0  416.24   27.95
   3  -5   0  416.38   28.20
   3   5   1  284.39   28.72
  -3   5  -1  325.96   37.08
   3   5   1  300.30   34.76
   3  -5   1  303.52   36.04
   3  -5   1  309.94   36.38
  -3  -5  -1  309.23   26.86
   3   5   2 3437.09  107.22
  -3   5  -2 3353.43  119.42
   3   5   2 3376.23  117.01
   3  -5   2 3360.12  121.42
   3  -5   2 3311.93  119.72
  -3  -5  -2 3136.85   98.98
   3   5   3  136.84   20.13
   3   5   3  159.19   37.25
  -3   5  -3  131.15   36.39
   3  -5   3  134.90   38.02
   3  -5   3  130.34   35.91
  -3  -5  -3  142.83   23.33
  -3   5  -4 1901.17   75.90
   3   5   4 1842.75   75.43
   3  -5   4 1775.29   72.50
   3  -5   4 1885.62  104.24
  -3  -5  -4 1620.95   62.77
   3   6  -7   -3.35   16.00
  -3   6   7    7.82   12.11
   3  -6  -7   -2.17   16.04
  -3  -6   7   -0.44   11.09
   3   6  -6  316.19   33.84
   3   6  -6  288.26   35.89
  -3   6   6  260.10   28.23
   3  -6  -6  288.13   39.96
   3   6  -510897.14  314.76
   3   6  -511423.62  325.73
  -3   6   5 9880.17  281.00
   3  -6  -511062.79  324.88
   3  -6  -511210.60  312.41
   3   6  -4  116.43   20.86
   3   6  -4  107.28   27.82
   3   6  -4  106.80   16.50
   3  -6  -4  113.68   30.73
   3  -6  -4  100.62   25.13
   3   6  -3   69.63   14.61
   3   6  -3   61.84   19.92
   3   6  -3   72.17   26.63
   3  -6  -3   77.34   25.89
   3  -6  -3   90.62   25.43
   3   6  -2  481.43   37.29
  -3   6   2  480.30   35.82
  -3   6   2  495.29   38.32
   3   6  -2  507.32   38.14
   3   6  -2  510.33   21.89
   3  -6  -2  505.45   40.20
   3  -6  -2  494.41   38.30
   3  -6  -2  489.93   22.36
   3  -6  -2  449.70   19.92
  -3  -6   2  484.69   35.63
   3   6  -1 1912.61   68.96
  -3   6   1 1989.58   74.19
  -3   6   1 1949.73   64.89
   3   6  -1 1999.63   73.38
   3   6  -1 2013.71   60.33
  -3   6   1 1961.45   70.48
   3  -6  -1 1868.33   65.17
   3  -6  -1 2033.16   59.90
   3  -6  -1 1938.10   58.76
  -3  -6   1 1903.66   68.27
   3  -6  -1 2019.11   63.10
   3  -6  -1 1962.89   56.30
  -3  -6   1 1943.87   67.11
  -3   6   0    9.46   11.54
  -3   6   0    8.43   21.82
   3   6   0    4.41   16.87
   3   6   0   -1.32   17.29
   3  -6   0    6.30   18.10
   3  -6   0   17.92   17.02
   3  -6   0    4.34   22.67
   3  -6   0   73.41   14.43
  -3  -6   0   -0.77   19.06
   3   6   1 2648.01   86.48
   3   6   1 2687.46  122.00
   3  -6   1 2539.57   93.81
   3  -6   1 2626.66   91.34
  -3  -6  -1 2684.89   86.45
   3   6   2   69.90   21.18
  -3   6  -2   66.46   33.15
   3   6   2  139.40   33.34
   3  -6   2   76.32   32.52
   3  -6   2   77.28   33.96
  -3   6  -3   11.17   20.76
   3   6   3    4.87   21.84
   3  -6   3   13.20   21.02
   3  -6   3   -3.15   22.42
  -3  -6  -3   -0.10   11.74
   3   6   4    3.07   21.64
  -3   6  -4   33.18   20.31
   3  -6   4    3.18   20.51
   3  -6   4   -0.42   37.83
   3   7  -7 1060.61   56.49
  -3   7   7  988.13   44.99
   3  -7  -7 1081.58   57.68
  -3  -7   7 1033.97   46.80
   3   7  -6  320.70   35.17
   3   7  -6  321.43   37.01
  -3   7   6  263.58   27.54
   3  -7  -6  308.92   41.52
   3   7  -5  759.12   73.60
   3   7  -5  721.78   51.57
   3  -7  -5  712.65   52.23
   3  -7  -5  730.92   40.10
   3   7  -4 2575.15   83.45
   3   7  -4 2453.28   88.49
   3  -7  -4 2487.32   93.63
   3  -7  -4 2486.34   85.86
  -3  -7   4 2268.50   71.94
   3   7  -3   47.62   15.32
   3   7  -3   41.43   26.41
   3   7  -3   37.48   18.72
   3  -7  -3   41.72   25.28
   3  -7  -3   53.39   24.46
   3   7  -2   22.60   10.54
   3   7  -2   20.50   19.76
   3   7  -2   -0.04    9.53
   3   7  -2    0.55   20.06
   3  -7  -2   42.26    9.35
   3  -7  -2   27.37   21.84
   3  -7  -2   25.95   20.82
   3  -7  -2   -0.15   10.72
   3   7  -1  543.57   28.86
   3   7  -1  464.96   34.78
   3   7  -1  474.73   39.95
  -3   7   1  482.59   39.80
  -3   7   1  471.19   30.69
   3  -7  -1  452.85   33.12
   3  -7  -1  481.67   23.64
   3  -7  -1  475.88   26.63
   3  -7  -1  481.30   30.54
   3  -7  -1  490.88   22.00
   3   7   0  511.87   34.32
   3   7   0  451.19   32.28
  -3   7   0  504.65   41.71
   3  -7   0  470.62   28.57
   3  -7   0  499.89   36.88
   3  -7   0  502.35   32.12
  -3  -7   0  501.72   39.49
   3   7   1 1139.56   59.32
   3   7   1 1257.28   52.36
   3  -7   1 1130.40   60.75
   3  -7   1 1139.56   54.99
  -3  -7  -1 1146.24   52.40
   3   7   2   96.70   34.27
  -3   7  -2   85.79   33.08
   3   7   2   88.82   16.73
   3  -7   2   88.66   32.79
   3  -7   2   98.68   35.07
  -3   7  -3 1141.39   60.43
   3   7   3 1129.00   64.97
   3  -7   3 1148.46   63.81
   3  -7   3 1151.02   65.28
  -3   7  -4    3.04   14.25
   3   7   4    0.14   15.05
   3  -7   4   -1.82   27.15
   3  -7   4    0.46   14.39
   3   8  -7  240.81   35.15
   3  -8  -7  211.38   57.93
  -3  -8   7  215.73   27.29
   3   8  -6  802.46   50.25
   3   8  -6  826.26   50.69
  -3   8   6  729.92   38.51
   3  -8  -6  809.10   54.91
   3   8  -5 3095.33  106.81
   3   8  -5 2994.07  108.78
   3  -8  -5 2943.57   96.85
   3  -8  -5 2983.31  110.59
   3   8  -4   24.06   19.41
   3  -8  -4   22.39   22.73
   3  -8  -4   18.60   25.74
   3   8  -3   15.98   14.91
   3   8  -3   23.37   23.89
   3  -8  -3   20.56   22.95
   3  -8  -3   18.58   23.44
  -3  -8   3   22.67   19.03
   3   8  -2  248.28   20.03
   3   8  -2  237.52   18.16
   3  -8  -2  264.43   33.29
   3  -8  -2  254.87   34.22
   3  -8  -2  297.60   20.82
   3  -8  -2  219.46   16.89
  -3  -8   2  236.90   32.58
  -3   8   1  839.99   48.95
   3   8  -1  792.77   29.28
   3   8  -1  847.14   31.45
   3   8  -1  801.83   42.32
   3   8  -1  872.43   37.49
   3  -8  -1  821.84   40.46
   3  -8  -1  776.56   41.78
  -3  -8   1  863.95   51.03
   3   8   0    2.18   18.47
   3   8   0   13.86   17.70
  -3   8   0   10.66   22.06
   3  -8   0    5.30   20.31
   3  -8   0    1.87   14.08
   3  -8   0   63.63   15.09
  -3  -8   0   -2.14   21.69
   3   8   1 8089.55  232.97
   3   8   1 8358.51  247.84
  -3   8  -1 8498.89  253.35
   3  -8   1 8402.26  250.49
   3  -8   1 8349.55  240.88
  -3  -8  -1 8545.14  246.61
  -3   8  -2  865.63   55.74
   3   8   2  857.47   59.59
   3  -8   2  883.07   54.40
   3  -8   2  865.38   61.22
  -3   8  -3  621.25   45.67
   3   8   3  625.09   51.34
   3  -8   3  621.78   49.40
   3  -8   3  633.52   51.08
  -3   8  -4  189.14   25.55
   3   8   4  199.05   29.72
   3  -8   4  180.25   28.65
   3  -8   4  187.53   52.02
   3   9  -7    0.33   15.27
   3  -9  -7   12.11   16.64
  -3  -9   7   -4.44   14.37
   3   9  -6  579.05   45.11
   3   9  -6  554.30   44.28
  -3   9   6  477.12   31.38
   3  -9  -6  626.33   77.88
   3   9  -5 3641.08  120.67
   3   9  -5 3763.20  129.14
   3  -9  -5 3788.31  120.06
   3  -9  -5 3730.09  166.72
   3   9  -4 4795.99  146.33
   3   9  -4 4788.90  153.87
   3  -9  -4 4722.69  153.62
   3  -9  -4 4721.77  148.49
   3   9  -3  648.26   36.69
   3   9  -3  624.01   45.99
   3  -9  -3  624.46   47.65
   3  -9  -3  599.27   47.16
  -3  -9   3  600.03   40.75
   3   9  -2  757.54   45.40
   3   9  -2  772.59   34.23
   3  -9  -2  727.61   47.65
   3  -9  -2  772.55   48.48
   3  -9  -2  724.44   32.94
  -3  -9   2  743.08   46.85
   3   9  -1  252.22   24.38
   3   9  -1  257.32   20.12
   3   9  -1  218.50   27.60
  -3   9   1  242.70   34.07
   3  -9  -1  236.46   27.55
   3  -9  -1  230.25   28.46
  -3  -9   1  263.13   37.29
  -3   9   0  293.02   35.94
   3   9   0  290.87   32.30
   3  -9   0  288.12   24.96
   3  -9   0  284.32   23.71
   3  -9   0  285.25   35.75
  -3  -9   0  275.98   37.08
   3   9   1 2302.00   91.48
  -3   9  -1 2334.19   89.83
   3  -9   1 2197.08  124.50
   3  -9   1 2368.04   84.06
  -3  -9  -1 2316.47   86.78
  -3   9  -2 3469.66  119.79
   3   9   2 3480.15  125.33
   3  -9   2 3461.78  116.59
   3  -9   2 3571.66  128.99
  -3   9  -3  267.16   32.75
   3   9   3  265.41   39.20
   3  -9   3  271.01   36.22
   3  -9   3  261.31   39.41
  -3   9  -4   80.74   17.81
   3   9   4   -0.68   39.91
   3  -9   4   77.47   22.03
   3  -9   4   67.54   23.59
   3  10  -7  726.19   42.97
   3 -10  -7  763.48   46.64
  -3 -10   7  717.04   39.85
   3  10  -6 2389.72   90.55
   3  10  -6 2339.37   88.95
   3 -10  -6 2402.31   93.48
   3  10  -5  103.62   27.94
   3  10  -5  123.89   34.16
   3 -10  -5  108.79   25.60
   3 -10  -5    1.85   34.19
   3  10  -4 2600.75   92.50
   3  10  -4 2541.07   98.15
   3 -10  -4 2479.38   94.15
   3 -10  -4 2564.40   98.81
   3  10  -3 2262.64   77.95
   3  10  -3 2165.76   84.04
   3 -10  -3 2169.84   85.30
   3 -10  -3 2117.91   85.05
  -3 -10   3 2145.73   79.69
   3  10  -2  140.38   21.22
   3  10  -2  143.18   28.20
   3 -10  -2  132.65   30.70
   3 -10  -2  130.75   19.68
   3 -10  -2  122.34   31.67
  -3 -10   2  122.87   30.82
   3  10  -1  119.66   18.43
  -3  10   1  116.82   29.69
   3  10  -1  132.64   22.04
   3 -10  -1  111.80   25.62
   3 -10  -1  117.64   25.01
  -3 -10   1  119.24   33.55
   3  10   0 4283.05  133.26
  -3  10   0 4231.12  134.72
   3  10   0 4729.90  142.91
   3 -10   0 4044.33  120.37
   3 -10   0 4278.79  138.38
  -3 -10   0 4415.54  143.14
  -3  10  -1    9.92   21.58
   3  10   1   18.35   23.83
   3 -10   1   -0.27   16.60
   3 -10   1    9.42   43.10
  -3 -10  -1   22.37   21.37
   3  10   2 5032.57  163.01
  -3  10  -2 4998.64  153.67
   3 -10   2 4948.49  162.98
   3 -10   2 4915.83  150.42
  -3 -10  -2 4361.35  130.19
  -3  10  -3   87.14   24.99
   3  10   3  109.54   31.58
   3 -10   3  104.74   27.78
   3 -10   3  111.74   31.22
   3 -11  -7   -0.54   15.58
  -3 -11   7   -5.86   14.10
   3  11  -6  425.59   38.14
   3  11  -6  127.02   34.32
   3 -11  -6  167.41   37.04
   3  11  -5 1546.69   67.31
   3  11  -5 1560.45   74.25
   3 -11  -5 1572.23   64.58
   3 -11  -5 1537.84   73.41
   3  11  -4 5343.46  165.45
   3  11  -4 5219.99  168.30
   3 -11  -4 5145.26  163.95
   3 -11  -4 5162.49  165.85
   3  11  -3  140.00   27.00
   3  11  -3  109.27   31.95
   3 -11  -3  126.47   33.35
   3 -11  -3  146.02   35.14
  -3 -11   3  141.72   27.63
   3  11  -2    1.93   13.85
   3  11  -2   -3.25   11.49
   3 -11  -2    2.04   15.83
   3 -11  -2   -1.36   16.60
   3 -11  -2    1.51   10.27
  -3 -11   2    6.88   16.46
   3  11  -1  541.80   36.84
   3  11  -1  551.97   32.06
   3  11  -1  554.98   35.60
  -3  11   1  553.66   43.53
   3 -11  -1  535.19   38.29
   3 -11  -1  544.02   39.18
  -3 -11   1  549.10   48.96
   3  11   0 2429.38   78.40
   3  11   0 2496.47   77.23
   3  11   0 2574.21  117.86
  -3  11   0 2557.89   91.50
   3 -11   0 2632.85   97.48
   3 -11   0 2473.25   77.37
  -3 -11   0 2674.66  100.27
   3  11   1 4054.92  136.70
  -3  11  -1 4016.85  128.13
   3 -11   1 3990.65  137.51
   3 -11   1 3890.13  116.91
  -3 -11  -1 3943.75  128.27
   3  11   2 2977.66  109.49
  -3  11  -2 2984.93   99.70
   3 -11   2 2915.30  109.34
   3 -11   2 3054.02   99.48
  -3 -11  -2 2622.34   85.58
  -3  11  -3   18.05   14.89
   3  11   3   -0.77   21.69
   3 -11   3   16.13   17.67
   3 -11   3   -0.21   21.27
   3  12  -6  431.47   38.96
   3  12  -6  413.56   40.18
   3 -12  -6  420.11   40.48
   3  12  -5  251.73   34.05
   3  12  -5  272.55   40.09
   3 -12  -5  241.56   37.76
   3 -12  -5  254.37   31.32
   3  12  -4 1288.49   59.95
   3  12  -4 1295.59   66.26
   3 -12  -4 1337.58   66.60
   3 -12  -4 1337.48   64.53
   3  12  -3  224.08   31.98
   3  12  -3  195.79   34.10
   3 -12  -3  216.32   38.55
   3 -12  -3  202.23   34.49
  -3 -12   3  178.46   30.87
   3  12  -2  170.56   25.85
  -3  12   2   -5.31   31.83
   3  12  -2  161.11   29.10
   3 -12  -2  166.02   23.14
   3 -12  -2  177.91   34.50
  -3 -12   2  167.98   34.27
   3  12  -1   90.70   22.52
   3  12  -1   89.59   21.05
   3  12  -1   80.47   22.36
  -3  12   1   72.20   27.86
   3 -12  -1   89.04   26.90
   3 -12  -1   95.27   26.58
  -3 -12   1   79.53   34.03
  -3  12   0  658.41   45.98
   3  12   0  634.21   43.84
   3  12   0  640.70   34.30
   3 -12   0  613.34   48.51
  -3 -12   0  664.45   51.68
  -3  12  -1 1921.41   72.35
   3  12   1 1850.55   77.72
  -3 -12  -1 1827.81   75.37
   3 -12   1 1851.22   82.21
   3  12   2  178.89   35.09
  -3  12  -2  177.73   25.09
   3 -12   2  167.46   36.21
   3 -12   2  180.49   24.71
  -3 -12  -2  166.40   21.96
   3  12   3    3.20   17.74
  -3  12  -3    7.25    9.94
   3 -12   3    2.64   18.23
   3 -12   3   -0.05   13.21
   3  13  -6 1041.04   51.45
   3 -13  -6 1028.73   50.03
  -3 -13   6 1092.34   55.57
   3  13  -5  599.70   42.85
   3  13  -5  639.05   48.40
   3 -13  -5  626.84   40.95
   3 -13  -5  610.26   44.04
   3  13  -4  105.76   28.03
   3  13  -4  107.99   32.15
   3 -13  -4  116.25   32.06
   3 -13  -4  121.61   29.10
   3  13  -3  175.88   30.59
   3  13  -3  167.02   53.64
   3 -13  -3  152.34   30.66
   3 -13  -3  152.24   37.97
  -3 -13   3  201.02   27.94
   3  13  -2  995.98   49.38
  -3  13   2 1000.49   54.24
   3  13  -2  950.01   48.56
   3 -13  -2  985.35   58.88
   3 -13  -2  929.42   44.87
  -3 -13   2  988.95   57.29
   3  13  -1  168.36   23.13
   3  13  -1  198.85   26.03
   3  13  -1  206.42   26.94
  -3  13   1  184.36   31.68
   3 -13  -1  199.81   31.47
   3 -13  -1  200.84   32.57
  -3 -13   1  205.22   66.24
   3  13   0  919.07   51.36
   3  13   0  941.92   42.38
  -3  13   0  963.54   49.29
   3 -13   0  946.52   56.19
  -3 -13   0  958.70   59.66
  -3  13  -1   -1.71   12.95
   3  13   1    6.12   18.10
  -3 -13  -1    2.85   16.58
   3 -13   1   12.66   34.31
   3  13   2   96.15   29.52
  -3  13  -2  104.15   18.32
   3 -13   2  106.83   30.69
   3 -13   2   88.92   18.12
  -3 -13  -2   95.77   18.70
   3  13   3  179.54   27.45
   3 -13   3  136.37   17.06
   3 -13   3  173.13   26.67
   3 -14  -6    0.70   16.46
  -3 -14   6   59.19   20.39
   3  14  -5 2326.09   81.11
   3  14  -5 2504.17   91.14
   3 -14  -5 2544.15   86.15
   3 -14  -5 2414.70   84.99
   3  14  -4   -9.61   18.38
   3  14  -4   15.60   19.65
   3 -14  -4   26.06   20.85
   3 -14  -4    0.90   19.20
   3  14  -3   91.21   27.24
   3  14  -3  124.03   27.18
   3 -14  -3  111.13   33.94
   3 -14  -3  101.07   26.44
  -3 -14   3  103.89   23.31
   3  14  -2  138.95   26.46
   3  14  -2    0.52   22.40
  -3  14   2  166.10   26.96
   3 -14  -2  147.67   23.14
   3 -14  -2  134.77   32.94
  -3 -14   2  119.78   31.48
   3  14  -1  282.81   29.78
   3  14  -1  293.46   29.24
  -3  14   1  300.35   30.66
   3 -14  -1  305.90   33.70
  -3 -14   1  287.26   43.79
   3 -14  -1  308.66   35.09
   3  14   0 1042.60   52.55
   3  14   0 1031.48   44.86
  -3  14   0 1040.69   46.04
   3 -14   0 1048.56   57.24
  -3 -14   0 1066.26   61.44
  -3  14  -1 2223.81   73.38
   3  14   1 2408.16   89.18
  -3 -14  -1 2414.47   88.02
   3 -14   1 2804.56  100.51
   3  14   2  288.31   34.40
   3 -14   2  302.66   35.86
  -3 -14  -2  231.60   35.57
   3  15  -5   14.49   28.88
   3  15  -5    1.43   17.42
   3 -15  -5   -0.39   14.53
   3 -15  -5   18.91   15.09
   3  15  -4  127.98   28.24
   3  15  -4  138.70   28.02
   3 -15  -4  201.43   27.01
   3 -15  -4  119.26   31.58
   3  15  -3   26.03   19.69
  -3  15   3    4.70   16.89
   3  15  -3   -0.29   17.82
  -3 -15   3   22.84   16.03
   3 -15  -3   27.48   24.82
   3  15  -2  601.48   39.24
   3  15  -2  543.60   32.46
  -3  15   2  548.66   35.28
   3 -15  -2  591.38   46.63
  -3 -15   2  577.07   43.91
   3 -15  -2  546.53   35.35
   3  15  -1 1863.13   66.71
   3  15  -1 1723.17   65.10
  -3  15   1 1721.09   61.58
   3 -15  -1 1824.72   73.37
   3 -15  -1 1854.62   70.61
  -3 -15   1 1881.87   83.13
   3  15   0   39.77   21.13
   3  15   0   46.74   16.33
  -3  15   0    2.04   14.62
   3 -15   0   40.06   24.07
  -3 -15   0   47.73   27.02
   3  15   1   33.28   20.88
   3  15   1   -0.26   11.88
   3 -15   1   40.96   23.06
  -3 -15  -1   35.02   20.16
   3  15   2   24.94   18.74
   3 -15   2    2.53   19.80
   3  16  -5  216.83   24.96
   3 -16  -5  231.09   22.62
  -3 -16   5  192.43   25.17
   3  16  -4  149.46   25.00
   3  16  -4  145.57   24.94
  -3  16   4  136.10   19.69
   3 -16  -4  157.73   29.46
   3  16  -3  200.37   27.85
  -3  16   3  171.11   21.48
   3  16  -3  193.50   23.46
  -3 -16   3  168.86   21.84
   3 -16  -3  203.51   35.23
   3  16  -2  196.54   43.75
  -3  16   2  151.60   19.90
   3 -16  -2  163.11   23.01
  -3 -16   2  168.34   29.36
   3 -16  -2  175.83   31.77
   3  16  -1  105.25   21.68
   3  16  -1  104.11   20.19
   3 -16  -1  107.78   25.83
   3 -16  -1  100.84   23.04
  -3 -16   1  109.84   32.01
   3  16   0   99.81   23.57
   3  16   0   97.61   18.94
   3 -16   0  121.36   27.70
  -3 -16   0  115.69   31.58
   3  16   1    0.47   13.18
   3  16   1    0.07    6.85
   3 -16   1    2.05   14.96
  -3 -16  -1    4.23   12.97
   3  17  -4   -1.59    9.44
  -3 -17   4    0.77    7.92
   3  17  -3  151.85   22.90
  -3  17   3   99.98   13.65
   3 -17  -3  164.06   29.76
   3  17  -2    0.07   12.11
   3 -17  -2    2.88   14.08
   3 -17  -2    2.32    9.84
  -3 -17   2   -1.24   12.99
   3  17  -1   -0.20   16.30
   3  17  -1   37.74   14.26
   3 -17  -1   46.83   19.27
   3 -17  -1    3.20   16.32
  -3 -17   1   64.09   23.84
   3  17   0  488.67   32.49
   3  17   0  479.72   26.44
   3 -17   0  486.37   36.86
  -3 -17   0  505.07   41.06
   3  17   1  140.85   23.00
   3 -17   1  215.20   27.42
   3  18  -3  140.81   22.22
   3 -18  -3  526.99   34.51
   3  18  -2    0.01   14.36
   3 -18  -2   16.11    9.94
  -3 -18   2   19.36   14.98
   3  18  -1  164.78   19.11
   3 -18  -1  151.69   22.30
  -3 -18   1  155.11   27.97
   3 -18   0  281.80   27.32
   4   0  -5    9.28   14.71
   4   0  -4 3398.33   98.69
   4   0  -4 3254.42   92.16
   4   0  -4 3440.74  110.78
   4   0  -3  141.60   25.91
   4   0  -3    3.17   16.78
  -4   0   3    0.71   12.85
   4   0  -211341.95  322.04
   4   0  -211037.78  306.68
  -4   0   210350.68  284.72
   4   0  -1   -0.14   13.97
   4   0  -1   -2.02   21.86
  -4   0   1    1.31   10.22
   4   0   0  108.14   31.70
   4   0   0  118.24   22.63
  -4   0   0  129.92   24.38
   4   0   1   -5.31   21.29
  -4   0  -1   -3.52   16.63
   4   0   2 1757.15   76.59
  -4   0  -2 1706.55   69.54
   4   0   3    0.21    8.79
  -4   0  -3   -0.22    8.72
   4   1  -5 2215.03   72.17
   4  -1  -5 2296.06   77.05
   4  -1  -5 2237.59   72.72
   4   1  -4 1018.62   44.15
   4   1  -4  983.34   50.04
   4  -1  -4  909.09   36.31
   4  -1  -4 1007.33   53.27
   4  -1  -4  988.00   41.14
   4   1  -3 2966.40  101.78
   4   1  -3 3028.94   94.59
   4  -1  -3 3070.22   91.90
   4  -1  -3 3054.38   89.77
   4  -1  -3 2954.74  102.15
  -4   1   2   53.44   18.55
   4   1  -2  219.27   32.02
   4   1  -2   48.65   23.48
   4  -1  -2    5.22   20.10
  -4  -1   2   52.53   13.89
   4   1  -1   13.25   20.23
  -4   1   1   10.94   16.10
   4   1  -1    9.39   18.58
   4  -1  -1   15.26   18.94
   4  -1  -1   -1.99   12.13
   4  -1  -1   10.22   17.76
  -4  -1   1   11.59   12.15
   4   1   0  577.66   46.22
  -4   1   0  586.50   40.49
   4   1   0  520.59   35.55
   4  -1   0  510.34   33.30
   4  -1   0  557.89   44.86
  -4  -1   0  564.92   33.61
   4   1   1    3.87   21.73
  -4   1  -1    5.07   17.98
   4  -1   1   10.44   22.16
  -4  -1  -1    4.78   15.76
   4   1   2  669.01   49.34
  -4   1  -2  691.48   47.01
   4  -1   2  691.05   51.63
  -4  -1  -2  676.43   42.74
   4   1   3  235.98   28.53
  -4   1  -3  234.28   31.41
   4  -1   3  207.12   31.69
  -4  -1  -3  236.59   28.24
   4  -2  -7  420.44   28.13
   4  -2  -6 2069.82   71.83
   4   2  -5   -0.26   16.50
   4   2  -5   33.39   15.98
   4  -2  -5   49.99   18.33
   4  -2  -5   43.14   19.03
   4   2  -4    0.23   15.67
   4   2  -4    1.88   16.30
   4  -2  -4   18.42   14.77
   4  -2  -4    6.63   18.91
   4   2  -3  235.40   57.68
   4   2  -3  271.54   31.91
   4  -2  -3  257.99   37.92
   4  -2  -3  281.50   22.46
   4  -2  -3  284.19   27.28
   4   2  -2  522.38   44.55
   4   2  -2  574.06   40.58
  -4   2   2  577.97   36.40
   4  -2  -2  570.62   35.06
   4  -2  -2  555.51   46.28
   4   2  -1 1295.15   61.10
   4   2  -1 1298.02   46.85
   4   2  -1 1206.81   57.43
  -4   2   1 1244.90   53.25
   4  -2  -1 1303.99   56.85
   4  -2  -1 1271.09   45.53
   4  -2  -1 1232.51   55.15
   4   2   0 2429.20   91.93
   4   2   0 2887.68   94.91
   4   2   0 2328.94   81.06
  -4   2   0 2721.81   92.11
   4  -2   0 2482.77   91.45
   4  -2   0 2484.95   85.11
   4  -2   0 2217.80   74.10
  -4  -2   0 2164.02   71.03
   4   2   1   70.39   29.95
  -4   2  -1   69.41   27.25
   4   2   1   63.67   27.58
   4  -2   1   67.68   27.53
   4  -2   1   72.12   30.58
  -4  -2  -1   56.22   33.24
   4   2   2   43.59   23.20
  -4   2  -2   -2.51   43.14
   4  -2   2   48.02   26.50
  -4  -2  -2    0.06   18.26
   4   2   3  152.80   24.63
  -4   2  -3  148.64   29.54
   4   2   3  152.95   32.52
   4  -2   3  130.65   37.58
   4  -2   3  159.29   30.42
  -4  -2  -3  133.82   23.00
   4  -3  -7 1775.76   65.54
   4  -3  -6  139.37   25.67
   4   3  -5 1054.40   47.46
   4   3  -5  951.01   41.01
   4  -3  -5 1053.36   50.16
   4  -3  -5 1052.71   49.10
   4   3  -4  186.85   27.37
   4   3  -4  175.61   26.82
   4  -3  -4  207.06   27.61
   4  -3  -4  181.42   31.61
   4   3  -3  381.69   35.58
   4   3  -3  381.59   37.27
   4  -3  -3  341.15   39.91
   4  -3  -3  358.54   22.19
   4  -3  -3  376.78   31.16
   4   3  -2 3650.14  116.95
  -4   3   2 3418.41  107.27
   4   3  -2 3602.00  118.52
   4  -3  -2 3835.34  110.47
   4  -3  -2 3686.43  120.53
   4   3  -1 3552.16  148.37
   4   3  -1 3367.21  110.87
   4   3  -1 3321.12   95.70
  -4   3   1 3256.83  106.42
   4  -3  -1 3513.47  107.89
   4  -3  -1 3269.61  104.39
   4  -3  -1 3435.66   98.15
   4   3   0   58.84   29.30
   4   3   0  105.90   25.15
   4   3   0   58.41   23.09
  -4   3   0   78.09   26.30
   4  -3   0   62.02   28.42
   4  -3   0   59.39   25.60
   4  -3   0   48.46   30.62
   4   3   1  200.93   34.57
  -4   3  -1  198.02   35.16
   4   3   1  158.32   32.74
   4  -3   1  182.29   56.66
   4  -3   1  195.43   36.01
  -4  -3  -1  185.56   22.22
   4   3   2   25.86   20.35
  -4   3  -2    1.06   23.41
   4   3   2   17.11   24.47
   4  -3   2   12.30   24.50
   4  -3   2   24.97   24.00
  -4  -3  -2    0.04   14.50
   4   3   3    1.41   20.85
  -4   3  -3    0.92   17.64
   4   3   3   10.31   19.52
   4  -3   3    0.71   18.12
   4  -3   3    7.41   19.54
  -4  -3  -3    0.36   19.09
   4  -4  -7  -12.57   16.87
   4   4  -6 1066.43   47.87
   4  -4  -6 1174.14   55.77
   4   4  -5    0.01   18.37
   4  -4  -5   21.56   18.17
   4  -4  -5   18.68   20.03
   4   4  -4  377.24   35.87
   4   4  -4  368.67   34.09
   4  -4  -4  381.06   34.88
   4  -4  -4  366.38   38.28
   4   4  -3   17.02   21.27
   4   4  -3   17.88   21.21
   4  -4  -3   13.74   19.39
   4  -4  -3   17.08   23.36
   4   4  -2  112.11   29.38
  -4   4   2   99.08   27.66
   4   4  -2   96.32   30.64
   4  -4  -2  100.58   30.02
   4  -4  -2   96.42   18.01
   4   4  -1   38.42   25.39
   4   4  -1   37.33   24.12
  -4   4   1   48.96   23.64
   4  -4  -1   25.82   20.58
   4  -4  -1   24.20   14.96
   4  -4  -1   -0.47   19.76
   4   4   0 2951.88  103.60
   4   4   0 2943.76   96.09
   4   4   0 2822.68   96.07
  -4   4   0 2915.61  134.35
   4  -4   0 2639.18   83.97
   4  -4   0 2983.76   99.06
   4  -4   0 2931.95  100.77
   4   4   1  608.08   44.48
  -4   4  -1  591.66   49.22
   4   4   1  587.02   44.32
   4  -4   1  528.79   46.52
   4  -4   1  613.90   48.21
   4   4   2   -0.17   23.48
  -4   4  -2    4.57   29.31
   4   4   2   86.80   29.21
   4  -4   2   96.70   29.67
   4  -4   2   84.22   29.31
  -4   4  -3  927.04   51.94
   4   4   3  880.77   52.45
   4  -4   3  899.31   52.41
   4  -4   3  926.68   52.16
   4   5  -7 1605.88   57.57
   4  -5  -7 2014.64   74.06
   4   5  -6  543.04   36.97
   4  -5  -6  547.57   41.87
   4   5  -5   10.26   18.88
   4  -5  -5   11.81   18.82
   4  -5  -5   10.61   20.61
   4   5  -4 4319.37  136.37
   4   5  -4 4325.85  131.63
   4  -5  -4 4344.69  138.84
   4  -5  -4 4292.76  134.17
   4   5  -3   41.37   24.85
   4   5  -3   46.78   25.53
   4  -5  -3   49.91   27.54
   4  -5  -3   38.74   24.54
   4   5  -2  526.67   45.59
  -4   5   2  418.44   40.20
   4   5  -2  443.74   42.20
   4  -5  -2  426.99   41.16
   4  -5  -2  423.01   25.02
  -4   5   1 2714.25   98.02
   4   5  -1 2625.76   79.83
   4   5  -1 2621.29   96.27
   4   5  -1 2737.63   98.68
   4  -5  -1 2669.37   82.63
   4  -5  -1 2798.25   88.87
   4  -5  -1 2804.30   96.22
   4   5   0 1837.48   69.75
   4   5   0 1969.74   81.57
  -4   5   0 1836.52  112.85
   4  -5   0 1670.21   59.73
   4  -5   0 1790.75   70.88
   4  -5   0 1818.39   72.37
   4   5   1  355.40   59.25
  -4   5  -1  378.91   44.47
   4   5   1  343.17   39.62
   4  -5   1  384.26   41.29
   4  -5   1  350.28   40.87
   4   5   2  332.81   30.72
  -4   5  -2  345.69   41.70
   4   5   2  330.47   40.52
   4  -5   2  342.91   40.72
   4  -5   2  325.11   41.65
  -4   5  -3   -0.66   16.60
   4   5   3    0.10   16.63
   4  -5   3    2.23   16.82
   4  -5   3    5.43   16.50
   4   6  -7 1888.68   63.82
   4  -6  -7 2179.41   78.76
   4   6  -6  573.24   40.04
   4  -6  -6  552.95   44.44
   4   6  -5 2813.56   98.50
   4  -6  -5 2862.89   98.07
   4  -6  -5 2826.21  101.29
   4   6  -4   -5.51   20.59
   4   6  -4   12.77   16.10
   4  -6  -4    8.99   20.38
   4  -6  -4    3.10   20.54
   4   6  -3  637.26   45.49
   4  -6  -3  640.58   79.33
   4  -6  -3  644.29   47.17
   4   6  -2  587.68   47.20
   4   6  -2  580.57   47.20
  -4   6   2  583.52   48.34
   4  -6  -2  586.39   44.89
  -4   6   1 3853.75  129.74
   4   6  -1 3631.95  106.78
   4   6  -1 3758.69  125.86
   4   6  -1 3833.65  126.92
   4  -6  -1 3807.44  112.22
   4  -6  -1 3845.51  112.60
   4  -6  -1 3881.36  123.30
  -4   6   0 1342.05   69.09
   4   6   0 1380.81   59.18
   4  -6   0 1403.88   62.00
   4  -6   0 1408.53   61.21
  -4  -6   0 1301.71   61.55
   4   6   1  605.15   42.75
  -4   6  -1  639.27   51.62
   4   6   1  588.97   44.61
   4  -6   1  601.49   45.69
   4  -6   1  560.48   47.06
  -4  -6  -1  514.53   32.67
   4   6   2  175.31   23.57
  -4   6  -2  195.09   36.40
   4   6   2  181.00   34.51
   4  -6   2  192.00   34.16
   4  -6   2  183.04   60.17
  -4   6  -3  841.18   48.23
   4   6   3  807.86   47.19
   4  -6   3  817.76   48.13
   4  -6   3  805.36   47.11
   4   7  -7   -0.03    9.91
   4  -7  -7   -9.11   16.35
   4   7  -6  345.65   34.95
   4  -7  -6  368.06   39.71
   4   7  -5  292.70   37.32
   4  -7  -5  292.97   34.37
   4  -7  -5  304.02   40.14
   4   7  -4  106.21   28.63
   4  -7  -4   82.40   29.58
   4  -7  -4   61.27   29.29
  -4  -7   4   -6.31   22.76
   4   7  -3    4.80   18.15
   4  -7  -3    5.33   20.85
   4  -7  -3   -0.72   19.75
   4   7  -2  529.21   45.94
   4   7  -2  512.85   45.56
  -4   7   2  534.02   49.98
   4   7  -1  215.43   22.68
  -4   7   1  238.39   39.65
   4  -7  -1  245.63   25.54
   4  -7  -1  233.96   31.49
   4  -7  -1  233.01   22.59
  -4  -7   1  261.55   39.42
   4   7   0 1397.22   64.00
  -4   7   0 1536.76   74.18
   4   7   0 1476.26   62.70
   4  -7   0 1503.59   62.11
   4  -7   0 1487.53   65.70
  -4  -7   0 1408.68   65.35
   4   7   1  763.60   44.57
  -4   7  -1  787.55   55.89
   4   7   1  773.70   49.44
   4  -7   1  765.29   47.48
   4  -7   1  741.64   51.03
  -4  -7  -1  688.94   37.81
  -4   7  -2  512.17   44.33
   4   7   2  507.34   43.31
   4   7   2  450.69   28.10
   4  -7   2  508.57   41.98
  -4   7  -3    4.85   16.55
   4   7   3   11.10   17.23
   4  -7   3   -2.74   17.88
   4  -7   3    5.67   16.41
   4   8  -7  331.24   22.79
   4  -8  -7  383.47   36.33
  -4  -8   7  352.02   27.57
   4   8  -6 1236.54   48.89
   4   8  -6 1371.93   61.82
   4  -8  -6 1230.73   48.49
   4  -8  -6 1400.30   66.55
   4   8  -5  516.31   48.54
   4  -8  -5 1054.40   51.91
   4  -8  -5  763.71   53.38
   4   8  -4  136.55   34.24
   4  -8  -4  132.58   35.32
   4  -8  -4  122.80   35.13
  -4  -8   4  122.43   27.46
   4   8  -3 2299.13   94.36
   4  -8  -3 2329.46   92.90
   4  -8  -3 2409.68   95.53
  -4  -8   3 2425.68   91.17
   4   8  -2  539.41   46.07
  -4   8   2  520.76   48.22
   4  -8  -2  528.52   43.49
  -4  -8   2  542.82   48.61
  -4   8   1   12.77   24.07
   4   8  -1    7.81   12.78
   4  -8  -1    8.32   15.14
   4  -8  -1   12.08   18.37
  -4  -8   1   10.87   24.14
   4   8   0  394.31   38.36
  -4   8   0  417.00   75.25
   4   8   0  419.31   36.02
   4  -8   0  398.22   31.99
   4  -8   0  454.59   39.72
  -4  -8   0  411.54   40.48
   4   8   1    1.18   16.52
  -4   8  -1   21.40   24.74
   4   8   1   23.10   21.40
   4  -8   1    0.48   19.39
   4  -8   1   24.11   22.53
  -4  -8  -1   17.44   15.51
  -4   8  -2  406.30   39.52
   4   8   2  403.36   39.48
   4  -8   2  404.97   41.22
   4  -8   2  405.57   36.58
  -4   8  -3  223.05   27.15
   4   8   3  216.21   28.95
   4  -8   3  229.20   29.97
   4  -8   3  219.63   26.68
   4  -9  -7   92.96   25.23
  -4  -9   7   98.68   20.71
   4   9  -6    0.09   14.03
   4   9  -6   44.06   22.74
   4  -9  -6   24.16   14.55
   4  -9  -6   39.84   24.34
   4   9  -5   38.69   27.03
   4  -9  -5   19.91   22.50
   4  -9  -5   33.90   27.44
   4   9  -4   84.65   32.68
   4  -9  -4   87.41   33.55
   4  -9  -4   79.91   32.06
  -4  -9   4   64.78   23.29
   4   9  -3 2147.32   88.82
   4  -9  -3 2132.09   90.16
   4  -9  -3 2200.02   92.81
  -4  -9   3 2068.92   84.77
   4   9  -2   41.02   27.30
  -4   9   2   35.62   28.92
   4  -9  -2   33.21   26.18
  -4  -9   2   36.55   29.45
   4   9  -1  187.29   33.95
  -4   9   1  200.30   37.74
   4   9  -1  176.87   34.41
   4  -9  -1  190.26   28.55
   4  -9  -1  200.26   25.35
  -4  -9   1  201.88   38.15
   4   9   0 1645.05   66.30
  -4   9   0 1659.06  108.99
   4   9   0 1653.05   66.63
   4  -9   0 1542.03   56.44
   4  -9   0 1641.97   69.48
  -4  -9   0 1588.81   71.25
   4   9   1  943.18   41.58
   4   9   1  989.21   52.87
  -4   9  -1 1018.95   57.90
   4  -9   1 1016.50   56.20
   4  -9   1 1006.51   48.33
  -4  -9  -1  866.87   63.30
  -4   9  -2   60.93   24.58
   4   9   2   51.94   24.45
   4  -9   2   49.05   25.91
   4  -9   2   37.24   20.97
   4 -10  -7  344.91   31.62
   4  10  -6   70.93   16.49
   4  10  -6   67.72   26.68
   4 -10  -6   64.67   17.27
   4 -10  -6   72.93   28.74
   4  10  -5  270.68   37.24
   4 -10  -5   -5.58   28.26
   4 -10  -5  279.81   36.79
   4  10  -4  460.94   47.32
   4 -10  -4  482.23   48.40
   4 -10  -4  454.36   46.17
  -4 -10   4  431.17   34.22
   4  10  -3   41.09   27.92
   4 -10  -3   37.34   29.02
   4 -10  -3   28.67   30.25
  -4 -10   3   24.83   25.83
   4  10  -2   72.21   28.62
  -4  10   2   81.75   31.71
   4 -10  -2   68.57   30.07
  -4 -10   2   70.50   32.75
  -4  10   1  140.99   34.67
   4  10  -1   -1.33   49.48
   4 -10  -1  145.36   23.61
   4 -10  -1  134.04   25.73
  -4 -10   1  149.94   35.85
  -4  10   0  984.42   59.53
   4  10   0  989.59   49.58
   4  10   0 1019.80   47.07
   4 -10   0 1007.51   52.95
  -4 -10   0  928.48   59.45
  -4  10  -1  288.58   36.96
   4  10   1  303.38   33.79
   4 -10   1  285.78   26.74
  -4 -10  -1  270.55   27.51
   4 -10   1  296.74   36.11
  -4  10  -2  824.68   67.50
   4  10   2  798.03   69.76
   4 -10   2  794.85   47.36
   4 -10   2  834.11   40.71
   4  11  -6  525.99   28.25
   4  11  -6  564.32   41.45
   4 -11  -6  482.10   29.15
   4 -11  -6  574.53   44.15
   4  11  -5   -1.74   17.41
   4 -11  -5   -0.14   14.35
   4  11  -4  120.53   33.37
   4 -11  -4  113.94   33.32
   4 -11  -4  116.33   35.17
  -4 -11   4  114.86   22.93
   4  11  -3  651.19   48.81
  -4  11   3  683.53   51.64
   4 -11  -3  725.29   53.86
  -4 -11   3  672.77   48.09
   4  11  -2 1332.43   62.61
  -4  11   2 1341.41   68.24
   4 -11  -2 1385.62   66.85
  -4 -11   2 1358.54   70.14
  -4  11   1  825.63   55.24
   4  11  -1  810.86   45.48
   4 -11  -1  835.05   42.06
   4 -11  -1  829.06   44.26
  -4 -11   1  803.29   55.85
  -4  11   0  488.47   43.59
   4  11   0  471.16   35.46
   4  11   0  441.12   29.60
   4 -11   0  478.57   39.58
   4  11   1  624.40   40.59
  -4  11  -1  640.67   43.08
   4 -11   1  615.70   43.57
  -4 -11  -1  572.62   34.77
   4 -11   1  534.38   30.13
  -4  11  -2   12.15   14.05
   4  11   2    9.72   15.88
   4 -11   2    5.89   16.96
   4 -11   2    0.73   11.31
   4  12  -6  863.56   47.10
   4 -12  -6  734.26   32.20
   4 -12  -6  873.82   48.60
   4  12  -5  276.52   21.49
   4  12  -5  313.35   37.52
   4 -12  -5   24.89   29.15
   4 -12  -5  227.20   38.30
   4  12  -4   68.00   47.92
   4 -12  -4    0.76   28.91
   4 -12  -4   71.69   28.40
  -4 -12   4   42.47   30.09
   4  12  -3  651.06   47.55
  -4  12   3  642.36   50.12
   4 -12  -3  647.33   51.86
  -4 -12   3  734.63   48.98
   4  12  -2  162.70   29.29
  -4  12   2  175.22   35.15
   4 -12  -2  163.18   33.46
  -4 -12   2  228.90   40.10
  -4  12   1   26.06   23.70
   4  12  -1    1.02   17.79
   4 -12  -1   23.82   16.78
   4 -12  -1   21.80   17.22
  -4  12   0 2420.93   87.72
   4  12   0 2330.32   81.59
  -4 -12   0 2366.67   89.37
   4 -12   0 2365.14   83.78
  -4  12  -1  176.50   26.71
   4  12   1  160.99   25.86
  -4 -12  -1  136.53   22.04
   4 -12   1  176.33   28.83
   4  12   2  570.85   34.08
   4 -12   2  588.82   56.71
   4  13  -6   97.07   23.98
   4 -13  -6   96.51   23.67
   4  13  -5  228.50   20.18
   4  13  -5  277.90   35.20
   4 -13  -5  260.25   30.24
   4 -13  -5  246.71   35.08
  -4  13   4  175.63   31.66
   4  13  -4  167.23   33.36
  -4 -13   4  140.82   20.43
   4 -13  -4  167.87   33.79
   4  13  -3  164.33   30.47
  -4  13   3  164.75   32.28
   4 -13  -3  162.01   35.62
  -4 -13   3  158.06   50.10
   4  13  -2  562.14   38.67
  -4  13   2  574.85   44.45
   4 -13  -2  578.84   43.19
  -4 -13   2  585.11   49.16
  -4  13   1   21.71   19.92
   4  13  -1   -1.25   13.74
   4 -13  -1   12.53   14.58
  -4 -13   1   -3.55   23.37
   4 -13  -1   16.97   14.95
  -4  13   0  351.28   33.90
   4  13   0  341.45   28.84
  -4 -13   0  349.73   36.16
   4 -13   0  353.92   32.15
  -4  13  -1    1.58   13.05
   4  13   1    3.66   13.83
  -4 -13  -1    5.93   11.24
   4 -13   1    1.47   14.93
   4  14  -5  598.62   40.97
  -4  14   5  582.23   38.42
   4 -14  -5  589.02   37.07
   4  14  -4   -1.24   23.30
  -4  14   4   66.37   22.83
   4 -14  -4   58.19   25.37
  -4  14   3  427.84   37.82
   4  14  -3  440.32   34.92
  -4 -14   3  430.72   36.87
   4 -14  -3  452.42   42.22
  -4  14   2   67.88   25.42
   4  14  -2   87.23   20.13
  -4 -14   2   73.01   28.90
   4 -14  -2   -2.22   41.48
  -4  14   1 3095.43  121.00
   4 -14  -1 2952.46   93.02
  -4 -14   1 3190.99  111.94
   4 -14  -1 2769.45   89.07
  -4  14   0    4.52   11.98
   4  14   0   -0.49    9.89
  -4 -14   0   -2.58   13.89
   4 -14   0    1.90   11.65
   4  14   1  341.61   25.22
   4 -14   1  426.88   30.70
   4  15  -4  691.89   39.67
  -4  15   4  705.78   38.65
   4 -15  -4  742.34   70.45
  -4  15   3  446.52   33.40
   4  15  -3  477.02   32.22
  -4 -15   3  444.66   33.72
   4 -15  -3  514.23   64.36
  -4  15   2    8.56   14.91
   4 -15  -2    0.59   15.21
  -4 -15   2    5.70   18.39
  -4  15   1 3019.98   92.28
   4 -15  -1 2838.27   87.29
  -4 -15   1 3030.53  105.15
  -4  15   0  246.79   19.71
   4  15   0  215.66   18.26
  -4 -15   0  284.82   28.93
   4 -15   0  245.72   23.84
   4 -16  -4  854.68   44.47
  -4  16   3   64.04   17.23
   4 -16  -3   60.27   23.33
  -4  16   2  137.14   31.11
   4 -16  -2  144.41   22.40
  -4 -16   2  135.19   26.49
  -4 -16   1    6.05   17.56
   5   0  -5   -4.11   17.24
   5   0  -4 1565.32   55.97
   5   0  -4  892.85   58.33
   5   0  -3  225.24   38.16
   5   0  -3   -0.63   24.54
   5   0  -2 7098.69  228.72
   5   0  -1    3.50   14.58
   5   0  -1   -3.58   30.18
  -5   0   1   -0.03   10.26
   5   0   0  267.11   38.92
  -5   0   0  240.95   25.63
   5   0   1    2.23   14.69
  -5   0  -1   -0.53    9.12
   5   0   2   -1.26   13.34
   5  -1  -6  258.90   23.29
   5   1  -5  385.29   32.78
   5  -1  -5   35.71   29.59
   5   1  -4  127.95   33.16
   5   1  -4  117.92   24.03
   5  -1  -4  126.50   34.64
   5   1  -3 6248.99  201.89
   5   1  -3 6507.38  200.75
   5  -1  -3 6169.58  181.69
   5  -1  -3 6272.92  202.35
   5   1  -2 7586.14  241.32
  -5   1   2 6931.39  202.79
   5   1  -2 7862.15  237.48
   5  -1  -2 7727.27  234.18
   5  -1  -2 7777.36  242.40
   5   1  -1  348.64   37.05
  -5   1   1  340.46   29.77
   5   1  -1  373.30   42.21
   5  -1  -1  285.70   39.69
   5  -1  -1  348.29   34.65
   5   1   0   -0.88   30.35
  -5   1   0   94.11   22.12
   5  -1   0  109.91   30.72
   5   1   1  227.06   58.89
  -5   1  -1  221.91   26.30
   5  -1   1  208.24   35.30
   5   1   2   78.29   21.32
   5  -1   2   -2.97   40.28
   5  -2  -6    8.01   12.99
   5   2  -5  243.39   25.71
   5   2  -5  271.71   31.08
   5  -2  -5  242.81   33.86
  -5   2   4  265.71   26.94
   5   2  -4  283.61   38.46
   5   2  -4  307.63   32.66
   5  -2  -4  298.68   40.77
   5   2  -3 2819.93  112.59
  -5   2   3 2669.38   89.50
   5  -2  -3 2603.87   85.59
   5  -2  -3 2977.10  117.73
   5   2  -2 2540.53  109.50
   5   2  -2 2626.78  101.47
  -5   2   2 2499.95   86.51
   5  -2  -2 2706.80   95.22
   5  -2  -2 2540.85  137.88
   5   2  -1  278.30   35.39
  -5   2   1  291.77   31.20
   5   2  -1  321.20   41.91
   5  -2  -1  310.96   36.95
   5  -2  -1  307.04   32.97
   5   2   0  326.94   41.79
  -5   2   0  342.67   32.99
   5   2   0  350.03   45.30
   5  -2   0  333.66   39.67
   5  -2   0  210.17   32.09
  -5  -2   0  251.00   25.76
   5   2   1  637.30   46.25
  -5   2  -1  629.08   39.80
   5   2   1  604.18   39.31
   5  -2   1  622.44   46.62
   5  -2   1  634.89   43.47
   5   2   2   -0.73   13.61
  -5   2  -2   -0.96   12.06
   5   2   2   18.27   14.17
   5  -2   2    0.16   16.20
   5  -2   2    6.60   14.60
   5  -3  -6   94.59   19.45
   5  -3  -6   98.98   18.03
   5   3  -5    1.28   14.56
   5   3  -5   17.37   16.03
   5  -3  -5    1.67   18.23
   5  -3  -5    0.99   13.18
  -5   3   4   21.44   18.71
   5   3  -4   73.98   25.16
   5   3  -4    0.43   21.49
   5  -3  -4   12.02   26.57
   5   3  -3  383.55   47.93
  -5   3   3  446.02   36.13
   5  -3  -3  380.09   50.11
   5   3  -2   56.15   33.72
   5   3  -2   71.74   30.04
  -5   3   2   78.49   23.65
   5  -3  -2   65.18   28.96
   5  -3  -2   -0.45   22.49
   5   3  -1 1744.78   73.18
  -5   3   1 1849.30   73.11
   5   3  -1 2220.61   91.40
   5  -3  -1 1810.40   71.66
   5  -3  -1 1741.24   68.47
   5   3   0 1097.71   61.77
  -5   3   0 1035.23   52.48
   5   3   0  953.80   45.22
   5  -3   0 1087.85   57.75
   5  -3   0  979.56   47.29
  -5  -3   0  905.39   43.89
   5   3   1   21.14   21.61
  -5   3  -1    0.53   32.97
   5   3   1   23.76   18.57
   5  -3   1   23.62   22.57
   5  -3   1    4.72   20.00
   5   3   2   -0.99   11.03
  -5   3  -2   -1.30   11.61
   5   3   2    3.68   11.87
   5  -3   2    3.27   14.36
   5  -3   2    5.65   12.45
   5  -4  -7  377.63   23.01
   5   4  -6  309.18   26.16
   5  -4  -6  322.32   42.57
   5  -4  -6  315.67   28.53
   5   4  -5  469.48   36.77
   5   4  -5  460.47   35.33
   5  -4  -5  457.76   34.32
   5  -4  -5  473.09   40.52
  -5   4   4  139.00   26.82
   5   4  -4  135.30   31.84
   5   4  -4  135.61   29.63
   5  -4  -4  113.53   34.59
   5   4  -3 1750.48   80.09
   5   4  -3 1848.50   82.10
  -5   4   3 1819.78   72.38
   5  -4  -3 1881.43   83.83
   5   4  -2  477.40   49.90
   5   4  -2  442.67   46.70
  -5   4   2  491.71   41.12
   5  -4  -2  440.52   43.44
   5  -4  -2  452.46   32.89
   5   4  -1  488.10   41.98
  -5   4   1  531.93   40.94
   5  -4  -1  464.32   35.89
   5  -4  -1  512.24   39.26
   5   4   0  329.14   40.31
  -5   4   0  335.07   36.50
   5   4   0  290.13   26.91
   5  -4   0  314.09   35.84
   5  -4   0  324.93   28.61
  -5  -4   0  259.10   28.68
   5   4   1  212.67   31.02
  -5   4  -1  230.13   31.24
   5   4   1  216.03   27.17
   5  -4   1  228.09   33.34
   5  -4   1  232.71   29.12
  -5   4  -2  138.22   23.03
   5   4   2  151.83   21.49
   5  -4   2  142.93   22.25
   5  -4   2  151.97   25.28
   5   5  -6  490.72   33.64
   5  -5  -6  503.52   33.30
   5  -5  -6  515.55   35.40
   5   5  -5  420.50   37.38
   5   5  -5  394.57   32.49
   5  -5  -5  425.29   39.52
   5  -5  -5  417.55   36.42
  -5   5   4  588.47   43.06
   5   5  -4  567.07   44.62
   5   5  -4  629.15   46.04
   5  -5  -4  598.69   50.02
  -5   5   3    4.63   24.05
   5   5  -3    2.95   28.04
   5   5  -3  113.94   28.79
   5  -5  -3    1.00   28.34
  -5   5   2 1241.65   62.26
   5   5  -2 1227.67   70.01
   5   5  -2 2300.86   89.01
   5  -5  -2 1240.67   62.99
   5   5  -1  240.87   39.97
  -5   5   1  224.48   35.50
   5  -5  -1  228.07   29.20
  -5  -5   1  227.45   36.70
   5   5   0  869.58   52.68
  -5   5   0  844.98   51.81
   5   5   0  728.98   37.99
   5  -5   0  854.24   46.11
   5  -5   0  805.74   40.38
  -5  -5   0  727.70   40.46
   5   5   1    1.44   17.81
  -5   5  -1   -2.39   20.35
   5   5   1   23.36   16.69
   5  -5   1   25.88   19.63
   5  -5   1   22.65   16.94
   5  -6  -7  466.43   27.96
   5   6  -6    0.53   19.32
   5  -6  -6   26.67   17.55
   5  -6  -6  108.48   23.51
   5   6  -5  399.53   37.34
   5  -6  -5  391.70   38.83
   5  -6  -5  383.74   36.24
  -5  -6   5  341.17   30.64
   5   6  -4  316.28   38.40
   5   6  -4  284.44   36.40
  -5   6   4  292.77   36.02
   5  -6  -4  278.62   42.06
  -5   6   3  124.88   31.66
   5   6  -3  137.05   34.56
   5   6  -3  150.27   58.74
   5  -6  -3  135.50   35.16
  -5   6   2  465.12   44.10
   5  -6  -2  479.81   41.90
  -5   6   1 3456.11  117.84
   5   6  -1 3456.02  119.87
   5  -6  -1 3189.98  100.46
   5  -6  -1 3164.47  121.02
  -5  -6   1 3355.41  116.51
   5   6   0  161.99   29.61
  -5   6   0  153.84   31.97
   5   6   0  118.94   20.42
   5  -6   0  136.45   25.91
   5  -6   0  116.96   22.38
  -5  -6   0  118.83   22.69
   5   6   1   87.73   21.71
  -5   6  -1   90.72   26.78
   5   6   1   72.24   20.39
   5  -6   1   90.81   22.94
   5  -6   1   79.87   20.93
   5   7  -6  153.39   26.93
   5  -7  -6  138.11   23.57
   5  -7  -6  368.20   32.73
   5   7  -5   13.08   21.75
   5  -7  -5   18.47   21.66
   5  -7  -5   14.59   21.50
  -5  -7   5   16.76   15.62
   5   7  -4 1119.45   60.92
  -5   7   4 1091.63   59.25
   5  -7  -4 1103.31   63.72
  -5  -7   4 1176.85   60.83
   5   7  -3  527.68   48.00
  -5   7   3  524.47   45.46
   5  -7  -3  534.39   47.89
  -5  -7   3  359.65   46.96
   5   7  -2    3.28   23.43
  -5   7   2   -2.81   21.20
   5  -7  -2    8.84   18.45
  -5  -7   2   10.59   22.49
  -5   7   1    0.51   20.13
   5   7  -1    7.12   19.39
   5  -7  -1    0.45   10.80
   5  -7  -1    6.31   12.86
   5   7   0   12.23   17.56
  -5   7   0    0.10   20.31
   5   7   0    3.82   12.10
   5  -7   0    1.52   14.59
   5  -7   0   14.72   13.77
  -5  -7   0    5.84   14.62
   5   7   1    1.64   14.74
  -5   7  -1    0.88   21.14
   5   7   1   29.97   15.51
   5  -7   1   31.90   16.50
   5  -7   1   28.79   16.26
   5   8  -6  275.39   29.11
   5  -8  -6  250.78   25.88
   5  -8  -6  261.30   31.38
   5   8  -5  287.75   34.55
  -5   8   5   -0.01   30.86
   5  -8  -5  291.97   33.97
  -5  -8   5  222.17   23.72
   5   8  -4  611.38   48.49
  -5   8   4  609.79   47.56
   5  -8  -4  608.28   49.99
  -5  -8   4  541.37   43.49
   5   8  -3  969.36   59.01
  -5   8   3  942.55   57.13
   5  -8  -3  964.37   58.02
  -5  -8   3  914.02   60.18
   5   8  -2  140.64   58.79
  -5   8   2  116.58   34.42
   5  -8  -2  140.06   28.74
   5   8  -1  168.46   32.35
  -5   8   1  164.69   35.70
   5  -8  -1  164.12   21.47
  -5  -8   1  183.28   32.36
   5   8   0  199.20   26.39
  -5   8   0  200.53   33.70
   5   8   0  158.88   32.69
   5  -8   0  169.47   20.99
   5  -8   0  214.52   22.87
  -5  -8   0  181.56   24.49
  -5   8  -1  843.65   46.28
   5   8   1  735.29   51.16
   5  -8   1  774.66   36.85
   5  -8   1  779.45   36.39
   5   9  -6  699.59   40.57
   5  -9  -6  680.40   35.93
   5   9  -5  213.74   57.37
  -5   9   5  234.08   33.70
   5  -9  -5  211.10   33.28
   5   9  -4   20.99   24.59
  -5   9   4    0.39   24.10
   5  -9  -4   26.72   24.87
  -5  -9   4   14.14   20.82
   5   9  -3   19.45   21.75
  -5   9   3   -2.24   21.77
   5  -9  -3   -0.07   21.08
   5   9  -2  532.82   44.73
  -5   9   2  549.52   46.77
   5  -9  -2  497.51   39.43
  -5  -9   2  524.20   47.77
   5   9  -1  216.83   52.18
  -5   9   1  230.56   36.59
  -5  -9   1  228.20   33.94
   5   9   0   12.07   16.35
  -5   9   0    0.45   12.85
   5   9   0    0.53    6.80
   5  -9   0   -2.17    8.19
   5  -9   0   -0.71    6.11
  -5  -9   0   -4.58   15.62
  -5   9  -1   39.48   32.67
   5  -9   1   16.87   13.14
   5  10  -6   19.19   17.08
  -5  10   6   -0.69   17.82
   5 -10  -6   15.03   13.04
   5  10  -5   -0.06   15.98
  -5  10   5    1.09   15.58
   5 -10  -5    1.61   14.67
   5  10  -4 1233.48   63.22
  -5  10   4 1193.50   61.89
   5 -10  -4 1241.91   63.32
  -5 -10   4 1202.76   57.34
   5  10  -3    4.44   17.67
  -5  10   3   -0.84   18.41
   5 -10  -3    3.08   17.61
  -5 -10   3   -0.29   17.96
   5  10  -2  237.22   34.27
  -5  10   2  244.27   38.07
   5 -10  -2  256.33   31.54
  -5 -10   2  238.62   38.25
   5  10  -1    4.34   14.61
  -5  10   1    1.34   18.19
  -5 -10   1    2.62   17.50
  -5  10   0  171.36   28.93
   5  10   0  113.22   14.19
  -5 -10   0  135.30   21.56
   5 -10   0  160.55   18.72
   5  11  -5   70.08   25.38
  -5  11   5    0.12   25.27
   5 -11  -5   84.68   23.83
   5  11  -4  153.65   31.76
  -5  11   4  150.07   31.80
   5 -11  -4  137.58   32.78
  -5 -11   4  120.50   25.88
   5  11  -3   18.14   22.75
  -5  11   3   13.01   23.75
   5 -11  -3   26.21   22.45
  -5 -11   3   22.78   23.15
   5  11  -2  274.34   31.60
  -5  11   2  278.94   36.42
   5 -11  -2  279.30   30.30
  -5 -11   2  265.14   37.58
   5  11  -1  462.92   31.92
  -5  11   1  464.28   39.69
  -5 -11   1  443.67   38.39
  -5  11   0   33.68   19.47
  -5 -11   0   17.47   14.28
   5  12  -5  941.14   48.23
  -5  12   5  880.53   47.55
   5 -12  -5  864.03   44.92
  -5  12   4   51.84   22.38
   5  12  -4   -3.00   37.96
  -5 -12   4    1.10   16.70
   5 -12  -4   45.44   23.22
   5  12  -3  295.28   32.88
  -5  12   3  300.93   35.56
   5 -12  -3  300.13   33.60
  -5 -12   3  297.16   35.02
   5  12  -2    2.05   14.25
  -5  12   2    9.59   17.73
   5 -12  -2    1.06   13.79
  -5 -12   2    9.40   19.59
  -5  12   1  327.59   32.32
  -5 -12   1  300.46   32.51
   5  13  -4  393.66   33.68
  -5  13   4  403.72   34.77
   5 -13  -4  416.78   36.20
   5  13  -3    3.13   21.22
  -5  13   3  128.69   25.60
   5 -13  -3  136.28   24.63
  -5 -13   3  119.38   24.46
  -5  13   2   90.49   23.71
  -5 -13   2   80.99   26.39
  -5  13   1   62.15   19.81
  -5 -13   1   41.10   20.45
  -5  14   3  437.15   32.20
   5 -14  -3  467.24   31.01
  -5 -14   3  413.17   31.53
   6   0  -6    1.39    9.86
   6   0  -5    0.58   14.69
   6   0  -4  631.82   34.63
   6   0  -4  934.63   63.70
   6   0  -3  161.87   34.98
   6   0  -3    3.29   20.45
   6   0  -2  149.79   28.77
   6   0  -2  171.24   28.15
   6   0  -1    1.49   12.79
  -6   0   1   -1.17    8.18
   6   0   0  635.75   38.72
   6   1  -6  198.85   20.71
   6  -1  -6  226.78   22.49
   6   1  -5  557.09   41.00
   6  -1  -5  564.35   42.37
   6   1  -4 2577.47   85.90
   6   1  -4 2745.53  107.05
   6  -1  -4 2643.85  106.21
   6   1  -3 3610.43  129.85
   6   1  -3 3860.54  121.10
   6  -1  -3 3725.63  129.67
   6  -1  -3 3511.30  109.75
   6   1  -2  241.60   33.35
   6   1  -2  271.13   32.59
   6  -1  -2  241.94   31.81
   6  -1  -2  285.14   31.17
   6   1  -1  424.94   36.42
   6  -1  -1  402.26   33.67
  -6  -1   1  300.03   25.68
   6   1   0  270.87   29.38
   6  -1   0  244.24   27.92
   6  -2  -6  127.02   20.35
   6   2  -5   79.99   16.49
   6   2  -5   92.92   25.58
   6  -2  -5   77.25   28.09
   6   2  -4 1319.63   56.10
   6   2  -4 1318.00   71.30
   6  -2  -4 1306.67   72.30
   6   2  -3  762.46   60.17
   6   2  -3  837.93   46.64
   6  -2  -3  852.61   58.03
   6  -2  -3  681.50   35.61
   6   2  -2 1052.54   53.93
   6   2  -2 1131.64   55.37
   6  -2  -2 1041.07   50.52
   6  -2  -2 1055.62   47.80
   6   2  -1  150.13   29.50
   6  -2  -1  163.52   24.72
  -6  -2   1  121.06   19.95
   6   2   0   -2.40   15.71
   6  -2   0   11.74   14.17
   6  -3  -6  251.33   24.43
   6   3  -5   12.17   17.54
   6   3  -5    0.26   13.38
   6  -3  -5   20.20   20.08
   6   3  -4  489.91   38.12
   6   3  -4  479.56   46.77
   6  -3  -4  468.93   47.94
   6   3  -3  992.07   62.01
   6   3  -3 1051.29   80.14
   6  -3  -3  982.10   58.42
   6   3  -2  196.85   31.19
   6  -3  -2  194.39   27.49
   6  -3  -2  187.25   22.03
  -6  -3   2    4.18   27.36
   6   3  -1   10.70   18.12
   6  -3  -1    3.85   14.29
  -6  -3   1    4.33   12.18
   6  -4  -6   75.71   18.46
   6   4  -5 1929.73   68.91
   6  -4  -5 1947.41   76.94
   6   4  -4   47.25   23.37
   6   4  -4   64.41   28.80
   6  -4  -4   52.89   30.05
   6   4  -3  844.07   49.92
  -6   4   3  788.45   37.84
   6  -4  -3  859.23   51.90
  -6   4   2   -0.42   11.57
   6   4  -2   13.63   17.11
   6  -4  -2   -0.23    9.65
   6  -4  -2    0.04   13.74
  -6  -4   2    9.19   16.11
   6   4  -1  767.30   45.98
   6  -4  -1  690.13   35.11
  -6  -4   1  597.57   34.70
   6  -5  -6    7.01   12.31
   6   5  -5 2159.69   74.94
   6  -5  -5 2125.83   80.74
  -6  -5   5 1958.84   73.44
   6   5  -4  991.50   50.50
  -6   5   4  947.56   41.94
   6  -5  -4  958.39   57.13
  -6  -5   4  949.69   55.13
   6   5  -3  121.54   29.24
  -6   5   3  104.93   21.45
   6  -5  -3  113.84   29.19
  -6  -5   3  131.68   31.52
   6   5  -2  196.28   32.80
  -6   5   2  196.91   24.57
   6  -5  -2  192.49   25.25
  -6  -5   2  206.68   30.82
   6   5  -1    4.55   14.69
  -6   5   1    0.01   11.08
   6  -5  -1    1.19    8.35
  -6  -5   1    1.05   10.27
   6   6  -5  318.34   28.98
   6  -6  -5  322.32   34.42
  -6  -6   5  298.33   29.40
   6   6  -4  207.85   29.41
  -6   6   4  187.85   23.65
   6  -6  -4   -3.24   31.14
  -6  -6   4  176.28   31.39
   6   6  -3   32.77   22.35
  -6   6   3    0.86   17.74
   6  -6  -3   39.54   21.39
  -6  -6   3   27.94   23.83
   6   6  -2   -1.49   17.91
  -6   6   2    0.71   13.47
   6  -6  -2    1.23   12.56
  -6  -6   2   16.56   16.73
  -6   6   1 1016.10   42.43
  -6  -6   1  847.13   39.18
   6   7  -5   25.03   17.48
   6  -7  -5   11.14   19.69
   6   7  -4  190.98   28.57
  -6   7   4  196.37   24.41
   6  -7  -4  178.87   52.85
  -6  -7   4   28.39   25.54
   6   7  -3  328.77   35.69
  -6   7   3  316.39   29.18
   6  -7  -3  308.87   32.26
  -6  -7   3  341.85   37.47
   6   7  -2   -0.75   19.69
  -6   7   2   -0.16   16.17
  -6  -7   2   35.50   18.56
   6   7  -1  335.72   26.91
  -6   7   1    0.15   19.99
   6   8  -5  139.64   21.40
   6  -8  -5    4.65   21.99
   6   8  -4  982.81   49.21
  -6   8   4  945.17   43.57
   6  -8  -4  985.23   77.60
  -6  -8   4  925.74   48.70
   6   8  -3    1.14   17.16
  -6   8   3    0.28   14.38
   6  -8  -3    9.42   14.73
  -6  -8   3    4.25   17.50
  -6   8   2    0.33   13.12
  -6  -8   2    3.66   14.04
   6   9  -4   93.55   24.15
  -6   9   4   98.67   21.35
   6  -9  -4   86.24   42.06
  -6  -9   4   89.26   22.47
   6   9  -3  175.47   28.00
  -6   9   3  176.27   25.14
   6  -9  -3  155.11   23.44
  -6  -9   3  180.42   28.78
;
_shelx_hkl_checksum   53754
